# Supplementary material for: Bacterial Composition Across Bat Species: A Human Health Perspective
Source: Animals (Basel). 2025 Oct 28;15(21):3126. doi: 10.3390/ani15213126 (PMC12607339; doi:10.3390/ani15213126)
Supplement: Supplementary file 1 [file animals-15-03126-s001.zip]

Archive with 6 entries (5 files):
- animals-3925921-supplementary/
- animals-3925921-supplementary/Supplementary Table S1.xlsx
- animals-3925921-supplementary/Supplementary Table S2.xlsx
- animals-3925921-supplementary/Supplementary Table S3.xlsx
- animals-3925921-supplementary/Supplementary Table S4.xlsx
- animals-3925921-supplementary/Supplementary Table S5.xlsx
