# Supplementary material for: Bacterial Composition Across Bat Species: A Human Health Perspective
Source: Animals (Basel). 2025 Oct 28;15(21):3126. doi: 10.3390/ani15213126 (PMC12607339; doi:10.3390/ani15213126)
Supplement: Supplementary file 1 [file animals-15-03126-s001.zip › animals-3925921-supplementary/Supplementary Table S1.xlsx]

## Sheet: Metadata
id	Source	DOI	Reference	High-throughput 16S rRNA sequencing	High-throughput shotgun sequencing	Cultivation method	MALDI-TOF MS	Illumina	Oxford Nanopore	Ion Torrent	Roche	PacBio	PCR	Country	Guano	Gut	Oral	Rectal	Skin	Blood	Intern organ	Urogenital
1	PubMed	10.1128/msystems.01463-24	(Zhou et al., 2025)	TRUE	FALSE	TRUE	TRUE	TRUE	FALSE	FALSE	FALSE	FALSE	FALSE	China	FALSE	TRUE	FALSE	TRUE	FALSE	FALSE	FALSE	FALSE
2	PubMed	10.1186/s42523-025-00389-w	(Morni et al., 2025)	TRUE	FALSE	FALSE	FALSE	FALSE	TRUE	FALSE	FALSE	FALSE	FALSE	Malaysia	TRUE	FALSE	FALSE	FALSE	FALSE	FALSE	FALSE	FALSE
3	PubMed	10.1099/mgen.0.001358	(Bennett et al., 2025)	TRUE	FALSE	FALSE	FALSE	TRUE	FALSE	FALSE	FALSE	FALSE	FALSE	USA	TRUE	FALSE	FALSE	FALSE	FALSE	FALSE	FALSE	FALSE
4	PubMed	10.3390/ani15040488	(Di Bella et al., 2025)	FALSE	FALSE	FALSE	FALSE	FALSE	FALSE	FALSE	FALSE	FALSE	TRUE	Italy	TRUE	FALSE	TRUE	FALSE	FALSE	FALSE	FALSE	TRUE
5	PubMed	10.1128/spectrum.01948-24	(Poosakkannu et al., 2025)	TRUE	FALSE	FALSE	FALSE	FALSE	FALSE	FALSE	FALSE	TRUE	FALSE	Latvia, Finland, Poland	TRUE	FALSE	FALSE	FALSE	FALSE	FALSE	FALSE	FALSE
6	PubMed	10.1093/femsec/fiaf012	(Melville et al., 2025)	TRUE	FALSE	FALSE	FALSE	TRUE	FALSE	FALSE	FALSE	FALSE	FALSE	Germany	TRUE	FALSE	FALSE	FALSE	FALSE	FALSE	FALSE	FALSE
7	PubMed	10.1007/s00248-024-02480-2	(Grisnik & Walker, 2024)	TRUE	FALSE	FALSE	FALSE	TRUE	FALSE	FALSE	FALSE	FALSE	FALSE	USA	FALSE	FALSE	FALSE	FALSE	TRUE	FALSE	FALSE	FALSE
8	PubMed	10.1371/journal.pone.0314847	(Arellano-Hernández et al., 2024)	TRUE	FALSE	FALSE	FALSE	TRUE	FALSE	FALSE	FALSE	FALSE	FALSE	Mexico	TRUE	FALSE	FALSE	FALSE	FALSE	FALSE	FALSE	FALSE
9	PubMed	10.1038/s41598-024-77090-6	(Luna et al., 2024)	TRUE	FALSE	FALSE	FALSE	TRUE	FALSE	FALSE	FALSE	FALSE	FALSE	Colombia	TRUE	FALSE	TRUE	FALSE	FALSE	TRUE	FALSE	FALSE
10	PubMed	10.1128/spectrum.00376-24	(Insuk et al., 2024)	TRUE	FALSE	FALSE	FALSE	TRUE	FALSE	FALSE	FALSE	FALSE	FALSE	Canada	FALSE	FALSE	FALSE	FALSE	TRUE	FALSE	FALSE	FALSE
11	PubMed	10.1128/aem.00693-24	(Lu et al., 2024)	TRUE	FALSE	FALSE	FALSE	TRUE	FALSE	FALSE	FALSE	FALSE	FALSE	China	FALSE	FALSE	FALSE	FALSE	TRUE	FALSE	FALSE	FALSE
12	PubMed	10.3390/biology13060363	(Mena Canata et al., 2024)	TRUE	FALSE	FALSE	FALSE	TRUE	FALSE	FALSE	FALSE	FALSE	FALSE	Brazil	TRUE	FALSE	FALSE	TRUE	FALSE	FALSE	FALSE	FALSE
13	PubMed	10.1007/s00248-024-02368-1	(Maraci et al., 2024)	TRUE	FALSE	FALSE	FALSE	TRUE	FALSE	FALSE	FALSE	FALSE	FALSE	Costa Rica	TRUE	FALSE	FALSE	FALSE	FALSE	FALSE	FALSE	FALSE
14	PubMed	10.1128/msphere.00087-24	(Dai et al., 2024)	TRUE	FALSE	FALSE	FALSE	TRUE	FALSE	FALSE	FALSE	FALSE	FALSE	China	TRUE	FALSE	FALSE	FALSE	FALSE	FALSE	FALSE	FALSE
15	PubMed	10.3390/ijms242417301	(Popov et al., 2023)	TRUE	FALSE	FALSE	FALSE	TRUE	FALSE	FALSE	FALSE	FALSE	FALSE	Rusia	TRUE	FALSE	FALSE	FALSE	FALSE	FALSE	FALSE	FALSE
16	PubMed	10.3389/fmicb.2023.1261156	(André et al., 2023)	FALSE	TRUE	FALSE	FALSE	TRUE	FALSE	FALSE	FALSE	FALSE	FALSE	Brazil	FALSE	FALSE	TRUE	TRUE	FALSE	FALSE	FALSE	FALSE
17	PubMed	10.1016/j.scitotenv.2023.167815	(Fleischer et al., 2024)	TRUE	FALSE	FALSE	FALSE	TRUE	FALSE	FALSE	FALSE	FALSE	FALSE	Costa Rica	TRUE	FALSE	FALSE	FALSE	FALSE	TRUE	FALSE	FALSE
18	PubMed	10.7717/peerj.15169	(Luna et al., 2023)	TRUE	FALSE	FALSE	FALSE	TRUE	FALSE	FALSE	FALSE	FALSE	FALSE	Colombia	FALSE	FALSE	FALSE	FALSE	FALSE	TRUE	FALSE	FALSE
19	PubMed	10.1111/mec.17051	(Li et al., 2023)	TRUE	FALSE	FALSE	FALSE	TRUE	FALSE	FALSE	FALSE	FALSE	FALSE	China	FALSE	FALSE	FALSE	FALSE	TRUE	FALSE	FALSE	FALSE
20	PubMed	10.3389/fimmu.2023.1152107	(Berman et al., 2023)	TRUE	FALSE	FALSE	FALSE	TRUE	FALSE	FALSE	FALSE	FALSE	FALSE	Israel	TRUE	FALSE	FALSE	FALSE	FALSE	FALSE	FALSE	FALSE
21	PubMed	10.3897/BDJ.10.e69631	(Mohd-Yusof et al., 2022)	TRUE	FALSE	FALSE	FALSE	TRUE	FALSE	FALSE	FALSE	FALSE	FALSE	Malaysia	TRUE	FALSE	FALSE	TRUE	FALSE	FALSE	FALSE	FALSE
22	PubMed	10.1128/spectrum.01802-22	(Huang et al., 2022)	TRUE	FALSE	TRUE	FALSE	TRUE	FALSE	FALSE	FALSE	FALSE	FALSE	China	TRUE	FALSE	FALSE	FALSE	FALSE	FALSE	FALSE	FALSE
23	PubMed	10.3390/ani12192684	(Foti et al., 2022)	FALSE	FALSE	TRUE	TRUE	FALSE	FALSE	FALSE	FALSE	FALSE	FALSE	Italy	FALSE	FALSE	TRUE	TRUE	FALSE	FALSE	FALSE	FALSE
24	PubMed	10.1007/s00248-022-02098-2	(Grisnik et al., 2023)	FALSE	TRUE	FALSE	FALSE	TRUE	FALSE	FALSE	FALSE	FALSE	FALSE	USA	FALSE	FALSE	FALSE	FALSE	TRUE	FALSE	FALSE	FALSE
25	PubMed	10.1038/s41598-022-17835-3	(Fountain et al., 2022)	FALSE	FALSE	TRUE	FALSE	TRUE	FALSE	FALSE	FALSE	FALSE	FALSE	Comoros	TRUE	TRUE	TRUE	FALSE	TRUE	FALSE	FALSE	FALSE
26	PubMed	10.1007/s10493-022-00724-9	(Carvajal-Agudelo et al., 2022)	TRUE	FALSE	FALSE	FALSE	TRUE	FALSE	FALSE	FALSE	FALSE	FALSE	Colombia	FALSE	FALSE	FALSE	FALSE	FALSE	TRUE	FALSE	FALSE
27	PubMed	10.1093/femsmc/xtac012	(Salazar-Hamm et al., 2022)	FALSE	TRUE	TRUE	FALSE	TRUE	FALSE	FALSE	FALSE	FALSE	TRUE	USA	FALSE	FALSE	FALSE	FALSE	TRUE	FALSE	FALSE	FALSE
28	PubMed	10.1111/mec.16491	(Fleischer et al., 2022)	TRUE	FALSE	FALSE	FALSE	TRUE	FALSE	FALSE	FALSE	FALSE	FALSE	Panama	TRUE	FALSE	FALSE	TRUE	FALSE	FALSE	FALSE	FALSE
29	PubMed	10.3389/fmicb.2022.808788	(Li et al., 2022)	TRUE	FALSE	FALSE	FALSE	TRUE	FALSE	FALSE	FALSE	FALSE	FALSE	China	FALSE	FALSE	FALSE	FALSE	TRUE	FALSE	FALSE	FALSE
30	PubMed	10.1128/Spectrum.01525-21	(Víquez-R et al., 2021)	TRUE	FALSE	FALSE	FALSE	TRUE	FALSE	FALSE	FALSE	FALSE	FALSE	Mexico	TRUE	FALSE	FALSE	FALSE	FALSE	FALSE	FALSE	FALSE
31	PubMed	10.1186/s42523-021-00137-w	(Aizpurua et al., 2021)	TRUE	TRUE	FALSE	FALSE	TRUE	FALSE	FALSE	FALSE	FALSE	FALSE	Europe, China, Israel, Mexico, Costa Rica	TRUE	FALSE	FALSE	FALSE	FALSE	FALSE	FALSE	FALSE
32	PubMed	10.1038/s41598-021-00604-z	(Popov et al., 2021)	FALSE	FALSE	TRUE	TRUE	FALSE	FALSE	FALSE	FALSE	FALSE	FALSE	Rusia	TRUE	FALSE	FALSE	FALSE	FALSE	FALSE	FALSE	FALSE
33	PubMed	10.1111/1462-2920.15754	(Li et al., 2022)	TRUE	FALSE	FALSE	FALSE	TRUE	FALSE	FALSE	FALSE	FALSE	FALSE	China	FALSE	FALSE	FALSE	FALSE	TRUE	FALSE	FALSE	FALSE
34	PubMed	10.1128/mSphere.00467-21	(Gong et al., 2021)	TRUE	FALSE	FALSE	FALSE	TRUE	FALSE	FALSE	FALSE	FALSE	FALSE	China	TRUE	FALSE	FALSE	FALSE	FALSE	FALSE	FALSE	FALSE
35	PubMed	10.1111/mec.16044	(Lutz et al., 2022)	TRUE	FALSE	FALSE	FALSE	TRUE	FALSE	FALSE	FALSE	FALSE	FALSE	Uganda	FALSE	TRUE	TRUE	FALSE	TRUE	FALSE	FALSE	FALSE
36	PubMed	10.1371/journal.pone.0247475	(Mehl et al., 2021)	TRUE	FALSE	FALSE	FALSE	TRUE	FALSE	FALSE	FALSE	FALSE	FALSE	South Africa	TRUE	FALSE	FALSE	FALSE	FALSE	FALSE	FALSE	FALSE
37	PubMed	10.1016/j.cimid.2020.101605	(Corduneanu et al., 2021)	TRUE	FALSE	FALSE	FALSE	FALSE	FALSE	TRUE	FALSE	FALSE	FALSE	Czech Republic, Romania	FALSE	FALSE	FALSE	FALSE	FALSE	FALSE	TRUE	FALSE
38	PubMed	10.3389/fmicb.2020.01776	(Lemieux-Labonté et al., 2020)	TRUE	FALSE	FALSE	FALSE	TRUE	FALSE	FALSE	FALSE	FALSE	FALSE	Canada	FALSE	FALSE	FALSE	FALSE	TRUE	FALSE	FALSE	FALSE
39	PubMed	10.1007/s00284-020-02095-z	(Gerbáčová et al., 2020)	TRUE	FALSE	TRUE	TRUE	TRUE	FALSE	FALSE	FALSE	FALSE	FALSE	Slovakia	TRUE	FALSE	FALSE	FALSE	FALSE	FALSE	FALSE	FALSE
40	PubMed	10.1371/journal.pone.0223629	(Edenborough et al., 2020)	TRUE	FALSE	FALSE	FALSE	TRUE	FALSE	FALSE	FALSE	FALSE	FALSE	Côte d'Ivoire	TRUE	FALSE	FALSE	FALSE	FALSE	FALSE	FALSE	FALSE
41	PubMed	10.1002/mbo3.1022	(Gaona et al., 2020)	TRUE	FALSE	FALSE	FALSE	TRUE	FALSE	FALSE	FALSE	FALSE	FALSE	Mexico	TRUE	FALSE	FALSE	FALSE	FALSE	FALSE	FALSE	FALSE
42	PubMed	10.1093/femsec/fiz193	(Grisnik et al., 2020)	TRUE	TRUE	FALSE	FALSE	TRUE	FALSE	FALSE	FALSE	FALSE	FALSE	USA	FALSE	FALSE	FALSE	FALSE	TRUE	FALSE	FALSE	FALSE
43	Europe PMC	10.1128/spectrum.02715-23	(Ange-Stark et al., 2023)	TRUE	FALSE	FALSE	FALSE	TRUE	FALSE	FALSE	FALSE	FALSE	FALSE	USA	FALSE	FALSE	FALSE	FALSE	TRUE	FALSE	FALSE	FALSE
44	Europe PMC	10.1186/s42523-023-00229-9	(Lobato-Bailón et al., 2023)	TRUE	FALSE	FALSE	FALSE	FALSE	TRUE	FALSE	FALSE	FALSE	FALSE	Spain	TRUE	FALSE	FALSE	FALSE	FALSE	FALSE	FALSE	FALSE
45	Europe PMC	10.3389/fmicb.2020.01040	(Sun et al., 2020)	TRUE	FALSE	FALSE	FALSE	FALSE	FALSE	FALSE	TRUE	FALSE	FALSE	China	TRUE	FALSE	FALSE	FALSE	FALSE	FALSE	FALSE	FALSE
46	Europe PMC	10.7717/peerj.9003	(Yin et al., 2020)	TRUE	FALSE	FALSE	FALSE	TRUE	FALSE	FALSE	FALSE	FALSE	FALSE	China	TRUE	FALSE	FALSE	FALSE	FALSE	FALSE	FALSE	FALSE
47	rcrossref	10.1017/s0031182020001602	(Krasnov et al., 2020)	FALSE	FALSE	FALSE	FALSE	FALSE	FALSE	FALSE	FALSE	FALSE	TRUE	Indonesia	FALSE	FALSE	TRUE	TRUE	FALSE	FALSE	FALSE	FALSE
		MALDI-TOF MS: Matrix-Assisted Laser Desorption/Ionization Time-of-Flight Mass Spectrometry. PCR: Polymerase Chain Reaction.
