# Supplementary material for: Bacterial Composition Across Bat Species: A Human Health Perspective
Source: Animals (Basel). 2025 Oct 28;15(21):3126. doi: 10.3390/ani15213126 (PMC12607339; doi:10.3390/ani15213126)
Supplement: Supplementary file 1 [file animals-15-03126-s001.zip › animals-3925921-supplementary/Supplementary Table S2.xlsx]

## Sheet: Pres_Reference
ID	Source article	Bat sp	Bacteria sp
1	(Zhou et al., 2025)	Rhinolophus	Enterococcus faecalis
2	(Zhou et al., 2025)	Rhinolophus	Morganella morganii
3	(Zhou et al., 2025)	Rhinolophus	Klebsiella oxytoca
4	(Zhou et al., 2025)	Rhinolophus	Hafnia alvei
5	(Zhou et al., 2025)	Rhinolophus	Bacillus oceanisediminis
6	(Zhou et al., 2025)	Rhinolophus	Bacillus pumilus
7	(Zhou et al., 2025)	Rhinolophus	Citrobacter freundii
8	(Zhou et al., 2025)	Rhinolophus	Arthrobacter koreensis
9	(Zhou et al., 2025)	Rhinolophus	Staphylococcus sciuri
10	(Zhou et al., 2025)	Rhinolophus	Cronobacter sakazakii
11	(Zhou et al., 2025)	Pipistrellus	Lactococcus garvieae
12	(Zhou et al., 2025)	Pipistrellus	Enterococcus faecalis
13	(Zhou et al., 2025)	Pipistrellus	Serratia marcescens
14	(Zhou et al., 2025)	Pipistrellus	Clostridium bifermentans
15	(Zhou et al., 2025)	Pipistrellus	Enterobacter cancerogenus
16	(Zhou et al., 2025)	Pipistrellus	Hafnia alvei
17	(Zhou et al., 2025)	Pipistrellus	Clostridium sordellii
18	(Zhou et al., 2025)	Pipistrellus	Bacillus thuringiensis
19	(Zhou et al., 2025)	Pipistrellus	Romboutsia lituseburensis
20	(Zhou et al., 2025)	Pipistrellus	Lactococcus lactis
21	(Zhou et al., 2025)	Pipistrellus	Proteus myxofaciens
22	(Zhou et al., 2025)	Rhinolophus	Yokenella regensburgei
23	(Zhou et al., 2025)	Pipistrellus	Yokenella regensburgei
24	(Zhou et al., 2025)	Rhinolophus	Staphylococcus warneri
25	(Zhou et al., 2025)	Rhinolophus	Staphylococcus nepalensis
26	(Zhou et al., 2025)	Rhinolophus	Raoultella terrigena
27	(Zhou et al., 2025)	Rhinolophus	Peribacillus frigoritolerans
28	(Zhou et al., 2025)	Pipistrellus	Paraclostridium sordellii
29	(Zhou et al., 2025)	Pipistrellus	Paraclostridium dentum
30	(Zhou et al., 2025)	Pipistrellus	Paraclostridium bifermentans
31	(Zhou et al., 2025)	Rhinolophus	Obesumbacterium proteus
32	(Zhou et al., 2025)	Pipistrellus	Obesumbacterium proteus
33	(Zhou et al., 2025)	Rhinolophus	Metabacillus idriensis
34	(Zhou et al., 2025)	Rhinolophus	Mammaliicoccus sciuri
35	(Zhou et al., 2025)	Rhinolophus	Lelliottia aquatilis
36	(Zhou et al., 2025)	Rhinolophus	Klebsiella grimontii
37	(Zhou et al., 2025)	Pipistrellus	Huaxiibacter chinensis
38	(Zhou et al., 2025)	Rhinolophus	Fictibacillus phosphorivorans
39	(Zhou et al., 2025)	Rhinolophus	Enterococcus innesii
40	(Zhou et al., 2025)	Pipistrellus	Enterobacter mori
41	(Zhou et al., 2025)	Pipistrellus	Enterobacter chengduensis
42	(Zhou et al., 2025)	Rhinolophus	Ensifer adhaerens
43	(Zhou et al., 2025)	Rhinolophus	Cytobacillus firmus
44	(Zhou et al., 2025)	Pipistrellus	Clostridium paraputrificum
45	(Zhou et al., 2025)	Rhinolophus	Clostridium beijerinckii
46	(Zhou et al., 2025)	Pipistrellus	Clostridium beijerinckii
47	(Zhou et al., 2025)	Pipistrellus	Bacillus mobilis
48	(Zhou et al., 2025)	Rhinolophus	Bacillus aerius
49	(Zhou et al., 2025)	Rhinolophus	Agromyces italicus
50	(Zhou et al., 2025)	Rhinolophus	Yokenella regensburgei
51	(Zhou et al., 2025)	Pipistrellus	Yokenella regensburgei
52	(Zhou et al., 2025)	Rhinolophus	Staphylococcus warneri
53	(Zhou et al., 2025)	Rhinolophus	Staphylococcus nepalensis
54	(Zhou et al., 2025)	Pipistrellus	Serratia marcescens
55	(Zhou et al., 2025)	Pipistrellus	Romboutsia lituseburensis
56	(Zhou et al., 2025)	Rhinolophus	Raoultella terrigena
57	(Zhou et al., 2025)	Pipistrellus	Proteus myxofaciens
58	(Zhou et al., 2025)	Rhinolophus	Peribacillus frigoritolerans
59	(Zhou et al., 2025)	Pipistrellus	Paraclostridium sordellii
60	(Zhou et al., 2025)	Pipistrellus	Paraclostridium dentum
61	(Zhou et al., 2025)	Pipistrellus	Paraclostridium bifermentans
62	(Zhou et al., 2025)	Rhinolophus	Obesumbacterium proteus
63	(Zhou et al., 2025)	Pipistrellus	Obesumbacterium proteus
64	(Zhou et al., 2025)	Rhinolophus	Morganella morganii
65	(Zhou et al., 2025)	Rhinolophus	Metabacillus idriensis
66	(Zhou et al., 2025)	Rhinolophus	Mammaliicoccus sciuri
67	(Zhou et al., 2025)	Rhinolophus	Lelliottia aquatilis
68	(Zhou et al., 2025)	Pipistrellus	Lactococcus lactis
69	(Zhou et al., 2025)	Pipistrellus	Lactococcus garvieae
70	(Zhou et al., 2025)	Rhinolophus	Klebsiella oxytoca
71	(Zhou et al., 2025)	Rhinolophus	Klebsiella grimontii
72	(Zhou et al., 2025)	Pipistrellus	Huaxiibacter chinensis
73	(Zhou et al., 2025)	Rhinolophus	Fictibacillus phosphorivorans
74	(Zhou et al., 2025)	Rhinolophus	Enterococcus innesii
75	(Zhou et al., 2025)	Pipistrellus	Enterococcus faecalis
76	(Zhou et al., 2025)	Rhinolophus	Enterococcus faecalis
77	(Zhou et al., 2025)	Pipistrellus	Enterobacter mori
78	(Zhou et al., 2025)	Pipistrellus	Enterobacter chengduensis
79	(Zhou et al., 2025)	Rhinolophus	Ensifer adhaerens
80	(Zhou et al., 2025)	Rhinolophus	Cytobacillus firmus
81	(Zhou et al., 2025)	Pipistrellus	Clostridium paraputrificum
82	(Zhou et al., 2025)	Rhinolophus	Clostridium beijerinckii
83	(Zhou et al., 2025)	Pipistrellus	Clostridium beijerinckii
84	(Zhou et al., 2025)	Rhinolophus	Citrobacter freundii
85	(Zhou et al., 2025)	Pipistrellus	Bacillus mobilis
86	(Zhou et al., 2025)	Rhinolophus	Bacillus aerius
87	(Zhou et al., 2025)	Rhinolophus	Arthrobacter koreensis
88	(Zhou et al., 2025)	Rhinolophus	Agromyces italicus
89	(Morni et al., 2025)	Glischropus tylophus, Hipposideros diadema, Kerivoula hardwickii, Kerivoula minuta, Myotis muricola, Myotis ridleyi, Rhinolophus acuminatus, Rhinolophus affinis, Rhinolophus philippinensis, Rhinolophus sedulus, Rhinolophus trifoliatus, Tylonycteris pachypus, Tylonycteris robustula, Balionycteris maculata, Cynopterus brachyotis, Dyacopteurs spadiceous, Macroglossus minimus	Edaphobacter aggregans
90	(Morni et al., 2025)	Glischropus tylophus, Hipposideros diadema, Kerivoula hardwickii, Kerivoula minuta, Myotis muricola, Myotis ridleyi, Rhinolophus acuminatus, Rhinolophus affinis, Rhinolophus philippinensis, Rhinolophus sedulus, Rhinolophus trifoliatus, Tylonycteris pachypus, Tylonycteris robustula, Balionycteris maculata, Cynopterus brachyotis, Dyacopteurs spadiceous, Macroglossus minimus	Edaphobacter dinghuensis
91	(Morni et al., 2025)	Glischropus tylophus, Hipposideros diadema, Kerivoula hardwickii, Kerivoula minuta, Myotis muricola, Myotis ridleyi, Rhinolophus acuminatus, Rhinolophus affinis, Rhinolophus philippinensis, Rhinolophus sedulus, Rhinolophus trifoliatus, Tylonycteris pachypus, Tylonycteris robustula, Balionycteris maculata, Cynopterus brachyotis, Dyacopteurs spadiceous, Macroglossus minimus	Edaphobacter modestus
92	(Morni et al., 2025)	Glischropus tylophus, Hipposideros diadema, Kerivoula hardwickii, Kerivoula minuta, Myotis muricola, Myotis ridleyi, Rhinolophus acuminatus, Rhinolophus affinis, Rhinolophus philippinensis, Rhinolophus sedulus, Rhinolophus trifoliatus, Tylonycteris pachypus, Tylonycteris robustula, Balionycteris maculata, Cynopterus brachyotis, Dyacopteurs spadiceous, Macroglossus minimus	Granulicella arctica
93	(Morni et al., 2025)	Glischropus tylophus, Hipposideros diadema, Kerivoula hardwickii, Kerivoula minuta, Myotis muricola, Myotis ridleyi, Rhinolophus acuminatus, Rhinolophus affinis, Rhinolophus philippinensis, Rhinolophus sedulus, Rhinolophus trifoliatus, Tylonycteris pachypus, Tylonycteris robustula, Balionycteris maculata, Cynopterus brachyotis, Dyacopteurs spadiceous, Macroglossus minimus	Granulicella cerasi
94	(Morni et al., 2025)	Glischropus tylophus, Hipposideros diadema, Kerivoula hardwickii, Kerivoula minuta, Myotis muricola, Myotis ridleyi, Rhinolophus acuminatus, Rhinolophus affinis, Rhinolophus philippinensis, Rhinolophus sedulus, Rhinolophus trifoliatus, Tylonycteris pachypus, Tylonycteris robustula, Balionycteris maculata, Cynopterus brachyotis, Dyacopteurs spadiceous, Macroglossus minimus	Granulicella mallensis
95	(Morni et al., 2025)	Glischropus tylophus, Hipposideros diadema, Kerivoula hardwickii, Kerivoula minuta, Myotis muricola, Myotis ridleyi, Rhinolophus acuminatus, Rhinolophus affinis, Rhinolophus philippinensis, Rhinolophus sedulus, Rhinolophus trifoliatus, Tylonycteris pachypus, Tylonycteris robustula, Balionycteris maculata, Cynopterus brachyotis, Dyacopteurs spadiceous, Macroglossus minimus	Granulicella paludicola
96	(Morni et al., 2025)	Glischropus tylophus, Hipposideros diadema, Kerivoula hardwickii, Kerivoula minuta, Myotis muricola, Myotis ridleyi, Rhinolophus acuminatus, Rhinolophus affinis, Rhinolophus philippinensis, Rhinolophus sedulus, Rhinolophus trifoliatus, Tylonycteris pachypus, Tylonycteris robustula, Balionycteris maculata, Cynopterus brachyotis, Dyacopteurs spadiceous, Macroglossus minimus	Tellurimicrobium multivorans
97	(Morni et al., 2025)	Glischropus tylophus, Hipposideros diadema, Kerivoula hardwickii, Kerivoula minuta, Myotis muricola, Myotis ridleyi, Rhinolophus acuminatus, Rhinolophus affinis, Rhinolophus philippinensis, Rhinolophus sedulus, Rhinolophus trifoliatus, Tylonycteris pachypus, Tylonycteris robustula, Balionycteris maculata, Cynopterus brachyotis, Dyacopteurs spadiceous, Macroglossus minimus	Terriglobus aquaticus
98	(Morni et al., 2025)	Glischropus tylophus, Hipposideros diadema, Kerivoula hardwickii, Kerivoula minuta, Myotis muricola, Myotis ridleyi, Rhinolophus acuminatus, Rhinolophus affinis, Rhinolophus philippinensis, Rhinolophus sedulus, Rhinolophus trifoliatus, Tylonycteris pachypus, Tylonycteris robustula, Balionycteris maculata, Cynopterus brachyotis, Dyacopteurs spadiceous, Macroglossus minimus	Terriglobus roseus
99	(Morni et al., 2025)	Glischropus tylophus, Hipposideros diadema, Kerivoula hardwickii, Kerivoula minuta, Myotis muricola, Myotis ridleyi, Rhinolophus acuminatus, Rhinolophus affinis, Rhinolophus philippinensis, Rhinolophus sedulus, Rhinolophus trifoliatus, Tylonycteris pachypus, Tylonycteris robustula, Balionycteris maculata, Cynopterus brachyotis, Dyacopteurs spadiceous, Macroglossus minimus	Vicinamibacter silvestris
100	(Morni et al., 2025)	Glischropus tylophus, Hipposideros diadema, Kerivoula hardwickii, Kerivoula minuta, Myotis muricola, Myotis ridleyi, Rhinolophus acuminatus, Rhinolophus affinis, Rhinolophus philippinensis, Rhinolophus sedulus, Rhinolophus trifoliatus, Tylonycteris pachypus, Tylonycteris robustula, Balionycteris maculata, Cynopterus brachyotis, Dyacopteurs spadiceous, Macroglossus minimus	Aciditerrimonas ferrireducens
101	(Morni et al., 2025)	Glischropus tylophus, Hipposideros diadema, Kerivoula hardwickii, Kerivoula minuta, Myotis muricola, Myotis ridleyi, Rhinolophus acuminatus, Rhinolophus affinis, Rhinolophus philippinensis, Rhinolophus sedulus, Rhinolophus trifoliatus, Tylonycteris pachypus, Tylonycteris robustula, Balionycteris maculata, Cynopterus brachyotis, Dyacopteurs spadiceous, Macroglossus minimus	Actinoalloteichus cyanogriseus
102	(Morni et al., 2025)	Glischropus tylophus, Hipposideros diadema, Kerivoula hardwickii, Kerivoula minuta, Myotis muricola, Myotis ridleyi, Rhinolophus acuminatus, Rhinolophus affinis, Rhinolophus philippinensis, Rhinolophus sedulus, Rhinolophus trifoliatus, Tylonycteris pachypus, Tylonycteris robustula, Balionycteris maculata, Cynopterus brachyotis, Dyacopteurs spadiceous, Macroglossus minimus	Actinoalloteichus hoggarensis
103	(Morni et al., 2025)	Glischropus tylophus, Hipposideros diadema, Kerivoula hardwickii, Kerivoula minuta, Myotis muricola, Myotis ridleyi, Rhinolophus acuminatus, Rhinolophus affinis, Rhinolophus philippinensis, Rhinolophus sedulus, Rhinolophus trifoliatus, Tylonycteris pachypus, Tylonycteris robustula, Balionycteris maculata, Cynopterus brachyotis, Dyacopteurs spadiceous, Macroglossus minimus	Actinomyces graevenitzii
104	(Morni et al., 2025)	Glischropus tylophus, Hipposideros diadema, Kerivoula hardwickii, Kerivoula minuta, Myotis muricola, Myotis ridleyi, Rhinolophus acuminatus, Rhinolophus affinis, Rhinolophus philippinensis, Rhinolophus sedulus, Rhinolophus trifoliatus, Tylonycteris pachypus, Tylonycteris robustula, Balionycteris maculata, Cynopterus brachyotis, Dyacopteurs spadiceous, Macroglossus minimus	Actinomyces marimammalium
105	(Morni et al., 2025)	Glischropus tylophus, Hipposideros diadema, Kerivoula hardwickii, Kerivoula minuta, Myotis muricola, Myotis ridleyi, Rhinolophus acuminatus, Rhinolophus affinis, Rhinolophus philippinensis, Rhinolophus sedulus, Rhinolophus trifoliatus, Tylonycteris pachypus, Tylonycteris robustula, Balionycteris maculata, Cynopterus brachyotis, Dyacopteurs spadiceous, Macroglossus minimus	Actinomyces polynesiensis
106	(Morni et al., 2025)	Glischropus tylophus, Hipposideros diadema, Kerivoula hardwickii, Kerivoula minuta, Myotis muricola, Myotis ridleyi, Rhinolophus acuminatus, Rhinolophus affinis, Rhinolophus philippinensis, Rhinolophus sedulus, Rhinolophus trifoliatus, Tylonycteris pachypus, Tylonycteris robustula, Balionycteris maculata, Cynopterus brachyotis, Dyacopteurs spadiceous, Macroglossus minimus	Actinomyces urogenitalis
107	(Morni et al., 2025)	Glischropus tylophus, Hipposideros diadema, Kerivoula hardwickii, Kerivoula minuta, Myotis muricola, Myotis ridleyi, Rhinolophus acuminatus, Rhinolophus affinis, Rhinolophus philippinensis, Rhinolophus sedulus, Rhinolophus trifoliatus, Tylonycteris pachypus, Tylonycteris robustula, Balionycteris maculata, Cynopterus brachyotis, Dyacopteurs spadiceous, Macroglossus minimus	Actinomycetospora succinea
108	(Morni et al., 2025)	Glischropus tylophus, Hipposideros diadema, Kerivoula hardwickii, Kerivoula minuta, Myotis muricola, Myotis ridleyi, Rhinolophus acuminatus, Rhinolophus affinis, Rhinolophus philippinensis, Rhinolophus sedulus, Rhinolophus trifoliatus, Tylonycteris pachypus, Tylonycteris robustula, Balionycteris maculata, Cynopterus brachyotis, Dyacopteurs spadiceous, Macroglossus minimus	Actinophytocola xinjiangensis
109	(Morni et al., 2025)	Glischropus tylophus, Hipposideros diadema, Kerivoula hardwickii, Kerivoula minuta, Myotis muricola, Myotis ridleyi, Rhinolophus acuminatus, Rhinolophus affinis, Rhinolophus philippinensis, Rhinolophus sedulus, Rhinolophus trifoliatus, Tylonycteris pachypus, Tylonycteris robustula, Balionycteris maculata, Cynopterus brachyotis, Dyacopteurs spadiceous, Macroglossus minimus	Adlercreutzia caecimuris
110	(Morni et al., 2025)	Glischropus tylophus, Hipposideros diadema, Kerivoula hardwickii, Kerivoula minuta, Myotis muricola, Myotis ridleyi, Rhinolophus acuminatus, Rhinolophus affinis, Rhinolophus philippinensis, Rhinolophus sedulus, Rhinolophus trifoliatus, Tylonycteris pachypus, Tylonycteris robustula, Balionycteris maculata, Cynopterus brachyotis, Dyacopteurs spadiceous, Macroglossus minimus	Aeromicrobium erythreum
111	(Morni et al., 2025)	Glischropus tylophus, Hipposideros diadema, Kerivoula hardwickii, Kerivoula minuta, Myotis muricola, Myotis ridleyi, Rhinolophus acuminatus, Rhinolophus affinis, Rhinolophus philippinensis, Rhinolophus sedulus, Rhinolophus trifoliatus, Tylonycteris pachypus, Tylonycteris robustula, Balionycteris maculata, Cynopterus brachyotis, Dyacopteurs spadiceous, Macroglossus minimus	Agrococcus terreus
112	(Morni et al., 2025)	Glischropus tylophus, Hipposideros diadema, Kerivoula hardwickii, Kerivoula minuta, Myotis muricola, Myotis ridleyi, Rhinolophus acuminatus, Rhinolophus affinis, Rhinolophus philippinensis, Rhinolophus sedulus, Rhinolophus trifoliatus, Tylonycteris pachypus, Tylonycteris robustula, Balionycteris maculata, Cynopterus brachyotis, Dyacopteurs spadiceous, Macroglossus minimus	Agromyces ramosus
113	(Morni et al., 2025)	Glischropus tylophus, Hipposideros diadema, Kerivoula hardwickii, Kerivoula minuta, Myotis muricola, Myotis ridleyi, Rhinolophus acuminatus, Rhinolophus affinis, Rhinolophus philippinensis, Rhinolophus sedulus, Rhinolophus trifoliatus, Tylonycteris pachypus, Tylonycteris robustula, Balionycteris maculata, Cynopterus brachyotis, Dyacopteurs spadiceous, Macroglossus minimus	Agromyces terreus
114	(Morni et al., 2025)	Glischropus tylophus, Hipposideros diadema, Kerivoula hardwickii, Kerivoula minuta, Myotis muricola, Myotis ridleyi, Rhinolophus acuminatus, Rhinolophus affinis, Rhinolophus philippinensis, Rhinolophus sedulus, Rhinolophus trifoliatus, Tylonycteris pachypus, Tylonycteris robustula, Balionycteris maculata, Cynopterus brachyotis, Dyacopteurs spadiceous, Macroglossus minimus	Allosaccharopolyspora coralli
115	(Morni et al., 2025)	Glischropus tylophus, Hipposideros diadema, Kerivoula hardwickii, Kerivoula minuta, Myotis muricola, Myotis ridleyi, Rhinolophus acuminatus, Rhinolophus affinis, Rhinolophus philippinensis, Rhinolophus sedulus, Rhinolophus trifoliatus, Tylonycteris pachypus, Tylonycteris robustula, Balionycteris maculata, Cynopterus brachyotis, Dyacopteurs spadiceous, Macroglossus minimus	Amnibacterium kyonggiense
116	(Morni et al., 2025)	Glischropus tylophus, Hipposideros diadema, Kerivoula hardwickii, Kerivoula minuta, Myotis muricola, Myotis ridleyi, Rhinolophus acuminatus, Rhinolophus affinis, Rhinolophus philippinensis, Rhinolophus sedulus, Rhinolophus trifoliatus, Tylonycteris pachypus, Tylonycteris robustula, Balionycteris maculata, Cynopterus brachyotis, Dyacopteurs spadiceous, Macroglossus minimus	Amycolatopsis decaplanina
117	(Morni et al., 2025)	Glischropus tylophus, Hipposideros diadema, Kerivoula hardwickii, Kerivoula minuta, Myotis muricola, Myotis ridleyi, Rhinolophus acuminatus, Rhinolophus affinis, Rhinolophus philippinensis, Rhinolophus sedulus, Rhinolophus trifoliatus, Tylonycteris pachypus, Tylonycteris robustula, Balionycteris maculata, Cynopterus brachyotis, Dyacopteurs spadiceous, Macroglossus minimus	Amycolatopsis magusensis
118	(Morni et al., 2025)	Glischropus tylophus, Hipposideros diadema, Kerivoula hardwickii, Kerivoula minuta, Myotis muricola, Myotis ridleyi, Rhinolophus acuminatus, Rhinolophus affinis, Rhinolophus philippinensis, Rhinolophus sedulus, Rhinolophus trifoliatus, Tylonycteris pachypus, Tylonycteris robustula, Balionycteris maculata, Cynopterus brachyotis, Dyacopteurs spadiceous, Macroglossus minimus	Amycolatopsis methanolica
119	(Morni et al., 2025)	Glischropus tylophus, Hipposideros diadema, Kerivoula hardwickii, Kerivoula minuta, Myotis muricola, Myotis ridleyi, Rhinolophus acuminatus, Rhinolophus affinis, Rhinolophus philippinensis, Rhinolophus sedulus, Rhinolophus trifoliatus, Tylonycteris pachypus, Tylonycteris robustula, Balionycteris maculata, Cynopterus brachyotis, Dyacopteurs spadiceous, Macroglossus minimus	Amycolatopsis sacchari
120	(Morni et al., 2025)	Glischropus tylophus, Hipposideros diadema, Kerivoula hardwickii, Kerivoula minuta, Myotis muricola, Myotis ridleyi, Rhinolophus acuminatus, Rhinolophus affinis, Rhinolophus philippinensis, Rhinolophus sedulus, Rhinolophus trifoliatus, Tylonycteris pachypus, Tylonycteris robustula, Balionycteris maculata, Cynopterus brachyotis, Dyacopteurs spadiceous, Macroglossus minimus	Angustibacter speluncae
121	(Morni et al., 2025)	Glischropus tylophus, Hipposideros diadema, Kerivoula hardwickii, Kerivoula minuta, Myotis muricola, Myotis ridleyi, Rhinolophus acuminatus, Rhinolophus affinis, Rhinolophus philippinensis, Rhinolophus sedulus, Rhinolophus trifoliatus, Tylonycteris pachypus, Tylonycteris robustula, Balionycteris maculata, Cynopterus brachyotis, Dyacopteurs spadiceous, Macroglossus minimus	Arthrobacter ginkgonis
122	(Morni et al., 2025)	Glischropus tylophus, Hipposideros diadema, Kerivoula hardwickii, Kerivoula minuta, Myotis muricola, Myotis ridleyi, Rhinolophus acuminatus, Rhinolophus affinis, Rhinolophus philippinensis, Rhinolophus sedulus, Rhinolophus trifoliatus, Tylonycteris pachypus, Tylonycteris robustula, Balionycteris maculata, Cynopterus brachyotis, Dyacopteurs spadiceous, Macroglossus minimus	Arthrobacter pascens
123	(Morni et al., 2025)	Glischropus tylophus, Hipposideros diadema, Kerivoula hardwickii, Kerivoula minuta, Myotis muricola, Myotis ridleyi, Rhinolophus acuminatus, Rhinolophus affinis, Rhinolophus philippinensis, Rhinolophus sedulus, Rhinolophus trifoliatus, Tylonycteris pachypus, Tylonycteris robustula, Balionycteris maculata, Cynopterus brachyotis, Dyacopteurs spadiceous, Macroglossus minimus	Arthrobacter pokkalii
124	(Morni et al., 2025)	Glischropus tylophus, Hipposideros diadema, Kerivoula hardwickii, Kerivoula minuta, Myotis muricola, Myotis ridleyi, Rhinolophus acuminatus, Rhinolophus affinis, Rhinolophus philippinensis, Rhinolophus sedulus, Rhinolophus trifoliatus, Tylonycteris pachypus, Tylonycteris robustula, Balionycteris maculata, Cynopterus brachyotis, Dyacopteurs spadiceous, Macroglossus minimus	Arthrobacter psychrochitiniphilus
125	(Morni et al., 2025)	Glischropus tylophus, Hipposideros diadema, Kerivoula hardwickii, Kerivoula minuta, Myotis muricola, Myotis ridleyi, Rhinolophus acuminatus, Rhinolophus affinis, Rhinolophus philippinensis, Rhinolophus sedulus, Rhinolophus trifoliatus, Tylonycteris pachypus, Tylonycteris robustula, Balionycteris maculata, Cynopterus brachyotis, Dyacopteurs spadiceous, Macroglossus minimus	Brachybacterium conglomeratum
126	(Morni et al., 2025)	Glischropus tylophus, Hipposideros diadema, Kerivoula hardwickii, Kerivoula minuta, Myotis muricola, Myotis ridleyi, Rhinolophus acuminatus, Rhinolophus affinis, Rhinolophus philippinensis, Rhinolophus sedulus, Rhinolophus trifoliatus, Tylonycteris pachypus, Tylonycteris robustula, Balionycteris maculata, Cynopterus brachyotis, Dyacopteurs spadiceous, Macroglossus minimus	Brachybacterium hainanense
127	(Morni et al., 2025)	Glischropus tylophus, Hipposideros diadema, Kerivoula hardwickii, Kerivoula minuta, Myotis muricola, Myotis ridleyi, Rhinolophus acuminatus, Rhinolophus affinis, Rhinolophus philippinensis, Rhinolophus sedulus, Rhinolophus trifoliatus, Tylonycteris pachypus, Tylonycteris robustula, Balionycteris maculata, Cynopterus brachyotis, Dyacopteurs spadiceous, Macroglossus minimus	Brachybacterium huguangmaarense
128	(Morni et al., 2025)	Glischropus tylophus, Hipposideros diadema, Kerivoula hardwickii, Kerivoula minuta, Myotis muricola, Myotis ridleyi, Rhinolophus acuminatus, Rhinolophus affinis, Rhinolophus philippinensis, Rhinolophus sedulus, Rhinolophus trifoliatus, Tylonycteris pachypus, Tylonycteris robustula, Balionycteris maculata, Cynopterus brachyotis, Dyacopteurs spadiceous, Macroglossus minimus	Brachybacterium nesterenkovii
129	(Morni et al., 2025)	Glischropus tylophus, Hipposideros diadema, Kerivoula hardwickii, Kerivoula minuta, Myotis muricola, Myotis ridleyi, Rhinolophus acuminatus, Rhinolophus affinis, Rhinolophus philippinensis, Rhinolophus sedulus, Rhinolophus trifoliatus, Tylonycteris pachypus, Tylonycteris robustula, Balionycteris maculata, Cynopterus brachyotis, Dyacopteurs spadiceous, Macroglossus minimus	Brachybacterium paraconglomeratum
130	(Morni et al., 2025)	Glischropus tylophus, Hipposideros diadema, Kerivoula hardwickii, Kerivoula minuta, Myotis muricola, Myotis ridleyi, Rhinolophus acuminatus, Rhinolophus affinis, Rhinolophus philippinensis, Rhinolophus sedulus, Rhinolophus trifoliatus, Tylonycteris pachypus, Tylonycteris robustula, Balionycteris maculata, Cynopterus brachyotis, Dyacopteurs spadiceous, Macroglossus minimus	Brachybacterium phenoliresistens
131	(Morni et al., 2025)	Glischropus tylophus, Hipposideros diadema, Kerivoula hardwickii, Kerivoula minuta, Myotis muricola, Myotis ridleyi, Rhinolophus acuminatus, Rhinolophus affinis, Rhinolophus philippinensis, Rhinolophus sedulus, Rhinolophus trifoliatus, Tylonycteris pachypus, Tylonycteris robustula, Balionycteris maculata, Cynopterus brachyotis, Dyacopteurs spadiceous, Macroglossus minimus	Brachybacterium squillarum
132	(Morni et al., 2025)	Glischropus tylophus, Hipposideros diadema, Kerivoula hardwickii, Kerivoula minuta, Myotis muricola, Myotis ridleyi, Rhinolophus acuminatus, Rhinolophus affinis, Rhinolophus philippinensis, Rhinolophus sedulus, Rhinolophus trifoliatus, Tylonycteris pachypus, Tylonycteris robustula, Balionycteris maculata, Cynopterus brachyotis, Dyacopteurs spadiceous, Macroglossus minimus	Brevibacterium frigoritolerans
133	(Morni et al., 2025)	Glischropus tylophus, Hipposideros diadema, Kerivoula hardwickii, Kerivoula minuta, Myotis muricola, Myotis ridleyi, Rhinolophus acuminatus, Rhinolophus affinis, Rhinolophus philippinensis, Rhinolophus sedulus, Rhinolophus trifoliatus, Tylonycteris pachypus, Tylonycteris robustula, Balionycteris maculata, Cynopterus brachyotis, Dyacopteurs spadiceous, Macroglossus minimus	Brevibacterium oceani
134	(Morni et al., 2025)	Glischropus tylophus, Hipposideros diadema, Kerivoula hardwickii, Kerivoula minuta, Myotis muricola, Myotis ridleyi, Rhinolophus acuminatus, Rhinolophus affinis, Rhinolophus philippinensis, Rhinolophus sedulus, Rhinolophus trifoliatus, Tylonycteris pachypus, Tylonycteris robustula, Balionycteris maculata, Cynopterus brachyotis, Dyacopteurs spadiceous, Macroglossus minimus	Brevibacterium sanguinis
135	(Morni et al., 2025)	Glischropus tylophus, Hipposideros diadema, Kerivoula hardwickii, Kerivoula minuta, Myotis muricola, Myotis ridleyi, Rhinolophus acuminatus, Rhinolophus affinis, Rhinolophus philippinensis, Rhinolophus sedulus, Rhinolophus trifoliatus, Tylonycteris pachypus, Tylonycteris robustula, Balionycteris maculata, Cynopterus brachyotis, Dyacopteurs spadiceous, Macroglossus minimus	Brevibacterium sediminis
136	(Morni et al., 2025)	Glischropus tylophus, Hipposideros diadema, Kerivoula hardwickii, Kerivoula minuta, Myotis muricola, Myotis ridleyi, Rhinolophus acuminatus, Rhinolophus affinis, Rhinolophus philippinensis, Rhinolophus sedulus, Rhinolophus trifoliatus, Tylonycteris pachypus, Tylonycteris robustula, Balionycteris maculata, Cynopterus brachyotis, Dyacopteurs spadiceous, Macroglossus minimus	Catenulispora fulva
137	(Morni et al., 2025)	Glischropus tylophus, Hipposideros diadema, Kerivoula hardwickii, Kerivoula minuta, Myotis muricola, Myotis ridleyi, Rhinolophus acuminatus, Rhinolophus affinis, Rhinolophus philippinensis, Rhinolophus sedulus, Rhinolophus trifoliatus, Tylonycteris pachypus, Tylonycteris robustula, Balionycteris maculata, Cynopterus brachyotis, Dyacopteurs spadiceous, Macroglossus minimus	Cellulosimicrobium cellulans
138	(Morni et al., 2025)	Glischropus tylophus, Hipposideros diadema, Kerivoula hardwickii, Kerivoula minuta, Myotis muricola, Myotis ridleyi, Rhinolophus acuminatus, Rhinolophus affinis, Rhinolophus philippinensis, Rhinolophus sedulus, Rhinolophus trifoliatus, Tylonycteris pachypus, Tylonycteris robustula, Balionycteris maculata, Cynopterus brachyotis, Dyacopteurs spadiceous, Macroglossus minimus	Conexibacter arvalis
139	(Morni et al., 2025)	Glischropus tylophus, Hipposideros diadema, Kerivoula hardwickii, Kerivoula minuta, Myotis muricola, Myotis ridleyi, Rhinolophus acuminatus, Rhinolophus affinis, Rhinolophus philippinensis, Rhinolophus sedulus, Rhinolophus trifoliatus, Tylonycteris pachypus, Tylonycteris robustula, Balionycteris maculata, Cynopterus brachyotis, Dyacopteurs spadiceous, Macroglossus minimus	Conexibacter stalactiti
140	(Morni et al., 2025)	Glischropus tylophus, Hipposideros diadema, Kerivoula hardwickii, Kerivoula minuta, Myotis muricola, Myotis ridleyi, Rhinolophus acuminatus, Rhinolophus affinis, Rhinolophus philippinensis, Rhinolophus sedulus, Rhinolophus trifoliatus, Tylonycteris pachypus, Tylonycteris robustula, Balionycteris maculata, Cynopterus brachyotis, Dyacopteurs spadiceous, Macroglossus minimus	Conexibacter woesei
141	(Morni et al., 2025)	Glischropus tylophus, Hipposideros diadema, Kerivoula hardwickii, Kerivoula minuta, Myotis muricola, Myotis ridleyi, Rhinolophus acuminatus, Rhinolophus affinis, Rhinolophus philippinensis, Rhinolophus sedulus, Rhinolophus trifoliatus, Tylonycteris pachypus, Tylonycteris robustula, Balionycteris maculata, Cynopterus brachyotis, Dyacopteurs spadiceous, Macroglossus minimus	Corynebacterium accolens
142	(Morni et al., 2025)	Glischropus tylophus, Hipposideros diadema, Kerivoula hardwickii, Kerivoula minuta, Myotis muricola, Myotis ridleyi, Rhinolophus acuminatus, Rhinolophus affinis, Rhinolophus philippinensis, Rhinolophus sedulus, Rhinolophus trifoliatus, Tylonycteris pachypus, Tylonycteris robustula, Balionycteris maculata, Cynopterus brachyotis, Dyacopteurs spadiceous, Macroglossus minimus	Corynebacterium appendicis
143	(Morni et al., 2025)	Glischropus tylophus, Hipposideros diadema, Kerivoula hardwickii, Kerivoula minuta, Myotis muricola, Myotis ridleyi, Rhinolophus acuminatus, Rhinolophus affinis, Rhinolophus philippinensis, Rhinolophus sedulus, Rhinolophus trifoliatus, Tylonycteris pachypus, Tylonycteris robustula, Balionycteris maculata, Cynopterus brachyotis, Dyacopteurs spadiceous, Macroglossus minimus	Corynebacterium atypicum
144	(Morni et al., 2025)	Glischropus tylophus, Hipposideros diadema, Kerivoula hardwickii, Kerivoula minuta, Myotis muricola, Myotis ridleyi, Rhinolophus acuminatus, Rhinolophus affinis, Rhinolophus philippinensis, Rhinolophus sedulus, Rhinolophus trifoliatus, Tylonycteris pachypus, Tylonycteris robustula, Balionycteris maculata, Cynopterus brachyotis, Dyacopteurs spadiceous, Macroglossus minimus	Corynebacterium aurimucosum
145	(Morni et al., 2025)	Glischropus tylophus, Hipposideros diadema, Kerivoula hardwickii, Kerivoula minuta, Myotis muricola, Myotis ridleyi, Rhinolophus acuminatus, Rhinolophus affinis, Rhinolophus philippinensis, Rhinolophus sedulus, Rhinolophus trifoliatus, Tylonycteris pachypus, Tylonycteris robustula, Balionycteris maculata, Cynopterus brachyotis, Dyacopteurs spadiceous, Macroglossus minimus	Corynebacterium bovis
146	(Morni et al., 2025)	Glischropus tylophus, Hipposideros diadema, Kerivoula hardwickii, Kerivoula minuta, Myotis muricola, Myotis ridleyi, Rhinolophus acuminatus, Rhinolophus affinis, Rhinolophus philippinensis, Rhinolophus sedulus, Rhinolophus trifoliatus, Tylonycteris pachypus, Tylonycteris robustula, Balionycteris maculata, Cynopterus brachyotis, Dyacopteurs spadiceous, Macroglossus minimus	Corynebacterium caspium
147	(Morni et al., 2025)	Glischropus tylophus, Hipposideros diadema, Kerivoula hardwickii, Kerivoula minuta, Myotis muricola, Myotis ridleyi, Rhinolophus acuminatus, Rhinolophus affinis, Rhinolophus philippinensis, Rhinolophus sedulus, Rhinolophus trifoliatus, Tylonycteris pachypus, Tylonycteris robustula, Balionycteris maculata, Cynopterus brachyotis, Dyacopteurs spadiceous, Macroglossus minimus	Corynebacterium confusum
148	(Morni et al., 2025)	Glischropus tylophus, Hipposideros diadema, Kerivoula hardwickii, Kerivoula minuta, Myotis muricola, Myotis ridleyi, Rhinolophus acuminatus, Rhinolophus affinis, Rhinolophus philippinensis, Rhinolophus sedulus, Rhinolophus trifoliatus, Tylonycteris pachypus, Tylonycteris robustula, Balionycteris maculata, Cynopterus brachyotis, Dyacopteurs spadiceous, Macroglossus minimus	Corynebacterium cystitidis
149	(Morni et al., 2025)	Glischropus tylophus, Hipposideros diadema, Kerivoula hardwickii, Kerivoula minuta, Myotis muricola, Myotis ridleyi, Rhinolophus acuminatus, Rhinolophus affinis, Rhinolophus philippinensis, Rhinolophus sedulus, Rhinolophus trifoliatus, Tylonycteris pachypus, Tylonycteris robustula, Balionycteris maculata, Cynopterus brachyotis, Dyacopteurs spadiceous, Macroglossus minimus	Corynebacterium efficiens
150	(Morni et al., 2025)	Glischropus tylophus, Hipposideros diadema, Kerivoula hardwickii, Kerivoula minuta, Myotis muricola, Myotis ridleyi, Rhinolophus acuminatus, Rhinolophus affinis, Rhinolophus philippinensis, Rhinolophus sedulus, Rhinolophus trifoliatus, Tylonycteris pachypus, Tylonycteris robustula, Balionycteris maculata, Cynopterus brachyotis, Dyacopteurs spadiceous, Macroglossus minimus	Corynebacterium falsenii
151	(Morni et al., 2025)	Glischropus tylophus, Hipposideros diadema, Kerivoula hardwickii, Kerivoula minuta, Myotis muricola, Myotis ridleyi, Rhinolophus acuminatus, Rhinolophus affinis, Rhinolophus philippinensis, Rhinolophus sedulus, Rhinolophus trifoliatus, Tylonycteris pachypus, Tylonycteris robustula, Balionycteris maculata, Cynopterus brachyotis, Dyacopteurs spadiceous, Macroglossus minimus	Corynebacterium flavescens
152	(Morni et al., 2025)	Glischropus tylophus, Hipposideros diadema, Kerivoula hardwickii, Kerivoula minuta, Myotis muricola, Myotis ridleyi, Rhinolophus acuminatus, Rhinolophus affinis, Rhinolophus philippinensis, Rhinolophus sedulus, Rhinolophus trifoliatus, Tylonycteris pachypus, Tylonycteris robustula, Balionycteris maculata, Cynopterus brachyotis, Dyacopteurs spadiceous, Macroglossus minimus	Corynebacterium glyciniphilum
153	(Morni et al., 2025)	Glischropus tylophus, Hipposideros diadema, Kerivoula hardwickii, Kerivoula minuta, Myotis muricola, Myotis ridleyi, Rhinolophus acuminatus, Rhinolophus affinis, Rhinolophus philippinensis, Rhinolophus sedulus, Rhinolophus trifoliatus, Tylonycteris pachypus, Tylonycteris robustula, Balionycteris maculata, Cynopterus brachyotis, Dyacopteurs spadiceous, Macroglossus minimus	Corynebacterium godavarianum
154	(Morni et al., 2025)	Glischropus tylophus, Hipposideros diadema, Kerivoula hardwickii, Kerivoula minuta, Myotis muricola, Myotis ridleyi, Rhinolophus acuminatus, Rhinolophus affinis, Rhinolophus philippinensis, Rhinolophus sedulus, Rhinolophus trifoliatus, Tylonycteris pachypus, Tylonycteris robustula, Balionycteris maculata, Cynopterus brachyotis, Dyacopteurs spadiceous, Macroglossus minimus	Corynebacterium halotolerans
155	(Morni et al., 2025)	Glischropus tylophus, Hipposideros diadema, Kerivoula hardwickii, Kerivoula minuta, Myotis muricola, Myotis ridleyi, Rhinolophus acuminatus, Rhinolophus affinis, Rhinolophus philippinensis, Rhinolophus sedulus, Rhinolophus trifoliatus, Tylonycteris pachypus, Tylonycteris robustula, Balionycteris maculata, Cynopterus brachyotis, Dyacopteurs spadiceous, Macroglossus minimus	Corynebacterium jeikeium
156	(Morni et al., 2025)	Glischropus tylophus, Hipposideros diadema, Kerivoula hardwickii, Kerivoula minuta, Myotis muricola, Myotis ridleyi, Rhinolophus acuminatus, Rhinolophus affinis, Rhinolophus philippinensis, Rhinolophus sedulus, Rhinolophus trifoliatus, Tylonycteris pachypus, Tylonycteris robustula, Balionycteris maculata, Cynopterus brachyotis, Dyacopteurs spadiceous, Macroglossus minimus	Corynebacterium lipophiloflavum
157	(Morni et al., 2025)	Glischropus tylophus, Hipposideros diadema, Kerivoula hardwickii, Kerivoula minuta, Myotis muricola, Myotis ridleyi, Rhinolophus acuminatus, Rhinolophus affinis, Rhinolophus philippinensis, Rhinolophus sedulus, Rhinolophus trifoliatus, Tylonycteris pachypus, Tylonycteris robustula, Balionycteris maculata, Cynopterus brachyotis, Dyacopteurs spadiceous, Macroglossus minimus	Corynebacterium macginleyi
158	(Morni et al., 2025)	Glischropus tylophus, Hipposideros diadema, Kerivoula hardwickii, Kerivoula minuta, Myotis muricola, Myotis ridleyi, Rhinolophus acuminatus, Rhinolophus affinis, Rhinolophus philippinensis, Rhinolophus sedulus, Rhinolophus trifoliatus, Tylonycteris pachypus, Tylonycteris robustula, Balionycteris maculata, Cynopterus brachyotis, Dyacopteurs spadiceous, Macroglossus minimus	Corynebacterium massiliense
159	(Morni et al., 2025)	Glischropus tylophus, Hipposideros diadema, Kerivoula hardwickii, Kerivoula minuta, Myotis muricola, Myotis ridleyi, Rhinolophus acuminatus, Rhinolophus affinis, Rhinolophus philippinensis, Rhinolophus sedulus, Rhinolophus trifoliatus, Tylonycteris pachypus, Tylonycteris robustula, Balionycteris maculata, Cynopterus brachyotis, Dyacopteurs spadiceous, Macroglossus minimus	Corynebacterium mastitidis
160	(Morni et al., 2025)	Glischropus tylophus, Hipposideros diadema, Kerivoula hardwickii, Kerivoula minuta, Myotis muricola, Myotis ridleyi, Rhinolophus acuminatus, Rhinolophus affinis, Rhinolophus philippinensis, Rhinolophus sedulus, Rhinolophus trifoliatus, Tylonycteris pachypus, Tylonycteris robustula, Balionycteris maculata, Cynopterus brachyotis, Dyacopteurs spadiceous, Macroglossus minimus	Corynebacterium pilosum
161	(Morni et al., 2025)	Glischropus tylophus, Hipposideros diadema, Kerivoula hardwickii, Kerivoula minuta, Myotis muricola, Myotis ridleyi, Rhinolophus acuminatus, Rhinolophus affinis, Rhinolophus philippinensis, Rhinolophus sedulus, Rhinolophus trifoliatus, Tylonycteris pachypus, Tylonycteris robustula, Balionycteris maculata, Cynopterus brachyotis, Dyacopteurs spadiceous, Macroglossus minimus	Corynebacterium tapiri
162	(Morni et al., 2025)	Glischropus tylophus, Hipposideros diadema, Kerivoula hardwickii, Kerivoula minuta, Myotis muricola, Myotis ridleyi, Rhinolophus acuminatus, Rhinolophus affinis, Rhinolophus philippinensis, Rhinolophus sedulus, Rhinolophus trifoliatus, Tylonycteris pachypus, Tylonycteris robustula, Balionycteris maculata, Cynopterus brachyotis, Dyacopteurs spadiceous, Macroglossus minimus	Corynebacterium terpenotabidum
163	(Morni et al., 2025)	Glischropus tylophus, Hipposideros diadema, Kerivoula hardwickii, Kerivoula minuta, Myotis muricola, Myotis ridleyi, Rhinolophus acuminatus, Rhinolophus affinis, Rhinolophus philippinensis, Rhinolophus sedulus, Rhinolophus trifoliatus, Tylonycteris pachypus, Tylonycteris robustula, Balionycteris maculata, Cynopterus brachyotis, Dyacopteurs spadiceous, Macroglossus minimus	Corynebacterium tuberculostearicum
164	(Morni et al., 2025)	Glischropus tylophus, Hipposideros diadema, Kerivoula hardwickii, Kerivoula minuta, Myotis muricola, Myotis ridleyi, Rhinolophus acuminatus, Rhinolophus affinis, Rhinolophus philippinensis, Rhinolophus sedulus, Rhinolophus trifoliatus, Tylonycteris pachypus, Tylonycteris robustula, Balionycteris maculata, Cynopterus brachyotis, Dyacopteurs spadiceous, Macroglossus minimus	Corynebacterium urealyticum
165	(Morni et al., 2025)	Glischropus tylophus, Hipposideros diadema, Kerivoula hardwickii, Kerivoula minuta, Myotis muricola, Myotis ridleyi, Rhinolophus acuminatus, Rhinolophus affinis, Rhinolophus philippinensis, Rhinolophus sedulus, Rhinolophus trifoliatus, Tylonycteris pachypus, Tylonycteris robustula, Balionycteris maculata, Cynopterus brachyotis, Dyacopteurs spadiceous, Macroglossus minimus	Corynebacterium variabile
166	(Morni et al., 2025)	Glischropus tylophus, Hipposideros diadema, Kerivoula hardwickii, Kerivoula minuta, Myotis muricola, Myotis ridleyi, Rhinolophus acuminatus, Rhinolophus affinis, Rhinolophus philippinensis, Rhinolophus sedulus, Rhinolophus trifoliatus, Tylonycteris pachypus, Tylonycteris robustula, Balionycteris maculata, Cynopterus brachyotis, Dyacopteurs spadiceous, Macroglossus minimus	Cryobacterium tepidiphilum
167	(Morni et al., 2025)	Glischropus tylophus, Hipposideros diadema, Kerivoula hardwickii, Kerivoula minuta, Myotis muricola, Myotis ridleyi, Rhinolophus acuminatus, Rhinolophus affinis, Rhinolophus philippinensis, Rhinolophus sedulus, Rhinolophus trifoliatus, Tylonycteris pachypus, Tylonycteris robustula, Balionycteris maculata, Cynopterus brachyotis, Dyacopteurs spadiceous, Macroglossus minimus	Cryptosporangium eucalypti
168	(Morni et al., 2025)	Glischropus tylophus, Hipposideros diadema, Kerivoula hardwickii, Kerivoula minuta, Myotis muricola, Myotis ridleyi, Rhinolophus acuminatus, Rhinolophus affinis, Rhinolophus philippinensis, Rhinolophus sedulus, Rhinolophus trifoliatus, Tylonycteris pachypus, Tylonycteris robustula, Balionycteris maculata, Cynopterus brachyotis, Dyacopteurs spadiceous, Macroglossus minimus	Curtobacterium albidum
169	(Morni et al., 2025)	Glischropus tylophus, Hipposideros diadema, Kerivoula hardwickii, Kerivoula minuta, Myotis muricola, Myotis ridleyi, Rhinolophus acuminatus, Rhinolophus affinis, Rhinolophus philippinensis, Rhinolophus sedulus, Rhinolophus trifoliatus, Tylonycteris pachypus, Tylonycteris robustula, Balionycteris maculata, Cynopterus brachyotis, Dyacopteurs spadiceous, Macroglossus minimus	Curtobacterium citreum
170	(Morni et al., 2025)	Glischropus tylophus, Hipposideros diadema, Kerivoula hardwickii, Kerivoula minuta, Myotis muricola, Myotis ridleyi, Rhinolophus acuminatus, Rhinolophus affinis, Rhinolophus philippinensis, Rhinolophus sedulus, Rhinolophus trifoliatus, Tylonycteris pachypus, Tylonycteris robustula, Balionycteris maculata, Cynopterus brachyotis, Dyacopteurs spadiceous, Macroglossus minimus	Curtobacterium luteum
171	(Morni et al., 2025)	Glischropus tylophus, Hipposideros diadema, Kerivoula hardwickii, Kerivoula minuta, Myotis muricola, Myotis ridleyi, Rhinolophus acuminatus, Rhinolophus affinis, Rhinolophus philippinensis, Rhinolophus sedulus, Rhinolophus trifoliatus, Tylonycteris pachypus, Tylonycteris robustula, Balionycteris maculata, Cynopterus brachyotis, Dyacopteurs spadiceous, Macroglossus minimus	Curtobacterium oceanosedimentum
172	(Morni et al., 2025)	Glischropus tylophus, Hipposideros diadema, Kerivoula hardwickii, Kerivoula minuta, Myotis muricola, Myotis ridleyi, Rhinolophus acuminatus, Rhinolophus affinis, Rhinolophus philippinensis, Rhinolophus sedulus, Rhinolophus trifoliatus, Tylonycteris pachypus, Tylonycteris robustula, Balionycteris maculata, Cynopterus brachyotis, Dyacopteurs spadiceous, Macroglossus minimus	Curtobacterium plantarum
173	(Morni et al., 2025)	Glischropus tylophus, Hipposideros diadema, Kerivoula hardwickii, Kerivoula minuta, Myotis muricola, Myotis ridleyi, Rhinolophus acuminatus, Rhinolophus affinis, Rhinolophus philippinensis, Rhinolophus sedulus, Rhinolophus trifoliatus, Tylonycteris pachypus, Tylonycteris robustula, Balionycteris maculata, Cynopterus brachyotis, Dyacopteurs spadiceous, Macroglossus minimus	Curtobacterium pusillum
174	(Morni et al., 2025)	Glischropus tylophus, Hipposideros diadema, Kerivoula hardwickii, Kerivoula minuta, Myotis muricola, Myotis ridleyi, Rhinolophus acuminatus, Rhinolophus affinis, Rhinolophus philippinensis, Rhinolophus sedulus, Rhinolophus trifoliatus, Tylonycteris pachypus, Tylonycteris robustula, Balionycteris maculata, Cynopterus brachyotis, Dyacopteurs spadiceous, Macroglossus minimus	Cutibacterium granulosum
175	(Morni et al., 2025)	Glischropus tylophus, Hipposideros diadema, Kerivoula hardwickii, Kerivoula minuta, Myotis muricola, Myotis ridleyi, Rhinolophus acuminatus, Rhinolophus affinis, Rhinolophus philippinensis, Rhinolophus sedulus, Rhinolophus trifoliatus, Tylonycteris pachypus, Tylonycteris robustula, Balionycteris maculata, Cynopterus brachyotis, Dyacopteurs spadiceous, Macroglossus minimus	Dermacoccus abyssi
176	(Morni et al., 2025)	Glischropus tylophus, Hipposideros diadema, Kerivoula hardwickii, Kerivoula minuta, Myotis muricola, Myotis ridleyi, Rhinolophus acuminatus, Rhinolophus affinis, Rhinolophus philippinensis, Rhinolophus sedulus, Rhinolophus trifoliatus, Tylonycteris pachypus, Tylonycteris robustula, Balionycteris maculata, Cynopterus brachyotis, Dyacopteurs spadiceous, Macroglossus minimus	Dietzia timorensis
177	(Morni et al., 2025)	Glischropus tylophus, Hipposideros diadema, Kerivoula hardwickii, Kerivoula minuta, Myotis muricola, Myotis ridleyi, Rhinolophus acuminatus, Rhinolophus affinis, Rhinolophus philippinensis, Rhinolophus sedulus, Rhinolophus trifoliatus, Tylonycteris pachypus, Tylonycteris robustula, Balionycteris maculata, Cynopterus brachyotis, Dyacopteurs spadiceous, Macroglossus minimus	Eggerthella timonensis
178	(Morni et al., 2025)	Glischropus tylophus, Hipposideros diadema, Kerivoula hardwickii, Kerivoula minuta, Myotis muricola, Myotis ridleyi, Rhinolophus acuminatus, Rhinolophus affinis, Rhinolophus philippinensis, Rhinolophus sedulus, Rhinolophus trifoliatus, Tylonycteris pachypus, Tylonycteris robustula, Balionycteris maculata, Cynopterus brachyotis, Dyacopteurs spadiceous, Macroglossus minimus	Flexivirga alba
179	(Morni et al., 2025)	Glischropus tylophus, Hipposideros diadema, Kerivoula hardwickii, Kerivoula minuta, Myotis muricola, Myotis ridleyi, Rhinolophus acuminatus, Rhinolophus affinis, Rhinolophus philippinensis, Rhinolophus sedulus, Rhinolophus trifoliatus, Tylonycteris pachypus, Tylonycteris robustula, Balionycteris maculata, Cynopterus brachyotis, Dyacopteurs spadiceous, Macroglossus minimus	Flexivirga endophytica
180	(Morni et al., 2025)	Glischropus tylophus, Hipposideros diadema, Kerivoula hardwickii, Kerivoula minuta, Myotis muricola, Myotis ridleyi, Rhinolophus acuminatus, Rhinolophus affinis, Rhinolophus philippinensis, Rhinolophus sedulus, Rhinolophus trifoliatus, Tylonycteris pachypus, Tylonycteris robustula, Balionycteris maculata, Cynopterus brachyotis, Dyacopteurs spadiceous, Macroglossus minimus	Fudania jinshanensis
181	(Morni et al., 2025)	Glischropus tylophus, Hipposideros diadema, Kerivoula hardwickii, Kerivoula minuta, Myotis muricola, Myotis ridleyi, Rhinolophus acuminatus, Rhinolophus affinis, Rhinolophus philippinensis, Rhinolophus sedulus, Rhinolophus trifoliatus, Tylonycteris pachypus, Tylonycteris robustula, Balionycteris maculata, Cynopterus brachyotis, Dyacopteurs spadiceous, Macroglossus minimus	Galactobacter valiniphilus
182	(Morni et al., 2025)	Glischropus tylophus, Hipposideros diadema, Kerivoula hardwickii, Kerivoula minuta, Myotis muricola, Myotis ridleyi, Rhinolophus acuminatus, Rhinolophus affinis, Rhinolophus philippinensis, Rhinolophus sedulus, Rhinolophus trifoliatus, Tylonycteris pachypus, Tylonycteris robustula, Balionycteris maculata, Cynopterus brachyotis, Dyacopteurs spadiceous, Macroglossus minimus	Gordonia alkaliphila
183	(Morni et al., 2025)	Glischropus tylophus, Hipposideros diadema, Kerivoula hardwickii, Kerivoula minuta, Myotis muricola, Myotis ridleyi, Rhinolophus acuminatus, Rhinolophus affinis, Rhinolophus philippinensis, Rhinolophus sedulus, Rhinolophus trifoliatus, Tylonycteris pachypus, Tylonycteris robustula, Balionycteris maculata, Cynopterus brachyotis, Dyacopteurs spadiceous, Macroglossus minimus	Gordonia araii
184	(Morni et al., 2025)	Glischropus tylophus, Hipposideros diadema, Kerivoula hardwickii, Kerivoula minuta, Myotis muricola, Myotis ridleyi, Rhinolophus acuminatus, Rhinolophus affinis, Rhinolophus philippinensis, Rhinolophus sedulus, Rhinolophus trifoliatus, Tylonycteris pachypus, Tylonycteris robustula, Balionycteris maculata, Cynopterus brachyotis, Dyacopteurs spadiceous, Macroglossus minimus	Gordonia bronchialis
185	(Morni et al., 2025)	Glischropus tylophus, Hipposideros diadema, Kerivoula hardwickii, Kerivoula minuta, Myotis muricola, Myotis ridleyi, Rhinolophus acuminatus, Rhinolophus affinis, Rhinolophus philippinensis, Rhinolophus sedulus, Rhinolophus trifoliatus, Tylonycteris pachypus, Tylonycteris robustula, Balionycteris maculata, Cynopterus brachyotis, Dyacopteurs spadiceous, Macroglossus minimus	Gordonia effusa
186	(Morni et al., 2025)	Glischropus tylophus, Hipposideros diadema, Kerivoula hardwickii, Kerivoula minuta, Myotis muricola, Myotis ridleyi, Rhinolophus acuminatus, Rhinolophus affinis, Rhinolophus philippinensis, Rhinolophus sedulus, Rhinolophus trifoliatus, Tylonycteris pachypus, Tylonycteris robustula, Balionycteris maculata, Cynopterus brachyotis, Dyacopteurs spadiceous, Macroglossus minimus	Gordonia hongkongensis
187	(Morni et al., 2025)	Glischropus tylophus, Hipposideros diadema, Kerivoula hardwickii, Kerivoula minuta, Myotis muricola, Myotis ridleyi, Rhinolophus acuminatus, Rhinolophus affinis, Rhinolophus philippinensis, Rhinolophus sedulus, Rhinolophus trifoliatus, Tylonycteris pachypus, Tylonycteris robustula, Balionycteris maculata, Cynopterus brachyotis, Dyacopteurs spadiceous, Macroglossus minimus	Gordonia humi
188	(Morni et al., 2025)	Glischropus tylophus, Hipposideros diadema, Kerivoula hardwickii, Kerivoula minuta, Myotis muricola, Myotis ridleyi, Rhinolophus acuminatus, Rhinolophus affinis, Rhinolophus philippinensis, Rhinolophus sedulus, Rhinolophus trifoliatus, Tylonycteris pachypus, Tylonycteris robustula, Balionycteris maculata, Cynopterus brachyotis, Dyacopteurs spadiceous, Macroglossus minimus	Gordonia iterans
189	(Morni et al., 2025)	Glischropus tylophus, Hipposideros diadema, Kerivoula hardwickii, Kerivoula minuta, Myotis muricola, Myotis ridleyi, Rhinolophus acuminatus, Rhinolophus affinis, Rhinolophus philippinensis, Rhinolophus sedulus, Rhinolophus trifoliatus, Tylonycteris pachypus, Tylonycteris robustula, Balionycteris maculata, Cynopterus brachyotis, Dyacopteurs spadiceous, Macroglossus minimus	Gordonia kroppenstedtii
190	(Morni et al., 2025)	Glischropus tylophus, Hipposideros diadema, Kerivoula hardwickii, Kerivoula minuta, Myotis muricola, Myotis ridleyi, Rhinolophus acuminatus, Rhinolophus affinis, Rhinolophus philippinensis, Rhinolophus sedulus, Rhinolophus trifoliatus, Tylonycteris pachypus, Tylonycteris robustula, Balionycteris maculata, Cynopterus brachyotis, Dyacopteurs spadiceous, Macroglossus minimus	Gordonia namibiensis
191	(Morni et al., 2025)	Glischropus tylophus, Hipposideros diadema, Kerivoula hardwickii, Kerivoula minuta, Myotis muricola, Myotis ridleyi, Rhinolophus acuminatus, Rhinolophus affinis, Rhinolophus philippinensis, Rhinolophus sedulus, Rhinolophus trifoliatus, Tylonycteris pachypus, Tylonycteris robustula, Balionycteris maculata, Cynopterus brachyotis, Dyacopteurs spadiceous, Macroglossus minimus	Gordonia phthalatica
192	(Morni et al., 2025)	Glischropus tylophus, Hipposideros diadema, Kerivoula hardwickii, Kerivoula minuta, Myotis muricola, Myotis ridleyi, Rhinolophus acuminatus, Rhinolophus affinis, Rhinolophus philippinensis, Rhinolophus sedulus, Rhinolophus trifoliatus, Tylonycteris pachypus, Tylonycteris robustula, Balionycteris maculata, Cynopterus brachyotis, Dyacopteurs spadiceous, Macroglossus minimus	Gordonia polyisoprenivorans
193	(Morni et al., 2025)	Glischropus tylophus, Hipposideros diadema, Kerivoula hardwickii, Kerivoula minuta, Myotis muricola, Myotis ridleyi, Rhinolophus acuminatus, Rhinolophus affinis, Rhinolophus philippinensis, Rhinolophus sedulus, Rhinolophus trifoliatus, Tylonycteris pachypus, Tylonycteris robustula, Balionycteris maculata, Cynopterus brachyotis, Dyacopteurs spadiceous, Macroglossus minimus	Gordonia rubripertincta
194	(Morni et al., 2025)	Glischropus tylophus, Hipposideros diadema, Kerivoula hardwickii, Kerivoula minuta, Myotis muricola, Myotis ridleyi, Rhinolophus acuminatus, Rhinolophus affinis, Rhinolophus philippinensis, Rhinolophus sedulus, Rhinolophus trifoliatus, Tylonycteris pachypus, Tylonycteris robustula, Balionycteris maculata, Cynopterus brachyotis, Dyacopteurs spadiceous, Macroglossus minimus	Gordonia shandongensis
195	(Morni et al., 2025)	Glischropus tylophus, Hipposideros diadema, Kerivoula hardwickii, Kerivoula minuta, Myotis muricola, Myotis ridleyi, Rhinolophus acuminatus, Rhinolophus affinis, Rhinolophus philippinensis, Rhinolophus sedulus, Rhinolophus trifoliatus, Tylonycteris pachypus, Tylonycteris robustula, Balionycteris maculata, Cynopterus brachyotis, Dyacopteurs spadiceous, Macroglossus minimus	Gordonia soli
196	(Morni et al., 2025)	Glischropus tylophus, Hipposideros diadema, Kerivoula hardwickii, Kerivoula minuta, Myotis muricola, Myotis ridleyi, Rhinolophus acuminatus, Rhinolophus affinis, Rhinolophus philippinensis, Rhinolophus sedulus, Rhinolophus trifoliatus, Tylonycteris pachypus, Tylonycteris robustula, Balionycteris maculata, Cynopterus brachyotis, Dyacopteurs spadiceous, Macroglossus minimus	Gulosibacter bifidus
197	(Morni et al., 2025)	Glischropus tylophus, Hipposideros diadema, Kerivoula hardwickii, Kerivoula minuta, Myotis muricola, Myotis ridleyi, Rhinolophus acuminatus, Rhinolophus affinis, Rhinolophus philippinensis, Rhinolophus sedulus, Rhinolophus trifoliatus, Tylonycteris pachypus, Tylonycteris robustula, Balionycteris maculata, Cynopterus brachyotis, Dyacopteurs spadiceous, Macroglossus minimus	Gulosibacter chungangensis
198	(Morni et al., 2025)	Glischropus tylophus, Hipposideros diadema, Kerivoula hardwickii, Kerivoula minuta, Myotis muricola, Myotis ridleyi, Rhinolophus acuminatus, Rhinolophus affinis, Rhinolophus philippinensis, Rhinolophus sedulus, Rhinolophus trifoliatus, Tylonycteris pachypus, Tylonycteris robustula, Balionycteris maculata, Cynopterus brachyotis, Dyacopteurs spadiceous, Macroglossus minimus	Herbiconiux ginsengi
199	(Morni et al., 2025)	Glischropus tylophus, Hipposideros diadema, Kerivoula hardwickii, Kerivoula minuta, Myotis muricola, Myotis ridleyi, Rhinolophus acuminatus, Rhinolophus affinis, Rhinolophus philippinensis, Rhinolophus sedulus, Rhinolophus trifoliatus, Tylonycteris pachypus, Tylonycteris robustula, Balionycteris maculata, Cynopterus brachyotis, Dyacopteurs spadiceous, Macroglossus minimus	Humibacter albus
200	(Morni et al., 2025)	Glischropus tylophus, Hipposideros diadema, Kerivoula hardwickii, Kerivoula minuta, Myotis muricola, Myotis ridleyi, Rhinolophus acuminatus, Rhinolophus affinis, Rhinolophus philippinensis, Rhinolophus sedulus, Rhinolophus trifoliatus, Tylonycteris pachypus, Tylonycteris robustula, Balionycteris maculata, Cynopterus brachyotis, Dyacopteurs spadiceous, Macroglossus minimus	Humibacter soli
201	(Morni et al., 2025)	Glischropus tylophus, Hipposideros diadema, Kerivoula hardwickii, Kerivoula minuta, Myotis muricola, Myotis ridleyi, Rhinolophus acuminatus, Rhinolophus affinis, Rhinolophus philippinensis, Rhinolophus sedulus, Rhinolophus trifoliatus, Tylonycteris pachypus, Tylonycteris robustula, Balionycteris maculata, Cynopterus brachyotis, Dyacopteurs spadiceous, Macroglossus minimus	Ilumatobacter fluminis
202	(Morni et al., 2025)	Glischropus tylophus, Hipposideros diadema, Kerivoula hardwickii, Kerivoula minuta, Myotis muricola, Myotis ridleyi, Rhinolophus acuminatus, Rhinolophus affinis, Rhinolophus philippinensis, Rhinolophus sedulus, Rhinolophus trifoliatus, Tylonycteris pachypus, Tylonycteris robustula, Balionycteris maculata, Cynopterus brachyotis, Dyacopteurs spadiceous, Macroglossus minimus	Ilumatobacter nonamiensis
203	(Morni et al., 2025)	Glischropus tylophus, Hipposideros diadema, Kerivoula hardwickii, Kerivoula minuta, Myotis muricola, Myotis ridleyi, Rhinolophus acuminatus, Rhinolophus affinis, Rhinolophus philippinensis, Rhinolophus sedulus, Rhinolophus trifoliatus, Tylonycteris pachypus, Tylonycteris robustula, Balionycteris maculata, Cynopterus brachyotis, Dyacopteurs spadiceous, Macroglossus minimus	Intrasporangium chromatireducens
204	(Morni et al., 2025)	Glischropus tylophus, Hipposideros diadema, Kerivoula hardwickii, Kerivoula minuta, Myotis muricola, Myotis ridleyi, Rhinolophus acuminatus, Rhinolophus affinis, Rhinolophus philippinensis, Rhinolophus sedulus, Rhinolophus trifoliatus, Tylonycteris pachypus, Tylonycteris robustula, Balionycteris maculata, Cynopterus brachyotis, Dyacopteurs spadiceous, Macroglossus minimus	Isoptericola cucumis
205	(Morni et al., 2025)	Glischropus tylophus, Hipposideros diadema, Kerivoula hardwickii, Kerivoula minuta, Myotis muricola, Myotis ridleyi, Rhinolophus acuminatus, Rhinolophus affinis, Rhinolophus philippinensis, Rhinolophus sedulus, Rhinolophus trifoliatus, Tylonycteris pachypus, Tylonycteris robustula, Balionycteris maculata, Cynopterus brachyotis, Dyacopteurs spadiceous, Macroglossus minimus	Janibacter indicus
206	(Morni et al., 2025)	Glischropus tylophus, Hipposideros diadema, Kerivoula hardwickii, Kerivoula minuta, Myotis muricola, Myotis ridleyi, Rhinolophus acuminatus, Rhinolophus affinis, Rhinolophus philippinensis, Rhinolophus sedulus, Rhinolophus trifoliatus, Tylonycteris pachypus, Tylonycteris robustula, Balionycteris maculata, Cynopterus brachyotis, Dyacopteurs spadiceous, Macroglossus minimus	Jatrophihabitans endophyticus
207	(Morni et al., 2025)	Glischropus tylophus, Hipposideros diadema, Kerivoula hardwickii, Kerivoula minuta, Myotis muricola, Myotis ridleyi, Rhinolophus acuminatus, Rhinolophus affinis, Rhinolophus philippinensis, Rhinolophus sedulus, Rhinolophus trifoliatus, Tylonycteris pachypus, Tylonycteris robustula, Balionycteris maculata, Cynopterus brachyotis, Dyacopteurs spadiceous, Macroglossus minimus	Jatrophihabitans soli
208	(Morni et al., 2025)	Glischropus tylophus, Hipposideros diadema, Kerivoula hardwickii, Kerivoula minuta, Myotis muricola, Myotis ridleyi, Rhinolophus acuminatus, Rhinolophus affinis, Rhinolophus philippinensis, Rhinolophus sedulus, Rhinolophus trifoliatus, Tylonycteris pachypus, Tylonycteris robustula, Balionycteris maculata, Cynopterus brachyotis, Dyacopteurs spadiceous, Macroglossus minimus	Kitasatospora atroaurantiaca
209	(Morni et al., 2025)	Glischropus tylophus, Hipposideros diadema, Kerivoula hardwickii, Kerivoula minuta, Myotis muricola, Myotis ridleyi, Rhinolophus acuminatus, Rhinolophus affinis, Rhinolophus philippinensis, Rhinolophus sedulus, Rhinolophus trifoliatus, Tylonycteris pachypus, Tylonycteris robustula, Balionycteris maculata, Cynopterus brachyotis, Dyacopteurs spadiceous, Macroglossus minimus	Kitasatospora cystarginea
210	(Morni et al., 2025)	Glischropus tylophus, Hipposideros diadema, Kerivoula hardwickii, Kerivoula minuta, Myotis muricola, Myotis ridleyi, Rhinolophus acuminatus, Rhinolophus affinis, Rhinolophus philippinensis, Rhinolophus sedulus, Rhinolophus trifoliatus, Tylonycteris pachypus, Tylonycteris robustula, Balionycteris maculata, Cynopterus brachyotis, Dyacopteurs spadiceous, Macroglossus minimus	Kitasatospora griseola
211	(Morni et al., 2025)	Glischropus tylophus, Hipposideros diadema, Kerivoula hardwickii, Kerivoula minuta, Myotis muricola, Myotis ridleyi, Rhinolophus acuminatus, Rhinolophus affinis, Rhinolophus philippinensis, Rhinolophus sedulus, Rhinolophus trifoliatus, Tylonycteris pachypus, Tylonycteris robustula, Balionycteris maculata, Cynopterus brachyotis, Dyacopteurs spadiceous, Macroglossus minimus	Kitasatospora setae
212	(Morni et al., 2025)	Glischropus tylophus, Hipposideros diadema, Kerivoula hardwickii, Kerivoula minuta, Myotis muricola, Myotis ridleyi, Rhinolophus acuminatus, Rhinolophus affinis, Rhinolophus philippinensis, Rhinolophus sedulus, Rhinolophus trifoliatus, Tylonycteris pachypus, Tylonycteris robustula, Balionycteris maculata, Cynopterus brachyotis, Dyacopteurs spadiceous, Macroglossus minimus	Kitasatospora terrestris
213	(Morni et al., 2025)	Glischropus tylophus, Hipposideros diadema, Kerivoula hardwickii, Kerivoula minuta, Myotis muricola, Myotis ridleyi, Rhinolophus acuminatus, Rhinolophus affinis, Rhinolophus philippinensis, Rhinolophus sedulus, Rhinolophus trifoliatus, Tylonycteris pachypus, Tylonycteris robustula, Balionycteris maculata, Cynopterus brachyotis, Dyacopteurs spadiceous, Macroglossus minimus	Knoellia remsis
214	(Morni et al., 2025)	Glischropus tylophus, Hipposideros diadema, Kerivoula hardwickii, Kerivoula minuta, Myotis muricola, Myotis ridleyi, Rhinolophus acuminatus, Rhinolophus affinis, Rhinolophus philippinensis, Rhinolophus sedulus, Rhinolophus trifoliatus, Tylonycteris pachypus, Tylonycteris robustula, Balionycteris maculata, Cynopterus brachyotis, Dyacopteurs spadiceous, Macroglossus minimus	Kocuria dechangensis
215	(Morni et al., 2025)	Glischropus tylophus, Hipposideros diadema, Kerivoula hardwickii, Kerivoula minuta, Myotis muricola, Myotis ridleyi, Rhinolophus acuminatus, Rhinolophus affinis, Rhinolophus philippinensis, Rhinolophus sedulus, Rhinolophus trifoliatus, Tylonycteris pachypus, Tylonycteris robustula, Balionycteris maculata, Cynopterus brachyotis, Dyacopteurs spadiceous, Macroglossus minimus	Kocuria indica
216	(Morni et al., 2025)	Glischropus tylophus, Hipposideros diadema, Kerivoula hardwickii, Kerivoula minuta, Myotis muricola, Myotis ridleyi, Rhinolophus acuminatus, Rhinolophus affinis, Rhinolophus philippinensis, Rhinolophus sedulus, Rhinolophus trifoliatus, Tylonycteris pachypus, Tylonycteris robustula, Balionycteris maculata, Cynopterus brachyotis, Dyacopteurs spadiceous, Macroglossus minimus	Kocuria koreensis
217	(Morni et al., 2025)	Glischropus tylophus, Hipposideros diadema, Kerivoula hardwickii, Kerivoula minuta, Myotis muricola, Myotis ridleyi, Rhinolophus acuminatus, Rhinolophus affinis, Rhinolophus philippinensis, Rhinolophus sedulus, Rhinolophus trifoliatus, Tylonycteris pachypus, Tylonycteris robustula, Balionycteris maculata, Cynopterus brachyotis, Dyacopteurs spadiceous, Macroglossus minimus	Kocuria rosea
218	(Morni et al., 2025)	Glischropus tylophus, Hipposideros diadema, Kerivoula hardwickii, Kerivoula minuta, Myotis muricola, Myotis ridleyi, Rhinolophus acuminatus, Rhinolophus affinis, Rhinolophus philippinensis, Rhinolophus sedulus, Rhinolophus trifoliatus, Tylonycteris pachypus, Tylonycteris robustula, Balionycteris maculata, Cynopterus brachyotis, Dyacopteurs spadiceous, Macroglossus minimus	Kytococcus sedentarius
219	(Morni et al., 2025)	Glischropus tylophus, Hipposideros diadema, Kerivoula hardwickii, Kerivoula minuta, Myotis muricola, Myotis ridleyi, Rhinolophus acuminatus, Rhinolophus affinis, Rhinolophus philippinensis, Rhinolophus sedulus, Rhinolophus trifoliatus, Tylonycteris pachypus, Tylonycteris robustula, Balionycteris maculata, Cynopterus brachyotis, Dyacopteurs spadiceous, Macroglossus minimus	Leifsonia lichenia
220	(Morni et al., 2025)	Glischropus tylophus, Hipposideros diadema, Kerivoula hardwickii, Kerivoula minuta, Myotis muricola, Myotis ridleyi, Rhinolophus acuminatus, Rhinolophus affinis, Rhinolophus philippinensis, Rhinolophus sedulus, Rhinolophus trifoliatus, Tylonycteris pachypus, Tylonycteris robustula, Balionycteris maculata, Cynopterus brachyotis, Dyacopteurs spadiceous, Macroglossus minimus	Leifsonia naganoensis
221	(Morni et al., 2025)	Glischropus tylophus, Hipposideros diadema, Kerivoula hardwickii, Kerivoula minuta, Myotis muricola, Myotis ridleyi, Rhinolophus acuminatus, Rhinolophus affinis, Rhinolophus philippinensis, Rhinolophus sedulus, Rhinolophus trifoliatus, Tylonycteris pachypus, Tylonycteris robustula, Balionycteris maculata, Cynopterus brachyotis, Dyacopteurs spadiceous, Macroglossus minimus	Leifsonia poae
222	(Morni et al., 2025)	Glischropus tylophus, Hipposideros diadema, Kerivoula hardwickii, Kerivoula minuta, Myotis muricola, Myotis ridleyi, Rhinolophus acuminatus, Rhinolophus affinis, Rhinolophus philippinensis, Rhinolophus sedulus, Rhinolophus trifoliatus, Tylonycteris pachypus, Tylonycteris robustula, Balionycteris maculata, Cynopterus brachyotis, Dyacopteurs spadiceous, Macroglossus minimus	Leifsonia shinshuensis
223	(Morni et al., 2025)	Glischropus tylophus, Hipposideros diadema, Kerivoula hardwickii, Kerivoula minuta, Myotis muricola, Myotis ridleyi, Rhinolophus acuminatus, Rhinolophus affinis, Rhinolophus philippinensis, Rhinolophus sedulus, Rhinolophus trifoliatus, Tylonycteris pachypus, Tylonycteris robustula, Balionycteris maculata, Cynopterus brachyotis, Dyacopteurs spadiceous, Macroglossus minimus	Leifsonia xyli
224	(Morni et al., 2025)	Glischropus tylophus, Hipposideros diadema, Kerivoula hardwickii, Kerivoula minuta, Myotis muricola, Myotis ridleyi, Rhinolophus acuminatus, Rhinolophus affinis, Rhinolophus philippinensis, Rhinolophus sedulus, Rhinolophus trifoliatus, Tylonycteris pachypus, Tylonycteris robustula, Balionycteris maculata, Cynopterus brachyotis, Dyacopteurs spadiceous, Macroglossus minimus	Leucobacter aridicollis
225	(Morni et al., 2025)	Glischropus tylophus, Hipposideros diadema, Kerivoula hardwickii, Kerivoula minuta, Myotis muricola, Myotis ridleyi, Rhinolophus acuminatus, Rhinolophus affinis, Rhinolophus philippinensis, Rhinolophus sedulus, Rhinolophus trifoliatus, Tylonycteris pachypus, Tylonycteris robustula, Balionycteris maculata, Cynopterus brachyotis, Dyacopteurs spadiceous, Macroglossus minimus	Leucobacter chromiiresistens
226	(Morni et al., 2025)	Glischropus tylophus, Hipposideros diadema, Kerivoula hardwickii, Kerivoula minuta, Myotis muricola, Myotis ridleyi, Rhinolophus acuminatus, Rhinolophus affinis, Rhinolophus philippinensis, Rhinolophus sedulus, Rhinolophus trifoliatus, Tylonycteris pachypus, Tylonycteris robustula, Balionycteris maculata, Cynopterus brachyotis, Dyacopteurs spadiceous, Macroglossus minimus	Leucobacter populi
227	(Morni et al., 2025)	Glischropus tylophus, Hipposideros diadema, Kerivoula hardwickii, Kerivoula minuta, Myotis muricola, Myotis ridleyi, Rhinolophus acuminatus, Rhinolophus affinis, Rhinolophus philippinensis, Rhinolophus sedulus, Rhinolophus trifoliatus, Tylonycteris pachypus, Tylonycteris robustula, Balionycteris maculata, Cynopterus brachyotis, Dyacopteurs spadiceous, Macroglossus minimus	Leucobacter tardus
228	(Morni et al., 2025)	Glischropus tylophus, Hipposideros diadema, Kerivoula hardwickii, Kerivoula minuta, Myotis muricola, Myotis ridleyi, Rhinolophus acuminatus, Rhinolophus affinis, Rhinolophus philippinensis, Rhinolophus sedulus, Rhinolophus trifoliatus, Tylonycteris pachypus, Tylonycteris robustula, Balionycteris maculata, Cynopterus brachyotis, Dyacopteurs spadiceous, Macroglossus minimus	Luteimicrobium album
229	(Morni et al., 2025)	Glischropus tylophus, Hipposideros diadema, Kerivoula hardwickii, Kerivoula minuta, Myotis muricola, Myotis ridleyi, Rhinolophus acuminatus, Rhinolophus affinis, Rhinolophus philippinensis, Rhinolophus sedulus, Rhinolophus trifoliatus, Tylonycteris pachypus, Tylonycteris robustula, Balionycteris maculata, Cynopterus brachyotis, Dyacopteurs spadiceous, Macroglossus minimus	Marmoricola pocheonensis
230	(Morni et al., 2025)	Glischropus tylophus, Hipposideros diadema, Kerivoula hardwickii, Kerivoula minuta, Myotis muricola, Myotis ridleyi, Rhinolophus acuminatus, Rhinolophus affinis, Rhinolophus philippinensis, Rhinolophus sedulus, Rhinolophus trifoliatus, Tylonycteris pachypus, Tylonycteris robustula, Balionycteris maculata, Cynopterus brachyotis, Dyacopteurs spadiceous, Macroglossus minimus	Microbacterium arabinogalactanolyticum
231	(Morni et al., 2025)	Glischropus tylophus, Hipposideros diadema, Kerivoula hardwickii, Kerivoula minuta, Myotis muricola, Myotis ridleyi, Rhinolophus acuminatus, Rhinolophus affinis, Rhinolophus philippinensis, Rhinolophus sedulus, Rhinolophus trifoliatus, Tylonycteris pachypus, Tylonycteris robustula, Balionycteris maculata, Cynopterus brachyotis, Dyacopteurs spadiceous, Macroglossus minimus	Microbacterium aureliae
232	(Morni et al., 2025)	Glischropus tylophus, Hipposideros diadema, Kerivoula hardwickii, Kerivoula minuta, Myotis muricola, Myotis ridleyi, Rhinolophus acuminatus, Rhinolophus affinis, Rhinolophus philippinensis, Rhinolophus sedulus, Rhinolophus trifoliatus, Tylonycteris pachypus, Tylonycteris robustula, Balionycteris maculata, Cynopterus brachyotis, Dyacopteurs spadiceous, Macroglossus minimus	Microbacterium barkeri
233	(Morni et al., 2025)	Glischropus tylophus, Hipposideros diadema, Kerivoula hardwickii, Kerivoula minuta, Myotis muricola, Myotis ridleyi, Rhinolophus acuminatus, Rhinolophus affinis, Rhinolophus philippinensis, Rhinolophus sedulus, Rhinolophus trifoliatus, Tylonycteris pachypus, Tylonycteris robustula, Balionycteris maculata, Cynopterus brachyotis, Dyacopteurs spadiceous, Macroglossus minimus	Microbacterium deminutum
234	(Morni et al., 2025)	Glischropus tylophus, Hipposideros diadema, Kerivoula hardwickii, Kerivoula minuta, Myotis muricola, Myotis ridleyi, Rhinolophus acuminatus, Rhinolophus affinis, Rhinolophus philippinensis, Rhinolophus sedulus, Rhinolophus trifoliatus, Tylonycteris pachypus, Tylonycteris robustula, Balionycteris maculata, Cynopterus brachyotis, Dyacopteurs spadiceous, Macroglossus minimus	Microbacterium deserti
235	(Morni et al., 2025)	Glischropus tylophus, Hipposideros diadema, Kerivoula hardwickii, Kerivoula minuta, Myotis muricola, Myotis ridleyi, Rhinolophus acuminatus, Rhinolophus affinis, Rhinolophus philippinensis, Rhinolophus sedulus, Rhinolophus trifoliatus, Tylonycteris pachypus, Tylonycteris robustula, Balionycteris maculata, Cynopterus brachyotis, Dyacopteurs spadiceous, Macroglossus minimus	Microbacterium esteraromaticum
236	(Morni et al., 2025)	Glischropus tylophus, Hipposideros diadema, Kerivoula hardwickii, Kerivoula minuta, Myotis muricola, Myotis ridleyi, Rhinolophus acuminatus, Rhinolophus affinis, Rhinolophus philippinensis, Rhinolophus sedulus, Rhinolophus trifoliatus, Tylonycteris pachypus, Tylonycteris robustula, Balionycteris maculata, Cynopterus brachyotis, Dyacopteurs spadiceous, Macroglossus minimus	Microbacterium foliorum
237	(Morni et al., 2025)	Glischropus tylophus, Hipposideros diadema, Kerivoula hardwickii, Kerivoula minuta, Myotis muricola, Myotis ridleyi, Rhinolophus acuminatus, Rhinolophus affinis, Rhinolophus philippinensis, Rhinolophus sedulus, Rhinolophus trifoliatus, Tylonycteris pachypus, Tylonycteris robustula, Balionycteris maculata, Cynopterus brachyotis, Dyacopteurs spadiceous, Macroglossus minimus	Microbacterium ginsengisoli
238	(Morni et al., 2025)	Glischropus tylophus, Hipposideros diadema, Kerivoula hardwickii, Kerivoula minuta, Myotis muricola, Myotis ridleyi, Rhinolophus acuminatus, Rhinolophus affinis, Rhinolophus philippinensis, Rhinolophus sedulus, Rhinolophus trifoliatus, Tylonycteris pachypus, Tylonycteris robustula, Balionycteris maculata, Cynopterus brachyotis, Dyacopteurs spadiceous, Macroglossus minimus	Microbacterium hatanonis
239	(Morni et al., 2025)	Glischropus tylophus, Hipposideros diadema, Kerivoula hardwickii, Kerivoula minuta, Myotis muricola, Myotis ridleyi, Rhinolophus acuminatus, Rhinolophus affinis, Rhinolophus philippinensis, Rhinolophus sedulus, Rhinolophus trifoliatus, Tylonycteris pachypus, Tylonycteris robustula, Balionycteris maculata, Cynopterus brachyotis, Dyacopteurs spadiceous, Macroglossus minimus	Microbacterium hominis
240	(Morni et al., 2025)	Glischropus tylophus, Hipposideros diadema, Kerivoula hardwickii, Kerivoula minuta, Myotis muricola, Myotis ridleyi, Rhinolophus acuminatus, Rhinolophus affinis, Rhinolophus philippinensis, Rhinolophus sedulus, Rhinolophus trifoliatus, Tylonycteris pachypus, Tylonycteris robustula, Balionycteris maculata, Cynopterus brachyotis, Dyacopteurs spadiceous, Macroglossus minimus	Microbacterium invictum
241	(Morni et al., 2025)	Glischropus tylophus, Hipposideros diadema, Kerivoula hardwickii, Kerivoula minuta, Myotis muricola, Myotis ridleyi, Rhinolophus acuminatus, Rhinolophus affinis, Rhinolophus philippinensis, Rhinolophus sedulus, Rhinolophus trifoliatus, Tylonycteris pachypus, Tylonycteris robustula, Balionycteris maculata, Cynopterus brachyotis, Dyacopteurs spadiceous, Macroglossus minimus	Microbacterium jejuense
242	(Morni et al., 2025)	Glischropus tylophus, Hipposideros diadema, Kerivoula hardwickii, Kerivoula minuta, Myotis muricola, Myotis ridleyi, Rhinolophus acuminatus, Rhinolophus affinis, Rhinolophus philippinensis, Rhinolophus sedulus, Rhinolophus trifoliatus, Tylonycteris pachypus, Tylonycteris robustula, Balionycteris maculata, Cynopterus brachyotis, Dyacopteurs spadiceous, Macroglossus minimus	Microbacterium kyungheense
243	(Morni et al., 2025)	Glischropus tylophus, Hipposideros diadema, Kerivoula hardwickii, Kerivoula minuta, Myotis muricola, Myotis ridleyi, Rhinolophus acuminatus, Rhinolophus affinis, Rhinolophus philippinensis, Rhinolophus sedulus, Rhinolophus trifoliatus, Tylonycteris pachypus, Tylonycteris robustula, Balionycteris maculata, Cynopterus brachyotis, Dyacopteurs spadiceous, Macroglossus minimus	Microbacterium lacus
244	(Morni et al., 2025)	Glischropus tylophus, Hipposideros diadema, Kerivoula hardwickii, Kerivoula minuta, Myotis muricola, Myotis ridleyi, Rhinolophus acuminatus, Rhinolophus affinis, Rhinolophus philippinensis, Rhinolophus sedulus, Rhinolophus trifoliatus, Tylonycteris pachypus, Tylonycteris robustula, Balionycteris maculata, Cynopterus brachyotis, Dyacopteurs spadiceous, Macroglossus minimus	Microbacterium marinum
245	(Morni et al., 2025)	Glischropus tylophus, Hipposideros diadema, Kerivoula hardwickii, Kerivoula minuta, Myotis muricola, Myotis ridleyi, Rhinolophus acuminatus, Rhinolophus affinis, Rhinolophus philippinensis, Rhinolophus sedulus, Rhinolophus trifoliatus, Tylonycteris pachypus, Tylonycteris robustula, Balionycteris maculata, Cynopterus brachyotis, Dyacopteurs spadiceous, Macroglossus minimus	Microbacterium neimengense
246	(Morni et al., 2025)	Glischropus tylophus, Hipposideros diadema, Kerivoula hardwickii, Kerivoula minuta, Myotis muricola, Myotis ridleyi, Rhinolophus acuminatus, Rhinolophus affinis, Rhinolophus philippinensis, Rhinolophus sedulus, Rhinolophus trifoliatus, Tylonycteris pachypus, Tylonycteris robustula, Balionycteris maculata, Cynopterus brachyotis, Dyacopteurs spadiceous, Macroglossus minimus	Microbacterium paraoxydans
247	(Morni et al., 2025)	Glischropus tylophus, Hipposideros diadema, Kerivoula hardwickii, Kerivoula minuta, Myotis muricola, Myotis ridleyi, Rhinolophus acuminatus, Rhinolophus affinis, Rhinolophus philippinensis, Rhinolophus sedulus, Rhinolophus trifoliatus, Tylonycteris pachypus, Tylonycteris robustula, Balionycteris maculata, Cynopterus brachyotis, Dyacopteurs spadiceous, Macroglossus minimus	Microbacterium phyllosphaerae
248	(Morni et al., 2025)	Glischropus tylophus, Hipposideros diadema, Kerivoula hardwickii, Kerivoula minuta, Myotis muricola, Myotis ridleyi, Rhinolophus acuminatus, Rhinolophus affinis, Rhinolophus philippinensis, Rhinolophus sedulus, Rhinolophus trifoliatus, Tylonycteris pachypus, Tylonycteris robustula, Balionycteris maculata, Cynopterus brachyotis, Dyacopteurs spadiceous, Macroglossus minimus	Microbacterium pseudoresistens
249	(Morni et al., 2025)	Glischropus tylophus, Hipposideros diadema, Kerivoula hardwickii, Kerivoula minuta, Myotis muricola, Myotis ridleyi, Rhinolophus acuminatus, Rhinolophus affinis, Rhinolophus philippinensis, Rhinolophus sedulus, Rhinolophus trifoliatus, Tylonycteris pachypus, Tylonycteris robustula, Balionycteris maculata, Cynopterus brachyotis, Dyacopteurs spadiceous, Macroglossus minimus	Microbacterium saccharophilum
250	(Morni et al., 2025)	Glischropus tylophus, Hipposideros diadema, Kerivoula hardwickii, Kerivoula minuta, Myotis muricola, Myotis ridleyi, Rhinolophus acuminatus, Rhinolophus affinis, Rhinolophus philippinensis, Rhinolophus sedulus, Rhinolophus trifoliatus, Tylonycteris pachypus, Tylonycteris robustula, Balionycteris maculata, Cynopterus brachyotis, Dyacopteurs spadiceous, Macroglossus minimus	Microbacterium schleiferi
251	(Morni et al., 2025)	Glischropus tylophus, Hipposideros diadema, Kerivoula hardwickii, Kerivoula minuta, Myotis muricola, Myotis ridleyi, Rhinolophus acuminatus, Rhinolophus affinis, Rhinolophus philippinensis, Rhinolophus sedulus, Rhinolophus trifoliatus, Tylonycteris pachypus, Tylonycteris robustula, Balionycteris maculata, Cynopterus brachyotis, Dyacopteurs spadiceous, Macroglossus minimus	Microbacterium suaedae
252	(Morni et al., 2025)	Glischropus tylophus, Hipposideros diadema, Kerivoula hardwickii, Kerivoula minuta, Myotis muricola, Myotis ridleyi, Rhinolophus acuminatus, Rhinolophus affinis, Rhinolophus philippinensis, Rhinolophus sedulus, Rhinolophus trifoliatus, Tylonycteris pachypus, Tylonycteris robustula, Balionycteris maculata, Cynopterus brachyotis, Dyacopteurs spadiceous, Macroglossus minimus	Microbacterium terregens
253	(Morni et al., 2025)	Glischropus tylophus, Hipposideros diadema, Kerivoula hardwickii, Kerivoula minuta, Myotis muricola, Myotis ridleyi, Rhinolophus acuminatus, Rhinolophus affinis, Rhinolophus philippinensis, Rhinolophus sedulus, Rhinolophus trifoliatus, Tylonycteris pachypus, Tylonycteris robustula, Balionycteris maculata, Cynopterus brachyotis, Dyacopteurs spadiceous, Macroglossus minimus	Microbacterium trichothecenolyticum
254	(Morni et al., 2025)	Glischropus tylophus, Hipposideros diadema, Kerivoula hardwickii, Kerivoula minuta, Myotis muricola, Myotis ridleyi, Rhinolophus acuminatus, Rhinolophus affinis, Rhinolophus philippinensis, Rhinolophus sedulus, Rhinolophus trifoliatus, Tylonycteris pachypus, Tylonycteris robustula, Balionycteris maculata, Cynopterus brachyotis, Dyacopteurs spadiceous, Macroglossus minimus	Microbacterium ulmi
255	(Morni et al., 2025)	Glischropus tylophus, Hipposideros diadema, Kerivoula hardwickii, Kerivoula minuta, Myotis muricola, Myotis ridleyi, Rhinolophus acuminatus, Rhinolophus affinis, Rhinolophus philippinensis, Rhinolophus sedulus, Rhinolophus trifoliatus, Tylonycteris pachypus, Tylonycteris robustula, Balionycteris maculata, Cynopterus brachyotis, Dyacopteurs spadiceous, Macroglossus minimus	Microbacterium xylanilyticum
256	(Morni et al., 2025)	Glischropus tylophus, Hipposideros diadema, Kerivoula hardwickii, Kerivoula minuta, Myotis muricola, Myotis ridleyi, Rhinolophus acuminatus, Rhinolophus affinis, Rhinolophus philippinensis, Rhinolophus sedulus, Rhinolophus trifoliatus, Tylonycteris pachypus, Tylonycteris robustula, Balionycteris maculata, Cynopterus brachyotis, Dyacopteurs spadiceous, Macroglossus minimus	Microbacterium yannicii
257	(Morni et al., 2025)	Glischropus tylophus, Hipposideros diadema, Kerivoula hardwickii, Kerivoula minuta, Myotis muricola, Myotis ridleyi, Rhinolophus acuminatus, Rhinolophus affinis, Rhinolophus philippinensis, Rhinolophus sedulus, Rhinolophus trifoliatus, Tylonycteris pachypus, Tylonycteris robustula, Balionycteris maculata, Cynopterus brachyotis, Dyacopteurs spadiceous, Macroglossus minimus	Micrococcus luteus
258	(Morni et al., 2025)	Glischropus tylophus, Hipposideros diadema, Kerivoula hardwickii, Kerivoula minuta, Myotis muricola, Myotis ridleyi, Rhinolophus acuminatus, Rhinolophus affinis, Rhinolophus philippinensis, Rhinolophus sedulus, Rhinolophus trifoliatus, Tylonycteris pachypus, Tylonycteris robustula, Balionycteris maculata, Cynopterus brachyotis, Dyacopteurs spadiceous, Macroglossus minimus	Microlunatus aurantiacus
259	(Morni et al., 2025)	Glischropus tylophus, Hipposideros diadema, Kerivoula hardwickii, Kerivoula minuta, Myotis muricola, Myotis ridleyi, Rhinolophus acuminatus, Rhinolophus affinis, Rhinolophus philippinensis, Rhinolophus sedulus, Rhinolophus trifoliatus, Tylonycteris pachypus, Tylonycteris robustula, Balionycteris maculata, Cynopterus brachyotis, Dyacopteurs spadiceous, Macroglossus minimus	Microlunatus ginsengisoli
260	(Morni et al., 2025)	Glischropus tylophus, Hipposideros diadema, Kerivoula hardwickii, Kerivoula minuta, Myotis muricola, Myotis ridleyi, Rhinolophus acuminatus, Rhinolophus affinis, Rhinolophus philippinensis, Rhinolophus sedulus, Rhinolophus trifoliatus, Tylonycteris pachypus, Tylonycteris robustula, Balionycteris maculata, Cynopterus brachyotis, Dyacopteurs spadiceous, Macroglossus minimus	Microlunatus phosphovorus
261	(Morni et al., 2025)	Glischropus tylophus, Hipposideros diadema, Kerivoula hardwickii, Kerivoula minuta, Myotis muricola, Myotis ridleyi, Rhinolophus acuminatus, Rhinolophus affinis, Rhinolophus philippinensis, Rhinolophus sedulus, Rhinolophus trifoliatus, Tylonycteris pachypus, Tylonycteris robustula, Balionycteris maculata, Cynopterus brachyotis, Dyacopteurs spadiceous, Macroglossus minimus	Micromonospora pattaloongensis
262	(Morni et al., 2025)	Glischropus tylophus, Hipposideros diadema, Kerivoula hardwickii, Kerivoula minuta, Myotis muricola, Myotis ridleyi, Rhinolophus acuminatus, Rhinolophus affinis, Rhinolophus philippinensis, Rhinolophus sedulus, Rhinolophus trifoliatus, Tylonycteris pachypus, Tylonycteris robustula, Balionycteris maculata, Cynopterus brachyotis, Dyacopteurs spadiceous, Macroglossus minimus	Micropruina glycogenica
263	(Morni et al., 2025)	Glischropus tylophus, Hipposideros diadema, Kerivoula hardwickii, Kerivoula minuta, Myotis muricola, Myotis ridleyi, Rhinolophus acuminatus, Rhinolophus affinis, Rhinolophus philippinensis, Rhinolophus sedulus, Rhinolophus trifoliatus, Tylonycteris pachypus, Tylonycteris robustula, Balionycteris maculata, Cynopterus brachyotis, Dyacopteurs spadiceous, Macroglossus minimus	Mycobacterium asiaticum
264	(Morni et al., 2025)	Glischropus tylophus, Hipposideros diadema, Kerivoula hardwickii, Kerivoula minuta, Myotis muricola, Myotis ridleyi, Rhinolophus acuminatus, Rhinolophus affinis, Rhinolophus philippinensis, Rhinolophus sedulus, Rhinolophus trifoliatus, Tylonycteris pachypus, Tylonycteris robustula, Balionycteris maculata, Cynopterus brachyotis, Dyacopteurs spadiceous, Macroglossus minimus	Mycobacterium chelonae
265	(Morni et al., 2025)	Glischropus tylophus, Hipposideros diadema, Kerivoula hardwickii, Kerivoula minuta, Myotis muricola, Myotis ridleyi, Rhinolophus acuminatus, Rhinolophus affinis, Rhinolophus philippinensis, Rhinolophus sedulus, Rhinolophus trifoliatus, Tylonycteris pachypus, Tylonycteris robustula, Balionycteris maculata, Cynopterus brachyotis, Dyacopteurs spadiceous, Macroglossus minimus	Mycobacterium cookii
266	(Morni et al., 2025)	Glischropus tylophus, Hipposideros diadema, Kerivoula hardwickii, Kerivoula minuta, Myotis muricola, Myotis ridleyi, Rhinolophus acuminatus, Rhinolophus affinis, Rhinolophus philippinensis, Rhinolophus sedulus, Rhinolophus trifoliatus, Tylonycteris pachypus, Tylonycteris robustula, Balionycteris maculata, Cynopterus brachyotis, Dyacopteurs spadiceous, Macroglossus minimus	Mycobacterium haemophilum
267	(Morni et al., 2025)	Glischropus tylophus, Hipposideros diadema, Kerivoula hardwickii, Kerivoula minuta, Myotis muricola, Myotis ridleyi, Rhinolophus acuminatus, Rhinolophus affinis, Rhinolophus philippinensis, Rhinolophus sedulus, Rhinolophus trifoliatus, Tylonycteris pachypus, Tylonycteris robustula, Balionycteris maculata, Cynopterus brachyotis, Dyacopteurs spadiceous, Macroglossus minimus	Mycobacterium palauense
268	(Morni et al., 2025)	Glischropus tylophus, Hipposideros diadema, Kerivoula hardwickii, Kerivoula minuta, Myotis muricola, Myotis ridleyi, Rhinolophus acuminatus, Rhinolophus affinis, Rhinolophus philippinensis, Rhinolophus sedulus, Rhinolophus trifoliatus, Tylonycteris pachypus, Tylonycteris robustula, Balionycteris maculata, Cynopterus brachyotis, Dyacopteurs spadiceous, Macroglossus minimus	Mycobacterium porcinum
269	(Morni et al., 2025)	Glischropus tylophus, Hipposideros diadema, Kerivoula hardwickii, Kerivoula minuta, Myotis muricola, Myotis ridleyi, Rhinolophus acuminatus, Rhinolophus affinis, Rhinolophus philippinensis, Rhinolophus sedulus, Rhinolophus trifoliatus, Tylonycteris pachypus, Tylonycteris robustula, Balionycteris maculata, Cynopterus brachyotis, Dyacopteurs spadiceous, Macroglossus minimus	Mycobacteroides abscessus
270	(Morni et al., 2025)	Glischropus tylophus, Hipposideros diadema, Kerivoula hardwickii, Kerivoula minuta, Myotis muricola, Myotis ridleyi, Rhinolophus acuminatus, Rhinolophus affinis, Rhinolophus philippinensis, Rhinolophus sedulus, Rhinolophus trifoliatus, Tylonycteris pachypus, Tylonycteris robustula, Balionycteris maculata, Cynopterus brachyotis, Dyacopteurs spadiceous, Macroglossus minimus	Mycobacteroides immunogenum
271	(Morni et al., 2025)	Glischropus tylophus, Hipposideros diadema, Kerivoula hardwickii, Kerivoula minuta, Myotis muricola, Myotis ridleyi, Rhinolophus acuminatus, Rhinolophus affinis, Rhinolophus philippinensis, Rhinolophus sedulus, Rhinolophus trifoliatus, Tylonycteris pachypus, Tylonycteris robustula, Balionycteris maculata, Cynopterus brachyotis, Dyacopteurs spadiceous, Macroglossus minimus	Mycolicibacterium fortuitum
272	(Morni et al., 2025)	Glischropus tylophus, Hipposideros diadema, Kerivoula hardwickii, Kerivoula minuta, Myotis muricola, Myotis ridleyi, Rhinolophus acuminatus, Rhinolophus affinis, Rhinolophus philippinensis, Rhinolophus sedulus, Rhinolophus trifoliatus, Tylonycteris pachypus, Tylonycteris robustula, Balionycteris maculata, Cynopterus brachyotis, Dyacopteurs spadiceous, Macroglossus minimus	Mycolicibacterium gilvum
273	(Morni et al., 2025)	Glischropus tylophus, Hipposideros diadema, Kerivoula hardwickii, Kerivoula minuta, Myotis muricola, Myotis ridleyi, Rhinolophus acuminatus, Rhinolophus affinis, Rhinolophus philippinensis, Rhinolophus sedulus, Rhinolophus trifoliatus, Tylonycteris pachypus, Tylonycteris robustula, Balionycteris maculata, Cynopterus brachyotis, Dyacopteurs spadiceous, Macroglossus minimus	Mycolicibacterium insubricum
274	(Morni et al., 2025)	Glischropus tylophus, Hipposideros diadema, Kerivoula hardwickii, Kerivoula minuta, Myotis muricola, Myotis ridleyi, Rhinolophus acuminatus, Rhinolophus affinis, Rhinolophus philippinensis, Rhinolophus sedulus, Rhinolophus trifoliatus, Tylonycteris pachypus, Tylonycteris robustula, Balionycteris maculata, Cynopterus brachyotis, Dyacopteurs spadiceous, Macroglossus minimus	Mycolicibacterium madagascariense
275	(Morni et al., 2025)	Glischropus tylophus, Hipposideros diadema, Kerivoula hardwickii, Kerivoula minuta, Myotis muricola, Myotis ridleyi, Rhinolophus acuminatus, Rhinolophus affinis, Rhinolophus philippinensis, Rhinolophus sedulus, Rhinolophus trifoliatus, Tylonycteris pachypus, Tylonycteris robustula, Balionycteris maculata, Cynopterus brachyotis, Dyacopteurs spadiceous, Macroglossus minimus	Mycolicibacterium mageritense
276	(Morni et al., 2025)	Glischropus tylophus, Hipposideros diadema, Kerivoula hardwickii, Kerivoula minuta, Myotis muricola, Myotis ridleyi, Rhinolophus acuminatus, Rhinolophus affinis, Rhinolophus philippinensis, Rhinolophus sedulus, Rhinolophus trifoliatus, Tylonycteris pachypus, Tylonycteris robustula, Balionycteris maculata, Cynopterus brachyotis, Dyacopteurs spadiceous, Macroglossus minimus	Mycolicibacterium murale
277	(Morni et al., 2025)	Glischropus tylophus, Hipposideros diadema, Kerivoula hardwickii, Kerivoula minuta, Myotis muricola, Myotis ridleyi, Rhinolophus acuminatus, Rhinolophus affinis, Rhinolophus philippinensis, Rhinolophus sedulus, Rhinolophus trifoliatus, Tylonycteris pachypus, Tylonycteris robustula, Balionycteris maculata, Cynopterus brachyotis, Dyacopteurs spadiceous, Macroglossus minimus	Mycolicibacterium neoaurum
278	(Morni et al., 2025)	Glischropus tylophus, Hipposideros diadema, Kerivoula hardwickii, Kerivoula minuta, Myotis muricola, Myotis ridleyi, Rhinolophus acuminatus, Rhinolophus affinis, Rhinolophus philippinensis, Rhinolophus sedulus, Rhinolophus trifoliatus, Tylonycteris pachypus, Tylonycteris robustula, Balionycteris maculata, Cynopterus brachyotis, Dyacopteurs spadiceous, Macroglossus minimus	Mycolicibacterium parafortuitum
279	(Morni et al., 2025)	Glischropus tylophus, Hipposideros diadema, Kerivoula hardwickii, Kerivoula minuta, Myotis muricola, Myotis ridleyi, Rhinolophus acuminatus, Rhinolophus affinis, Rhinolophus philippinensis, Rhinolophus sedulus, Rhinolophus trifoliatus, Tylonycteris pachypus, Tylonycteris robustula, Balionycteris maculata, Cynopterus brachyotis, Dyacopteurs spadiceous, Macroglossus minimus	Mycolicibacterium psychrotolerans
280	(Morni et al., 2025)	Glischropus tylophus, Hipposideros diadema, Kerivoula hardwickii, Kerivoula minuta, Myotis muricola, Myotis ridleyi, Rhinolophus acuminatus, Rhinolophus affinis, Rhinolophus philippinensis, Rhinolophus sedulus, Rhinolophus trifoliatus, Tylonycteris pachypus, Tylonycteris robustula, Balionycteris maculata, Cynopterus brachyotis, Dyacopteurs spadiceous, Macroglossus minimus	Mycolicibacterium smegmatis
281	(Morni et al., 2025)	Glischropus tylophus, Hipposideros diadema, Kerivoula hardwickii, Kerivoula minuta, Myotis muricola, Myotis ridleyi, Rhinolophus acuminatus, Rhinolophus affinis, Rhinolophus philippinensis, Rhinolophus sedulus, Rhinolophus trifoliatus, Tylonycteris pachypus, Tylonycteris robustula, Balionycteris maculata, Cynopterus brachyotis, Dyacopteurs spadiceous, Macroglossus minimus	Mycolicibacterium sphagni
282	(Morni et al., 2025)	Glischropus tylophus, Hipposideros diadema, Kerivoula hardwickii, Kerivoula minuta, Myotis muricola, Myotis ridleyi, Rhinolophus acuminatus, Rhinolophus affinis, Rhinolophus philippinensis, Rhinolophus sedulus, Rhinolophus trifoliatus, Tylonycteris pachypus, Tylonycteris robustula, Balionycteris maculata, Cynopterus brachyotis, Dyacopteurs spadiceous, Macroglossus minimus	Mycolicibacterium wolinskyi
283	(Morni et al., 2025)	Glischropus tylophus, Hipposideros diadema, Kerivoula hardwickii, Kerivoula minuta, Myotis muricola, Myotis ridleyi, Rhinolophus acuminatus, Rhinolophus affinis, Rhinolophus philippinensis, Rhinolophus sedulus, Rhinolophus trifoliatus, Tylonycteris pachypus, Tylonycteris robustula, Balionycteris maculata, Cynopterus brachyotis, Dyacopteurs spadiceous, Macroglossus minimus	Nakamurella flavida
284	(Morni et al., 2025)	Glischropus tylophus, Hipposideros diadema, Kerivoula hardwickii, Kerivoula minuta, Myotis muricola, Myotis ridleyi, Rhinolophus acuminatus, Rhinolophus affinis, Rhinolophus philippinensis, Rhinolophus sedulus, Rhinolophus trifoliatus, Tylonycteris pachypus, Tylonycteris robustula, Balionycteris maculata, Cynopterus brachyotis, Dyacopteurs spadiceous, Macroglossus minimus	Nakamurella lactea
285	(Morni et al., 2025)	Glischropus tylophus, Hipposideros diadema, Kerivoula hardwickii, Kerivoula minuta, Myotis muricola, Myotis ridleyi, Rhinolophus acuminatus, Rhinolophus affinis, Rhinolophus philippinensis, Rhinolophus sedulus, Rhinolophus trifoliatus, Tylonycteris pachypus, Tylonycteris robustula, Balionycteris maculata, Cynopterus brachyotis, Dyacopteurs spadiceous, Macroglossus minimus	Nakamurella multipartita
286	(Morni et al., 2025)	Glischropus tylophus, Hipposideros diadema, Kerivoula hardwickii, Kerivoula minuta, Myotis muricola, Myotis ridleyi, Rhinolophus acuminatus, Rhinolophus affinis, Rhinolophus philippinensis, Rhinolophus sedulus, Rhinolophus trifoliatus, Tylonycteris pachypus, Tylonycteris robustula, Balionycteris maculata, Cynopterus brachyotis, Dyacopteurs spadiceous, Macroglossus minimus	Naumannella huperziae
287	(Morni et al., 2025)	Glischropus tylophus, Hipposideros diadema, Kerivoula hardwickii, Kerivoula minuta, Myotis muricola, Myotis ridleyi, Rhinolophus acuminatus, Rhinolophus affinis, Rhinolophus philippinensis, Rhinolophus sedulus, Rhinolophus trifoliatus, Tylonycteris pachypus, Tylonycteris robustula, Balionycteris maculata, Cynopterus brachyotis, Dyacopteurs spadiceous, Macroglossus minimus	Nesterenkonia alba
288	(Morni et al., 2025)	Glischropus tylophus, Hipposideros diadema, Kerivoula hardwickii, Kerivoula minuta, Myotis muricola, Myotis ridleyi, Rhinolophus acuminatus, Rhinolophus affinis, Rhinolophus philippinensis, Rhinolophus sedulus, Rhinolophus trifoliatus, Tylonycteris pachypus, Tylonycteris robustula, Balionycteris maculata, Cynopterus brachyotis, Dyacopteurs spadiceous, Macroglossus minimus	Nesterenkonia cremea
289	(Morni et al., 2025)	Glischropus tylophus, Hipposideros diadema, Kerivoula hardwickii, Kerivoula minuta, Myotis muricola, Myotis ridleyi, Rhinolophus acuminatus, Rhinolophus affinis, Rhinolophus philippinensis, Rhinolophus sedulus, Rhinolophus trifoliatus, Tylonycteris pachypus, Tylonycteris robustula, Balionycteris maculata, Cynopterus brachyotis, Dyacopteurs spadiceous, Macroglossus minimus	Nesterenkonia lacusekhoensis
290	(Morni et al., 2025)	Glischropus tylophus, Hipposideros diadema, Kerivoula hardwickii, Kerivoula minuta, Myotis muricola, Myotis ridleyi, Rhinolophus acuminatus, Rhinolophus affinis, Rhinolophus philippinensis, Rhinolophus sedulus, Rhinolophus trifoliatus, Tylonycteris pachypus, Tylonycteris robustula, Balionycteris maculata, Cynopterus brachyotis, Dyacopteurs spadiceous, Macroglossus minimus	Nesterenkonia suensis
291	(Morni et al., 2025)	Glischropus tylophus, Hipposideros diadema, Kerivoula hardwickii, Kerivoula minuta, Myotis muricola, Myotis ridleyi, Rhinolophus acuminatus, Rhinolophus affinis, Rhinolophus philippinensis, Rhinolophus sedulus, Rhinolophus trifoliatus, Tylonycteris pachypus, Tylonycteris robustula, Balionycteris maculata, Cynopterus brachyotis, Dyacopteurs spadiceous, Macroglossus minimus	Nocardia aobensis
292	(Morni et al., 2025)	Glischropus tylophus, Hipposideros diadema, Kerivoula hardwickii, Kerivoula minuta, Myotis muricola, Myotis ridleyi, Rhinolophus acuminatus, Rhinolophus affinis, Rhinolophus philippinensis, Rhinolophus sedulus, Rhinolophus trifoliatus, Tylonycteris pachypus, Tylonycteris robustula, Balionycteris maculata, Cynopterus brachyotis, Dyacopteurs spadiceous, Macroglossus minimus	Nocardia artemisiae
293	(Morni et al., 2025)	Glischropus tylophus, Hipposideros diadema, Kerivoula hardwickii, Kerivoula minuta, Myotis muricola, Myotis ridleyi, Rhinolophus acuminatus, Rhinolophus affinis, Rhinolophus philippinensis, Rhinolophus sedulus, Rhinolophus trifoliatus, Tylonycteris pachypus, Tylonycteris robustula, Balionycteris maculata, Cynopterus brachyotis, Dyacopteurs spadiceous, Macroglossus minimus	Nocardia carnea
294	(Morni et al., 2025)	Glischropus tylophus, Hipposideros diadema, Kerivoula hardwickii, Kerivoula minuta, Myotis muricola, Myotis ridleyi, Rhinolophus acuminatus, Rhinolophus affinis, Rhinolophus philippinensis, Rhinolophus sedulus, Rhinolophus trifoliatus, Tylonycteris pachypus, Tylonycteris robustula, Balionycteris maculata, Cynopterus brachyotis, Dyacopteurs spadiceous, Macroglossus minimus	Nocardia exalbida
295	(Morni et al., 2025)	Glischropus tylophus, Hipposideros diadema, Kerivoula hardwickii, Kerivoula minuta, Myotis muricola, Myotis ridleyi, Rhinolophus acuminatus, Rhinolophus affinis, Rhinolophus philippinensis, Rhinolophus sedulus, Rhinolophus trifoliatus, Tylonycteris pachypus, Tylonycteris robustula, Balionycteris maculata, Cynopterus brachyotis, Dyacopteurs spadiceous, Macroglossus minimus	Nocardia gamkensis
296	(Morni et al., 2025)	Glischropus tylophus, Hipposideros diadema, Kerivoula hardwickii, Kerivoula minuta, Myotis muricola, Myotis ridleyi, Rhinolophus acuminatus, Rhinolophus affinis, Rhinolophus philippinensis, Rhinolophus sedulus, Rhinolophus trifoliatus, Tylonycteris pachypus, Tylonycteris robustula, Balionycteris maculata, Cynopterus brachyotis, Dyacopteurs spadiceous, Macroglossus minimus	Nocardia higoensis
297	(Morni et al., 2025)	Glischropus tylophus, Hipposideros diadema, Kerivoula hardwickii, Kerivoula minuta, Myotis muricola, Myotis ridleyi, Rhinolophus acuminatus, Rhinolophus affinis, Rhinolophus philippinensis, Rhinolophus sedulus, Rhinolophus trifoliatus, Tylonycteris pachypus, Tylonycteris robustula, Balionycteris maculata, Cynopterus brachyotis, Dyacopteurs spadiceous, Macroglossus minimus	Nocardia kroppenstedtii
298	(Morni et al., 2025)	Glischropus tylophus, Hipposideros diadema, Kerivoula hardwickii, Kerivoula minuta, Myotis muricola, Myotis ridleyi, Rhinolophus acuminatus, Rhinolophus affinis, Rhinolophus philippinensis, Rhinolophus sedulus, Rhinolophus trifoliatus, Tylonycteris pachypus, Tylonycteris robustula, Balionycteris maculata, Cynopterus brachyotis, Dyacopteurs spadiceous, Macroglossus minimus	Nocardia lijiangensis
299	(Morni et al., 2025)	Glischropus tylophus, Hipposideros diadema, Kerivoula hardwickii, Kerivoula minuta, Myotis muricola, Myotis ridleyi, Rhinolophus acuminatus, Rhinolophus affinis, Rhinolophus philippinensis, Rhinolophus sedulus, Rhinolophus trifoliatus, Tylonycteris pachypus, Tylonycteris robustula, Balionycteris maculata, Cynopterus brachyotis, Dyacopteurs spadiceous, Macroglossus minimus	Nocardia paucivorans
300	(Morni et al., 2025)	Glischropus tylophus, Hipposideros diadema, Kerivoula hardwickii, Kerivoula minuta, Myotis muricola, Myotis ridleyi, Rhinolophus acuminatus, Rhinolophus affinis, Rhinolophus philippinensis, Rhinolophus sedulus, Rhinolophus trifoliatus, Tylonycteris pachypus, Tylonycteris robustula, Balionycteris maculata, Cynopterus brachyotis, Dyacopteurs spadiceous, Macroglossus minimus	Nocardia pneumoniae
301	(Morni et al., 2025)	Glischropus tylophus, Hipposideros diadema, Kerivoula hardwickii, Kerivoula minuta, Myotis muricola, Myotis ridleyi, Rhinolophus acuminatus, Rhinolophus affinis, Rhinolophus philippinensis, Rhinolophus sedulus, Rhinolophus trifoliatus, Tylonycteris pachypus, Tylonycteris robustula, Balionycteris maculata, Cynopterus brachyotis, Dyacopteurs spadiceous, Macroglossus minimus	Nocardia rayongensis
302	(Morni et al., 2025)	Glischropus tylophus, Hipposideros diadema, Kerivoula hardwickii, Kerivoula minuta, Myotis muricola, Myotis ridleyi, Rhinolophus acuminatus, Rhinolophus affinis, Rhinolophus philippinensis, Rhinolophus sedulus, Rhinolophus trifoliatus, Tylonycteris pachypus, Tylonycteris robustula, Balionycteris maculata, Cynopterus brachyotis, Dyacopteurs spadiceous, Macroglossus minimus	Nocardia terpenica
303	(Morni et al., 2025)	Glischropus tylophus, Hipposideros diadema, Kerivoula hardwickii, Kerivoula minuta, Myotis muricola, Myotis ridleyi, Rhinolophus acuminatus, Rhinolophus affinis, Rhinolophus philippinensis, Rhinolophus sedulus, Rhinolophus trifoliatus, Tylonycteris pachypus, Tylonycteris robustula, Balionycteris maculata, Cynopterus brachyotis, Dyacopteurs spadiceous, Macroglossus minimus	Nocardia vaccinii
304	(Morni et al., 2025)	Glischropus tylophus, Hipposideros diadema, Kerivoula hardwickii, Kerivoula minuta, Myotis muricola, Myotis ridleyi, Rhinolophus acuminatus, Rhinolophus affinis, Rhinolophus philippinensis, Rhinolophus sedulus, Rhinolophus trifoliatus, Tylonycteris pachypus, Tylonycteris robustula, Balionycteris maculata, Cynopterus brachyotis, Dyacopteurs spadiceous, Macroglossus minimus	Nocardia wallacei
305	(Morni et al., 2025)	Glischropus tylophus, Hipposideros diadema, Kerivoula hardwickii, Kerivoula minuta, Myotis muricola, Myotis ridleyi, Rhinolophus acuminatus, Rhinolophus affinis, Rhinolophus philippinensis, Rhinolophus sedulus, Rhinolophus trifoliatus, Tylonycteris pachypus, Tylonycteris robustula, Balionycteris maculata, Cynopterus brachyotis, Dyacopteurs spadiceous, Macroglossus minimus	Nocardioides bigeumensis
306	(Morni et al., 2025)	Glischropus tylophus, Hipposideros diadema, Kerivoula hardwickii, Kerivoula minuta, Myotis muricola, Myotis ridleyi, Rhinolophus acuminatus, Rhinolophus affinis, Rhinolophus philippinensis, Rhinolophus sedulus, Rhinolophus trifoliatus, Tylonycteris pachypus, Tylonycteris robustula, Balionycteris maculata, Cynopterus brachyotis, Dyacopteurs spadiceous, Macroglossus minimus	Nocardioides cavernae
307	(Morni et al., 2025)	Glischropus tylophus, Hipposideros diadema, Kerivoula hardwickii, Kerivoula minuta, Myotis muricola, Myotis ridleyi, Rhinolophus acuminatus, Rhinolophus affinis, Rhinolophus philippinensis, Rhinolophus sedulus, Rhinolophus trifoliatus, Tylonycteris pachypus, Tylonycteris robustula, Balionycteris maculata, Cynopterus brachyotis, Dyacopteurs spadiceous, Macroglossus minimus	Nocardioides daecheongensis
308	(Morni et al., 2025)	Glischropus tylophus, Hipposideros diadema, Kerivoula hardwickii, Kerivoula minuta, Myotis muricola, Myotis ridleyi, Rhinolophus acuminatus, Rhinolophus affinis, Rhinolophus philippinensis, Rhinolophus sedulus, Rhinolophus trifoliatus, Tylonycteris pachypus, Tylonycteris robustula, Balionycteris maculata, Cynopterus brachyotis, Dyacopteurs spadiceous, Macroglossus minimus	Nocardioides daedukensis
309	(Morni et al., 2025)	Glischropus tylophus, Hipposideros diadema, Kerivoula hardwickii, Kerivoula minuta, Myotis muricola, Myotis ridleyi, Rhinolophus acuminatus, Rhinolophus affinis, Rhinolophus philippinensis, Rhinolophus sedulus, Rhinolophus trifoliatus, Tylonycteris pachypus, Tylonycteris robustula, Balionycteris maculata, Cynopterus brachyotis, Dyacopteurs spadiceous, Macroglossus minimus	Nocardioides dubius
310	(Morni et al., 2025)	Glischropus tylophus, Hipposideros diadema, Kerivoula hardwickii, Kerivoula minuta, Myotis muricola, Myotis ridleyi, Rhinolophus acuminatus, Rhinolophus affinis, Rhinolophus philippinensis, Rhinolophus sedulus, Rhinolophus trifoliatus, Tylonycteris pachypus, Tylonycteris robustula, Balionycteris maculata, Cynopterus brachyotis, Dyacopteurs spadiceous, Macroglossus minimus	Nocardioides humi
311	(Morni et al., 2025)	Glischropus tylophus, Hipposideros diadema, Kerivoula hardwickii, Kerivoula minuta, Myotis muricola, Myotis ridleyi, Rhinolophus acuminatus, Rhinolophus affinis, Rhinolophus philippinensis, Rhinolophus sedulus, Rhinolophus trifoliatus, Tylonycteris pachypus, Tylonycteris robustula, Balionycteris maculata, Cynopterus brachyotis, Dyacopteurs spadiceous, Macroglossus minimus	Nocardioides immobilis
312	(Morni et al., 2025)	Glischropus tylophus, Hipposideros diadema, Kerivoula hardwickii, Kerivoula minuta, Myotis muricola, Myotis ridleyi, Rhinolophus acuminatus, Rhinolophus affinis, Rhinolophus philippinensis, Rhinolophus sedulus, Rhinolophus trifoliatus, Tylonycteris pachypus, Tylonycteris robustula, Balionycteris maculata, Cynopterus brachyotis, Dyacopteurs spadiceous, Macroglossus minimus	Nocardioides islandensis
313	(Morni et al., 2025)	Glischropus tylophus, Hipposideros diadema, Kerivoula hardwickii, Kerivoula minuta, Myotis muricola, Myotis ridleyi, Rhinolophus acuminatus, Rhinolophus affinis, Rhinolophus philippinensis, Rhinolophus sedulus, Rhinolophus trifoliatus, Tylonycteris pachypus, Tylonycteris robustula, Balionycteris maculata, Cynopterus brachyotis, Dyacopteurs spadiceous, Macroglossus minimus	Nocardioides kribbensis
314	(Morni et al., 2025)	Glischropus tylophus, Hipposideros diadema, Kerivoula hardwickii, Kerivoula minuta, Myotis muricola, Myotis ridleyi, Rhinolophus acuminatus, Rhinolophus affinis, Rhinolophus philippinensis, Rhinolophus sedulus, Rhinolophus trifoliatus, Tylonycteris pachypus, Tylonycteris robustula, Balionycteris maculata, Cynopterus brachyotis, Dyacopteurs spadiceous, Macroglossus minimus	Nocardioides lianchengensis
315	(Morni et al., 2025)	Glischropus tylophus, Hipposideros diadema, Kerivoula hardwickii, Kerivoula minuta, Myotis muricola, Myotis ridleyi, Rhinolophus acuminatus, Rhinolophus affinis, Rhinolophus philippinensis, Rhinolophus sedulus, Rhinolophus trifoliatus, Tylonycteris pachypus, Tylonycteris robustula, Balionycteris maculata, Cynopterus brachyotis, Dyacopteurs spadiceous, Macroglossus minimus	Nocardioides marinquilinus
316	(Morni et al., 2025)	Glischropus tylophus, Hipposideros diadema, Kerivoula hardwickii, Kerivoula minuta, Myotis muricola, Myotis ridleyi, Rhinolophus acuminatus, Rhinolophus affinis, Rhinolophus philippinensis, Rhinolophus sedulus, Rhinolophus trifoliatus, Tylonycteris pachypus, Tylonycteris robustula, Balionycteris maculata, Cynopterus brachyotis, Dyacopteurs spadiceous, Macroglossus minimus	Nocardioides panacihumi
317	(Morni et al., 2025)	Glischropus tylophus, Hipposideros diadema, Kerivoula hardwickii, Kerivoula minuta, Myotis muricola, Myotis ridleyi, Rhinolophus acuminatus, Rhinolophus affinis, Rhinolophus philippinensis, Rhinolophus sedulus, Rhinolophus trifoliatus, Tylonycteris pachypus, Tylonycteris robustula, Balionycteris maculata, Cynopterus brachyotis, Dyacopteurs spadiceous, Macroglossus minimus	Nocardioides panacisoli
318	(Morni et al., 2025)	Glischropus tylophus, Hipposideros diadema, Kerivoula hardwickii, Kerivoula minuta, Myotis muricola, Myotis ridleyi, Rhinolophus acuminatus, Rhinolophus affinis, Rhinolophus philippinensis, Rhinolophus sedulus, Rhinolophus trifoliatus, Tylonycteris pachypus, Tylonycteris robustula, Balionycteris maculata, Cynopterus brachyotis, Dyacopteurs spadiceous, Macroglossus minimus	Nocardioides soli
319	(Morni et al., 2025)	Glischropus tylophus, Hipposideros diadema, Kerivoula hardwickii, Kerivoula minuta, Myotis muricola, Myotis ridleyi, Rhinolophus acuminatus, Rhinolophus affinis, Rhinolophus philippinensis, Rhinolophus sedulus, Rhinolophus trifoliatus, Tylonycteris pachypus, Tylonycteris robustula, Balionycteris maculata, Cynopterus brachyotis, Dyacopteurs spadiceous, Macroglossus minimus	Nocardioides taihuensis
320	(Morni et al., 2025)	Glischropus tylophus, Hipposideros diadema, Kerivoula hardwickii, Kerivoula minuta, Myotis muricola, Myotis ridleyi, Rhinolophus acuminatus, Rhinolophus affinis, Rhinolophus philippinensis, Rhinolophus sedulus, Rhinolophus trifoliatus, Tylonycteris pachypus, Tylonycteris robustula, Balionycteris maculata, Cynopterus brachyotis, Dyacopteurs spadiceous, Macroglossus minimus	Nocardioides tritolerans
321	(Morni et al., 2025)	Glischropus tylophus, Hipposideros diadema, Kerivoula hardwickii, Kerivoula minuta, Myotis muricola, Myotis ridleyi, Rhinolophus acuminatus, Rhinolophus affinis, Rhinolophus philippinensis, Rhinolophus sedulus, Rhinolophus trifoliatus, Tylonycteris pachypus, Tylonycteris robustula, Balionycteris maculata, Cynopterus brachyotis, Dyacopteurs spadiceous, Macroglossus minimus	Nonomuraea roseola
322	(Morni et al., 2025)	Glischropus tylophus, Hipposideros diadema, Kerivoula hardwickii, Kerivoula minuta, Myotis muricola, Myotis ridleyi, Rhinolophus acuminatus, Rhinolophus affinis, Rhinolophus philippinensis, Rhinolophus sedulus, Rhinolophus trifoliatus, Tylonycteris pachypus, Tylonycteris robustula, Balionycteris maculata, Cynopterus brachyotis, Dyacopteurs spadiceous, Macroglossus minimus	Olegusella massiliensis
323	(Morni et al., 2025)	Glischropus tylophus, Hipposideros diadema, Kerivoula hardwickii, Kerivoula minuta, Myotis muricola, Myotis ridleyi, Rhinolophus acuminatus, Rhinolophus affinis, Rhinolophus philippinensis, Rhinolophus sedulus, Rhinolophus trifoliatus, Tylonycteris pachypus, Tylonycteris robustula, Balionycteris maculata, Cynopterus brachyotis, Dyacopteurs spadiceous, Macroglossus minimus	Olsenella profusa
324	(Morni et al., 2025)	Glischropus tylophus, Hipposideros diadema, Kerivoula hardwickii, Kerivoula minuta, Myotis muricola, Myotis ridleyi, Rhinolophus acuminatus, Rhinolophus affinis, Rhinolophus philippinensis, Rhinolophus sedulus, Rhinolophus trifoliatus, Tylonycteris pachypus, Tylonycteris robustula, Balionycteris maculata, Cynopterus brachyotis, Dyacopteurs spadiceous, Macroglossus minimus	Paenarthrobacter nicotinovorans
325	(Morni et al., 2025)	Glischropus tylophus, Hipposideros diadema, Kerivoula hardwickii, Kerivoula minuta, Myotis muricola, Myotis ridleyi, Rhinolophus acuminatus, Rhinolophus affinis, Rhinolophus philippinensis, Rhinolophus sedulus, Rhinolophus trifoliatus, Tylonycteris pachypus, Tylonycteris robustula, Balionycteris maculata, Cynopterus brachyotis, Dyacopteurs spadiceous, Macroglossus minimus	Parviterribacter kavangonensis
326	(Morni et al., 2025)	Glischropus tylophus, Hipposideros diadema, Kerivoula hardwickii, Kerivoula minuta, Myotis muricola, Myotis ridleyi, Rhinolophus acuminatus, Rhinolophus affinis, Rhinolophus philippinensis, Rhinolophus sedulus, Rhinolophus trifoliatus, Tylonycteris pachypus, Tylonycteris robustula, Balionycteris maculata, Cynopterus brachyotis, Dyacopteurs spadiceous, Macroglossus minimus	Patulibacter americanus
327	(Morni et al., 2025)	Glischropus tylophus, Hipposideros diadema, Kerivoula hardwickii, Kerivoula minuta, Myotis muricola, Myotis ridleyi, Rhinolophus acuminatus, Rhinolophus affinis, Rhinolophus philippinensis, Rhinolophus sedulus, Rhinolophus trifoliatus, Tylonycteris pachypus, Tylonycteris robustula, Balionycteris maculata, Cynopterus brachyotis, Dyacopteurs spadiceous, Macroglossus minimus	Patulibacter brassicae
328	(Morni et al., 2025)	Glischropus tylophus, Hipposideros diadema, Kerivoula hardwickii, Kerivoula minuta, Myotis muricola, Myotis ridleyi, Rhinolophus acuminatus, Rhinolophus affinis, Rhinolophus philippinensis, Rhinolophus sedulus, Rhinolophus trifoliatus, Tylonycteris pachypus, Tylonycteris robustula, Balionycteris maculata, Cynopterus brachyotis, Dyacopteurs spadiceous, Macroglossus minimus	Patulibacter ginsengiterrae
329	(Morni et al., 2025)	Glischropus tylophus, Hipposideros diadema, Kerivoula hardwickii, Kerivoula minuta, Myotis muricola, Myotis ridleyi, Rhinolophus acuminatus, Rhinolophus affinis, Rhinolophus philippinensis, Rhinolophus sedulus, Rhinolophus trifoliatus, Tylonycteris pachypus, Tylonycteris robustula, Balionycteris maculata, Cynopterus brachyotis, Dyacopteurs spadiceous, Macroglossus minimus	Patulibacter minatonensis
330	(Morni et al., 2025)	Glischropus tylophus, Hipposideros diadema, Kerivoula hardwickii, Kerivoula minuta, Myotis muricola, Myotis ridleyi, Rhinolophus acuminatus, Rhinolophus affinis, Rhinolophus philippinensis, Rhinolophus sedulus, Rhinolophus trifoliatus, Tylonycteris pachypus, Tylonycteris robustula, Balionycteris maculata, Cynopterus brachyotis, Dyacopteurs spadiceous, Macroglossus minimus	Pilimelia columellifera
331	(Morni et al., 2025)	Glischropus tylophus, Hipposideros diadema, Kerivoula hardwickii, Kerivoula minuta, Myotis muricola, Myotis ridleyi, Rhinolophus acuminatus, Rhinolophus affinis, Rhinolophus philippinensis, Rhinolophus sedulus, Rhinolophus trifoliatus, Tylonycteris pachypus, Tylonycteris robustula, Balionycteris maculata, Cynopterus brachyotis, Dyacopteurs spadiceous, Macroglossus minimus	Promicromonospora alba
332	(Morni et al., 2025)	Glischropus tylophus, Hipposideros diadema, Kerivoula hardwickii, Kerivoula minuta, Myotis muricola, Myotis ridleyi, Rhinolophus acuminatus, Rhinolophus affinis, Rhinolophus philippinensis, Rhinolophus sedulus, Rhinolophus trifoliatus, Tylonycteris pachypus, Tylonycteris robustula, Balionycteris maculata, Cynopterus brachyotis, Dyacopteurs spadiceous, Macroglossus minimus	Promicromonospora viridis
333	(Morni et al., 2025)	Glischropus tylophus, Hipposideros diadema, Kerivoula hardwickii, Kerivoula minuta, Myotis muricola, Myotis ridleyi, Rhinolophus acuminatus, Rhinolophus affinis, Rhinolophus philippinensis, Rhinolophus sedulus, Rhinolophus trifoliatus, Tylonycteris pachypus, Tylonycteris robustula, Balionycteris maculata, Cynopterus brachyotis, Dyacopteurs spadiceous, Macroglossus minimus	Propionibacterium acidifaciens
334	(Morni et al., 2025)	Glischropus tylophus, Hipposideros diadema, Kerivoula hardwickii, Kerivoula minuta, Myotis muricola, Myotis ridleyi, Rhinolophus acuminatus, Rhinolophus affinis, Rhinolophus philippinensis, Rhinolophus sedulus, Rhinolophus trifoliatus, Tylonycteris pachypus, Tylonycteris robustula, Balionycteris maculata, Cynopterus brachyotis, Dyacopteurs spadiceous, Macroglossus minimus	Propionibacterium cyclohexanicum
335	(Morni et al., 2025)	Glischropus tylophus, Hipposideros diadema, Kerivoula hardwickii, Kerivoula minuta, Myotis muricola, Myotis ridleyi, Rhinolophus acuminatus, Rhinolophus affinis, Rhinolophus philippinensis, Rhinolophus sedulus, Rhinolophus trifoliatus, Tylonycteris pachypus, Tylonycteris robustula, Balionycteris maculata, Cynopterus brachyotis, Dyacopteurs spadiceous, Macroglossus minimus	Propionibacterium freudenreichii
336	(Morni et al., 2025)	Glischropus tylophus, Hipposideros diadema, Kerivoula hardwickii, Kerivoula minuta, Myotis muricola, Myotis ridleyi, Rhinolophus acuminatus, Rhinolophus affinis, Rhinolophus philippinensis, Rhinolophus sedulus, Rhinolophus trifoliatus, Tylonycteris pachypus, Tylonycteris robustula, Balionycteris maculata, Cynopterus brachyotis, Dyacopteurs spadiceous, Macroglossus minimus	Protaetiibacter larvae
337	(Morni et al., 2025)	Glischropus tylophus, Hipposideros diadema, Kerivoula hardwickii, Kerivoula minuta, Myotis muricola, Myotis ridleyi, Rhinolophus acuminatus, Rhinolophus affinis, Rhinolophus philippinensis, Rhinolophus sedulus, Rhinolophus trifoliatus, Tylonycteris pachypus, Tylonycteris robustula, Balionycteris maculata, Cynopterus brachyotis, Dyacopteurs spadiceous, Macroglossus minimus	Pseudarthrobacter chlorophenolicus
338	(Morni et al., 2025)	Glischropus tylophus, Hipposideros diadema, Kerivoula hardwickii, Kerivoula minuta, Myotis muricola, Myotis ridleyi, Rhinolophus acuminatus, Rhinolophus affinis, Rhinolophus philippinensis, Rhinolophus sedulus, Rhinolophus trifoliatus, Tylonycteris pachypus, Tylonycteris robustula, Balionycteris maculata, Cynopterus brachyotis, Dyacopteurs spadiceous, Macroglossus minimus	Pseudarthrobacter defluvii
339	(Morni et al., 2025)	Glischropus tylophus, Hipposideros diadema, Kerivoula hardwickii, Kerivoula minuta, Myotis muricola, Myotis ridleyi, Rhinolophus acuminatus, Rhinolophus affinis, Rhinolophus philippinensis, Rhinolophus sedulus, Rhinolophus trifoliatus, Tylonycteris pachypus, Tylonycteris robustula, Balionycteris maculata, Cynopterus brachyotis, Dyacopteurs spadiceous, Macroglossus minimus	Pseudoclavibacter chungangensis
340	(Morni et al., 2025)	Glischropus tylophus, Hipposideros diadema, Kerivoula hardwickii, Kerivoula minuta, Myotis muricola, Myotis ridleyi, Rhinolophus acuminatus, Rhinolophus affinis, Rhinolophus philippinensis, Rhinolophus sedulus, Rhinolophus trifoliatus, Tylonycteris pachypus, Tylonycteris robustula, Balionycteris maculata, Cynopterus brachyotis, Dyacopteurs spadiceous, Macroglossus minimus	Pseudoclavibacter endophyticus
341	(Morni et al., 2025)	Glischropus tylophus, Hipposideros diadema, Kerivoula hardwickii, Kerivoula minuta, Myotis muricola, Myotis ridleyi, Rhinolophus acuminatus, Rhinolophus affinis, Rhinolophus philippinensis, Rhinolophus sedulus, Rhinolophus trifoliatus, Tylonycteris pachypus, Tylonycteris robustula, Balionycteris maculata, Cynopterus brachyotis, Dyacopteurs spadiceous, Macroglossus minimus	Pseudoclavibacter helvolus
342	(Morni et al., 2025)	Glischropus tylophus, Hipposideros diadema, Kerivoula hardwickii, Kerivoula minuta, Myotis muricola, Myotis ridleyi, Rhinolophus acuminatus, Rhinolophus affinis, Rhinolophus philippinensis, Rhinolophus sedulus, Rhinolophus trifoliatus, Tylonycteris pachypus, Tylonycteris robustula, Balionycteris maculata, Cynopterus brachyotis, Dyacopteurs spadiceous, Macroglossus minimus	Pseudoglutamicibacter cumminsii
343	(Morni et al., 2025)	Glischropus tylophus, Hipposideros diadema, Kerivoula hardwickii, Kerivoula minuta, Myotis muricola, Myotis ridleyi, Rhinolophus acuminatus, Rhinolophus affinis, Rhinolophus philippinensis, Rhinolophus sedulus, Rhinolophus trifoliatus, Tylonycteris pachypus, Tylonycteris robustula, Balionycteris maculata, Cynopterus brachyotis, Dyacopteurs spadiceous, Macroglossus minimus	Pseudolysinimonas kribbensis
344	(Morni et al., 2025)	Glischropus tylophus, Hipposideros diadema, Kerivoula hardwickii, Kerivoula minuta, Myotis muricola, Myotis ridleyi, Rhinolophus acuminatus, Rhinolophus affinis, Rhinolophus philippinensis, Rhinolophus sedulus, Rhinolophus trifoliatus, Tylonycteris pachypus, Tylonycteris robustula, Balionycteris maculata, Cynopterus brachyotis, Dyacopteurs spadiceous, Macroglossus minimus	Pseudonocardia alaniniphila
345	(Morni et al., 2025)	Glischropus tylophus, Hipposideros diadema, Kerivoula hardwickii, Kerivoula minuta, Myotis muricola, Myotis ridleyi, Rhinolophus acuminatus, Rhinolophus affinis, Rhinolophus philippinensis, Rhinolophus sedulus, Rhinolophus trifoliatus, Tylonycteris pachypus, Tylonycteris robustula, Balionycteris maculata, Cynopterus brachyotis, Dyacopteurs spadiceous, Macroglossus minimus	Pseudonocardia asaccharolytica
346	(Morni et al., 2025)	Glischropus tylophus, Hipposideros diadema, Kerivoula hardwickii, Kerivoula minuta, Myotis muricola, Myotis ridleyi, Rhinolophus acuminatus, Rhinolophus affinis, Rhinolophus philippinensis, Rhinolophus sedulus, Rhinolophus trifoliatus, Tylonycteris pachypus, Tylonycteris robustula, Balionycteris maculata, Cynopterus brachyotis, Dyacopteurs spadiceous, Macroglossus minimus	Pseudonocardia carboxydivorans
347	(Morni et al., 2025)	Glischropus tylophus, Hipposideros diadema, Kerivoula hardwickii, Kerivoula minuta, Myotis muricola, Myotis ridleyi, Rhinolophus acuminatus, Rhinolophus affinis, Rhinolophus philippinensis, Rhinolophus sedulus, Rhinolophus trifoliatus, Tylonycteris pachypus, Tylonycteris robustula, Balionycteris maculata, Cynopterus brachyotis, Dyacopteurs spadiceous, Macroglossus minimus	Pseudonocardia chloroethenivorans
348	(Morni et al., 2025)	Glischropus tylophus, Hipposideros diadema, Kerivoula hardwickii, Kerivoula minuta, Myotis muricola, Myotis ridleyi, Rhinolophus acuminatus, Rhinolophus affinis, Rhinolophus philippinensis, Rhinolophus sedulus, Rhinolophus trifoliatus, Tylonycteris pachypus, Tylonycteris robustula, Balionycteris maculata, Cynopterus brachyotis, Dyacopteurs spadiceous, Macroglossus minimus	Pseudonocardia hydrocarbonoxydans
349	(Morni et al., 2025)	Glischropus tylophus, Hipposideros diadema, Kerivoula hardwickii, Kerivoula minuta, Myotis muricola, Myotis ridleyi, Rhinolophus acuminatus, Rhinolophus affinis, Rhinolophus philippinensis, Rhinolophus sedulus, Rhinolophus trifoliatus, Tylonycteris pachypus, Tylonycteris robustula, Balionycteris maculata, Cynopterus brachyotis, Dyacopteurs spadiceous, Macroglossus minimus	Pseudonocardia nigra
350	(Morni et al., 2025)	Glischropus tylophus, Hipposideros diadema, Kerivoula hardwickii, Kerivoula minuta, Myotis muricola, Myotis ridleyi, Rhinolophus acuminatus, Rhinolophus affinis, Rhinolophus philippinensis, Rhinolophus sedulus, Rhinolophus trifoliatus, Tylonycteris pachypus, Tylonycteris robustula, Balionycteris maculata, Cynopterus brachyotis, Dyacopteurs spadiceous, Macroglossus minimus	Pseudonocardia seranimata
351	(Morni et al., 2025)	Glischropus tylophus, Hipposideros diadema, Kerivoula hardwickii, Kerivoula minuta, Myotis muricola, Myotis ridleyi, Rhinolophus acuminatus, Rhinolophus affinis, Rhinolophus philippinensis, Rhinolophus sedulus, Rhinolophus trifoliatus, Tylonycteris pachypus, Tylonycteris robustula, Balionycteris maculata, Cynopterus brachyotis, Dyacopteurs spadiceous, Macroglossus minimus	Pseudonocardia spinosa
352	(Morni et al., 2025)	Glischropus tylophus, Hipposideros diadema, Kerivoula hardwickii, Kerivoula minuta, Myotis muricola, Myotis ridleyi, Rhinolophus acuminatus, Rhinolophus affinis, Rhinolophus philippinensis, Rhinolophus sedulus, Rhinolophus trifoliatus, Tylonycteris pachypus, Tylonycteris robustula, Balionycteris maculata, Cynopterus brachyotis, Dyacopteurs spadiceous, Macroglossus minimus	Pseudonocardia xinjiangensis
353	(Morni et al., 2025)	Glischropus tylophus, Hipposideros diadema, Kerivoula hardwickii, Kerivoula minuta, Myotis muricola, Myotis ridleyi, Rhinolophus acuminatus, Rhinolophus affinis, Rhinolophus philippinensis, Rhinolophus sedulus, Rhinolophus trifoliatus, Tylonycteris pachypus, Tylonycteris robustula, Balionycteris maculata, Cynopterus brachyotis, Dyacopteurs spadiceous, Macroglossus minimus	Quadrisphaera granulorum
354	(Morni et al., 2025)	Glischropus tylophus, Hipposideros diadema, Kerivoula hardwickii, Kerivoula minuta, Myotis muricola, Myotis ridleyi, Rhinolophus acuminatus, Rhinolophus affinis, Rhinolophus philippinensis, Rhinolophus sedulus, Rhinolophus trifoliatus, Tylonycteris pachypus, Tylonycteris robustula, Balionycteris maculata, Cynopterus brachyotis, Dyacopteurs spadiceous, Macroglossus minimus	Raoultibacter massiliensis
355	(Morni et al., 2025)	Glischropus tylophus, Hipposideros diadema, Kerivoula hardwickii, Kerivoula minuta, Myotis muricola, Myotis ridleyi, Rhinolophus acuminatus, Rhinolophus affinis, Rhinolophus philippinensis, Rhinolophus sedulus, Rhinolophus trifoliatus, Tylonycteris pachypus, Tylonycteris robustula, Balionycteris maculata, Cynopterus brachyotis, Dyacopteurs spadiceous, Macroglossus minimus	Raoultibacter timonensis
356	(Morni et al., 2025)	Glischropus tylophus, Hipposideros diadema, Kerivoula hardwickii, Kerivoula minuta, Myotis muricola, Myotis ridleyi, Rhinolophus acuminatus, Rhinolophus affinis, Rhinolophus philippinensis, Rhinolophus sedulus, Rhinolophus trifoliatus, Tylonycteris pachypus, Tylonycteris robustula, Balionycteris maculata, Cynopterus brachyotis, Dyacopteurs spadiceous, Macroglossus minimus	Rathayibacter rathayi
357	(Morni et al., 2025)	Glischropus tylophus, Hipposideros diadema, Kerivoula hardwickii, Kerivoula minuta, Myotis muricola, Myotis ridleyi, Rhinolophus acuminatus, Rhinolophus affinis, Rhinolophus philippinensis, Rhinolophus sedulus, Rhinolophus trifoliatus, Tylonycteris pachypus, Tylonycteris robustula, Balionycteris maculata, Cynopterus brachyotis, Dyacopteurs spadiceous, Macroglossus minimus	Rathayibacter tritici
358	(Morni et al., 2025)	Glischropus tylophus, Hipposideros diadema, Kerivoula hardwickii, Kerivoula minuta, Myotis muricola, Myotis ridleyi, Rhinolophus acuminatus, Rhinolophus affinis, Rhinolophus philippinensis, Rhinolophus sedulus, Rhinolophus trifoliatus, Tylonycteris pachypus, Tylonycteris robustula, Balionycteris maculata, Cynopterus brachyotis, Dyacopteurs spadiceous, Macroglossus minimus	Rhabdothermincola sediminis
359	(Morni et al., 2025)	Glischropus tylophus, Hipposideros diadema, Kerivoula hardwickii, Kerivoula minuta, Myotis muricola, Myotis ridleyi, Rhinolophus acuminatus, Rhinolophus affinis, Rhinolophus philippinensis, Rhinolophus sedulus, Rhinolophus trifoliatus, Tylonycteris pachypus, Tylonycteris robustula, Balionycteris maculata, Cynopterus brachyotis, Dyacopteurs spadiceous, Macroglossus minimus	Rhodococcus agglutinans
360	(Morni et al., 2025)	Glischropus tylophus, Hipposideros diadema, Kerivoula hardwickii, Kerivoula minuta, Myotis muricola, Myotis ridleyi, Rhinolophus acuminatus, Rhinolophus affinis, Rhinolophus philippinensis, Rhinolophus sedulus, Rhinolophus trifoliatus, Tylonycteris pachypus, Tylonycteris robustula, Balionycteris maculata, Cynopterus brachyotis, Dyacopteurs spadiceous, Macroglossus minimus	Rhodococcus hoagii
361	(Morni et al., 2025)	Glischropus tylophus, Hipposideros diadema, Kerivoula hardwickii, Kerivoula minuta, Myotis muricola, Myotis ridleyi, Rhinolophus acuminatus, Rhinolophus affinis, Rhinolophus philippinensis, Rhinolophus sedulus, Rhinolophus trifoliatus, Tylonycteris pachypus, Tylonycteris robustula, Balionycteris maculata, Cynopterus brachyotis, Dyacopteurs spadiceous, Macroglossus minimus	Rhodococcus rhodnii
362	(Morni et al., 2025)	Glischropus tylophus, Hipposideros diadema, Kerivoula hardwickii, Kerivoula minuta, Myotis muricola, Myotis ridleyi, Rhinolophus acuminatus, Rhinolophus affinis, Rhinolophus philippinensis, Rhinolophus sedulus, Rhinolophus trifoliatus, Tylonycteris pachypus, Tylonycteris robustula, Balionycteris maculata, Cynopterus brachyotis, Dyacopteurs spadiceous, Macroglossus minimus	Rhodococcus rhodochrous
363	(Morni et al., 2025)	Glischropus tylophus, Hipposideros diadema, Kerivoula hardwickii, Kerivoula minuta, Myotis muricola, Myotis ridleyi, Rhinolophus acuminatus, Rhinolophus affinis, Rhinolophus philippinensis, Rhinolophus sedulus, Rhinolophus trifoliatus, Tylonycteris pachypus, Tylonycteris robustula, Balionycteris maculata, Cynopterus brachyotis, Dyacopteurs spadiceous, Macroglossus minimus	Rothia amarae
364	(Morni et al., 2025)	Glischropus tylophus, Hipposideros diadema, Kerivoula hardwickii, Kerivoula minuta, Myotis muricola, Myotis ridleyi, Rhinolophus acuminatus, Rhinolophus affinis, Rhinolophus philippinensis, Rhinolophus sedulus, Rhinolophus trifoliatus, Tylonycteris pachypus, Tylonycteris robustula, Balionycteris maculata, Cynopterus brachyotis, Dyacopteurs spadiceous, Macroglossus minimus	Rothia endophytica
365	(Morni et al., 2025)	Glischropus tylophus, Hipposideros diadema, Kerivoula hardwickii, Kerivoula minuta, Myotis muricola, Myotis ridleyi, Rhinolophus acuminatus, Rhinolophus affinis, Rhinolophus philippinensis, Rhinolophus sedulus, Rhinolophus trifoliatus, Tylonycteris pachypus, Tylonycteris robustula, Balionycteris maculata, Cynopterus brachyotis, Dyacopteurs spadiceous, Macroglossus minimus	Rothia koreensis
366	(Morni et al., 2025)	Glischropus tylophus, Hipposideros diadema, Kerivoula hardwickii, Kerivoula minuta, Myotis muricola, Myotis ridleyi, Rhinolophus acuminatus, Rhinolophus affinis, Rhinolophus philippinensis, Rhinolophus sedulus, Rhinolophus trifoliatus, Tylonycteris pachypus, Tylonycteris robustula, Balionycteris maculata, Cynopterus brachyotis, Dyacopteurs spadiceous, Macroglossus minimus	Rothia kristinae
367	(Morni et al., 2025)	Glischropus tylophus, Hipposideros diadema, Kerivoula hardwickii, Kerivoula minuta, Myotis muricola, Myotis ridleyi, Rhinolophus acuminatus, Rhinolophus affinis, Rhinolophus philippinensis, Rhinolophus sedulus, Rhinolophus trifoliatus, Tylonycteris pachypus, Tylonycteris robustula, Balionycteris maculata, Cynopterus brachyotis, Dyacopteurs spadiceous, Macroglossus minimus	Rubrobacter radiotolerans
368	(Morni et al., 2025)	Glischropus tylophus, Hipposideros diadema, Kerivoula hardwickii, Kerivoula minuta, Myotis muricola, Myotis ridleyi, Rhinolophus acuminatus, Rhinolophus affinis, Rhinolophus philippinensis, Rhinolophus sedulus, Rhinolophus trifoliatus, Tylonycteris pachypus, Tylonycteris robustula, Balionycteris maculata, Cynopterus brachyotis, Dyacopteurs spadiceous, Macroglossus minimus	Rubrobacter spartanus
369	(Morni et al., 2025)	Glischropus tylophus, Hipposideros diadema, Kerivoula hardwickii, Kerivoula minuta, Myotis muricola, Myotis ridleyi, Rhinolophus acuminatus, Rhinolophus affinis, Rhinolophus philippinensis, Rhinolophus sedulus, Rhinolophus trifoliatus, Tylonycteris pachypus, Tylonycteris robustula, Balionycteris maculata, Cynopterus brachyotis, Dyacopteurs spadiceous, Macroglossus minimus	Rubrobacter taiwanensis
370	(Morni et al., 2025)	Glischropus tylophus, Hipposideros diadema, Kerivoula hardwickii, Kerivoula minuta, Myotis muricola, Myotis ridleyi, Rhinolophus acuminatus, Rhinolophus affinis, Rhinolophus philippinensis, Rhinolophus sedulus, Rhinolophus trifoliatus, Tylonycteris pachypus, Tylonycteris robustula, Balionycteris maculata, Cynopterus brachyotis, Dyacopteurs spadiceous, Macroglossus minimus	Rubrobacter xylanophilus
371	(Morni et al., 2025)	Glischropus tylophus, Hipposideros diadema, Kerivoula hardwickii, Kerivoula minuta, Myotis muricola, Myotis ridleyi, Rhinolophus acuminatus, Rhinolophus affinis, Rhinolophus philippinensis, Rhinolophus sedulus, Rhinolophus trifoliatus, Tylonycteris pachypus, Tylonycteris robustula, Balionycteris maculata, Cynopterus brachyotis, Dyacopteurs spadiceous, Macroglossus minimus	Saccharomonospora viridis
372	(Morni et al., 2025)	Glischropus tylophus, Hipposideros diadema, Kerivoula hardwickii, Kerivoula minuta, Myotis muricola, Myotis ridleyi, Rhinolophus acuminatus, Rhinolophus affinis, Rhinolophus philippinensis, Rhinolophus sedulus, Rhinolophus trifoliatus, Tylonycteris pachypus, Tylonycteris robustula, Balionycteris maculata, Cynopterus brachyotis, Dyacopteurs spadiceous, Macroglossus minimus	Saccharopolyspora cavernae
373	(Morni et al., 2025)	Glischropus tylophus, Hipposideros diadema, Kerivoula hardwickii, Kerivoula minuta, Myotis muricola, Myotis ridleyi, Rhinolophus acuminatus, Rhinolophus affinis, Rhinolophus philippinensis, Rhinolophus sedulus, Rhinolophus trifoliatus, Tylonycteris pachypus, Tylonycteris robustula, Balionycteris maculata, Cynopterus brachyotis, Dyacopteurs spadiceous, Macroglossus minimus	Saccharopolyspora cebuensis
374	(Morni et al., 2025)	Glischropus tylophus, Hipposideros diadema, Kerivoula hardwickii, Kerivoula minuta, Myotis muricola, Myotis ridleyi, Rhinolophus acuminatus, Rhinolophus affinis, Rhinolophus philippinensis, Rhinolophus sedulus, Rhinolophus trifoliatus, Tylonycteris pachypus, Tylonycteris robustula, Balionycteris maculata, Cynopterus brachyotis, Dyacopteurs spadiceous, Macroglossus minimus	Saccharopolyspora erythraea
375	(Morni et al., 2025)	Glischropus tylophus, Hipposideros diadema, Kerivoula hardwickii, Kerivoula minuta, Myotis muricola, Myotis ridleyi, Rhinolophus acuminatus, Rhinolophus affinis, Rhinolophus philippinensis, Rhinolophus sedulus, Rhinolophus trifoliatus, Tylonycteris pachypus, Tylonycteris robustula, Balionycteris maculata, Cynopterus brachyotis, Dyacopteurs spadiceous, Macroglossus minimus	Saccharopolyspora gloriosae
376	(Morni et al., 2025)	Glischropus tylophus, Hipposideros diadema, Kerivoula hardwickii, Kerivoula minuta, Myotis muricola, Myotis ridleyi, Rhinolophus acuminatus, Rhinolophus affinis, Rhinolophus philippinensis, Rhinolophus sedulus, Rhinolophus trifoliatus, Tylonycteris pachypus, Tylonycteris robustula, Balionycteris maculata, Cynopterus brachyotis, Dyacopteurs spadiceous, Macroglossus minimus	Saccharopolyspora gregorii
377	(Morni et al., 2025)	Glischropus tylophus, Hipposideros diadema, Kerivoula hardwickii, Kerivoula minuta, Myotis muricola, Myotis ridleyi, Rhinolophus acuminatus, Rhinolophus affinis, Rhinolophus philippinensis, Rhinolophus sedulus, Rhinolophus trifoliatus, Tylonycteris pachypus, Tylonycteris robustula, Balionycteris maculata, Cynopterus brachyotis, Dyacopteurs spadiceous, Macroglossus minimus	Saccharopolyspora halophila
378	(Morni et al., 2025)	Glischropus tylophus, Hipposideros diadema, Kerivoula hardwickii, Kerivoula minuta, Myotis muricola, Myotis ridleyi, Rhinolophus acuminatus, Rhinolophus affinis, Rhinolophus philippinensis, Rhinolophus sedulus, Rhinolophus trifoliatus, Tylonycteris pachypus, Tylonycteris robustula, Balionycteris maculata, Cynopterus brachyotis, Dyacopteurs spadiceous, Macroglossus minimus	Saccharopolyspora halotolerans
379	(Morni et al., 2025)	Glischropus tylophus, Hipposideros diadema, Kerivoula hardwickii, Kerivoula minuta, Myotis muricola, Myotis ridleyi, Rhinolophus acuminatus, Rhinolophus affinis, Rhinolophus philippinensis, Rhinolophus sedulus, Rhinolophus trifoliatus, Tylonycteris pachypus, Tylonycteris robustula, Balionycteris maculata, Cynopterus brachyotis, Dyacopteurs spadiceous, Macroglossus minimus	Saccharopolyspora hordei
380	(Morni et al., 2025)	Glischropus tylophus, Hipposideros diadema, Kerivoula hardwickii, Kerivoula minuta, Myotis muricola, Myotis ridleyi, Rhinolophus acuminatus, Rhinolophus affinis, Rhinolophus philippinensis, Rhinolophus sedulus, Rhinolophus trifoliatus, Tylonycteris pachypus, Tylonycteris robustula, Balionycteris maculata, Cynopterus brachyotis, Dyacopteurs spadiceous, Macroglossus minimus	Saccharopolyspora qijiaojingensis
381	(Morni et al., 2025)	Glischropus tylophus, Hipposideros diadema, Kerivoula hardwickii, Kerivoula minuta, Myotis muricola, Myotis ridleyi, Rhinolophus acuminatus, Rhinolophus affinis, Rhinolophus philippinensis, Rhinolophus sedulus, Rhinolophus trifoliatus, Tylonycteris pachypus, Tylonycteris robustula, Balionycteris maculata, Cynopterus brachyotis, Dyacopteurs spadiceous, Macroglossus minimus	Saccharopolyspora rectivirgula
382	(Morni et al., 2025)	Glischropus tylophus, Hipposideros diadema, Kerivoula hardwickii, Kerivoula minuta, Myotis muricola, Myotis ridleyi, Rhinolophus acuminatus, Rhinolophus affinis, Rhinolophus philippinensis, Rhinolophus sedulus, Rhinolophus trifoliatus, Tylonycteris pachypus, Tylonycteris robustula, Balionycteris maculata, Cynopterus brachyotis, Dyacopteurs spadiceous, Macroglossus minimus	Saccharopolyspora spongiae
383	(Morni et al., 2025)	Glischropus tylophus, Hipposideros diadema, Kerivoula hardwickii, Kerivoula minuta, Myotis muricola, Myotis ridleyi, Rhinolophus acuminatus, Rhinolophus affinis, Rhinolophus philippinensis, Rhinolophus sedulus, Rhinolophus trifoliatus, Tylonycteris pachypus, Tylonycteris robustula, Balionycteris maculata, Cynopterus brachyotis, Dyacopteurs spadiceous, Macroglossus minimus	Saccharothrix ecbatanensis
384	(Morni et al., 2025)	Glischropus tylophus, Hipposideros diadema, Kerivoula hardwickii, Kerivoula minuta, Myotis muricola, Myotis ridleyi, Rhinolophus acuminatus, Rhinolophus affinis, Rhinolophus philippinensis, Rhinolophus sedulus, Rhinolophus trifoliatus, Tylonycteris pachypus, Tylonycteris robustula, Balionycteris maculata, Cynopterus brachyotis, Dyacopteurs spadiceous, Macroglossus minimus	Salinifilum aidingensis
385	(Morni et al., 2025)	Glischropus tylophus, Hipposideros diadema, Kerivoula hardwickii, Kerivoula minuta, Myotis muricola, Myotis ridleyi, Rhinolophus acuminatus, Rhinolophus affinis, Rhinolophus philippinensis, Rhinolophus sedulus, Rhinolophus trifoliatus, Tylonycteris pachypus, Tylonycteris robustula, Balionycteris maculata, Cynopterus brachyotis, Dyacopteurs spadiceous, Macroglossus minimus	Schaalia canis
386	(Morni et al., 2025)	Glischropus tylophus, Hipposideros diadema, Kerivoula hardwickii, Kerivoula minuta, Myotis muricola, Myotis ridleyi, Rhinolophus acuminatus, Rhinolophus affinis, Rhinolophus philippinensis, Rhinolophus sedulus, Rhinolophus trifoliatus, Tylonycteris pachypus, Tylonycteris robustula, Balionycteris maculata, Cynopterus brachyotis, Dyacopteurs spadiceous, Macroglossus minimus	Schaalia cardiffensis
387	(Morni et al., 2025)	Glischropus tylophus, Hipposideros diadema, Kerivoula hardwickii, Kerivoula minuta, Myotis muricola, Myotis ridleyi, Rhinolophus acuminatus, Rhinolophus affinis, Rhinolophus philippinensis, Rhinolophus sedulus, Rhinolophus trifoliatus, Tylonycteris pachypus, Tylonycteris robustula, Balionycteris maculata, Cynopterus brachyotis, Dyacopteurs spadiceous, Macroglossus minimus	Schaalia hyovaginalis
388	(Morni et al., 2025)	Glischropus tylophus, Hipposideros diadema, Kerivoula hardwickii, Kerivoula minuta, Myotis muricola, Myotis ridleyi, Rhinolophus acuminatus, Rhinolophus affinis, Rhinolophus philippinensis, Rhinolophus sedulus, Rhinolophus trifoliatus, Tylonycteris pachypus, Tylonycteris robustula, Balionycteris maculata, Cynopterus brachyotis, Dyacopteurs spadiceous, Macroglossus minimus	Schaalia meyeri
389	(Morni et al., 2025)	Glischropus tylophus, Hipposideros diadema, Kerivoula hardwickii, Kerivoula minuta, Myotis muricola, Myotis ridleyi, Rhinolophus acuminatus, Rhinolophus affinis, Rhinolophus philippinensis, Rhinolophus sedulus, Rhinolophus trifoliatus, Tylonycteris pachypus, Tylonycteris robustula, Balionycteris maculata, Cynopterus brachyotis, Dyacopteurs spadiceous, Macroglossus minimus	Schaalia naturae
390	(Morni et al., 2025)	Glischropus tylophus, Hipposideros diadema, Kerivoula hardwickii, Kerivoula minuta, Myotis muricola, Myotis ridleyi, Rhinolophus acuminatus, Rhinolophus affinis, Rhinolophus philippinensis, Rhinolophus sedulus, Rhinolophus trifoliatus, Tylonycteris pachypus, Tylonycteris robustula, Balionycteris maculata, Cynopterus brachyotis, Dyacopteurs spadiceous, Macroglossus minimus	Schaalia odontolytica
391	(Morni et al., 2025)	Glischropus tylophus, Hipposideros diadema, Kerivoula hardwickii, Kerivoula minuta, Myotis muricola, Myotis ridleyi, Rhinolophus acuminatus, Rhinolophus affinis, Rhinolophus philippinensis, Rhinolophus sedulus, Rhinolophus trifoliatus, Tylonycteris pachypus, Tylonycteris robustula, Balionycteris maculata, Cynopterus brachyotis, Dyacopteurs spadiceous, Macroglossus minimus	Schaalia suimastitidis
392	(Morni et al., 2025)	Glischropus tylophus, Hipposideros diadema, Kerivoula hardwickii, Kerivoula minuta, Myotis muricola, Myotis ridleyi, Rhinolophus acuminatus, Rhinolophus affinis, Rhinolophus philippinensis, Rhinolophus sedulus, Rhinolophus trifoliatus, Tylonycteris pachypus, Tylonycteris robustula, Balionycteris maculata, Cynopterus brachyotis, Dyacopteurs spadiceous, Macroglossus minimus	Schaalia vaccimaxillae
393	(Morni et al., 2025)	Glischropus tylophus, Hipposideros diadema, Kerivoula hardwickii, Kerivoula minuta, Myotis muricola, Myotis ridleyi, Rhinolophus acuminatus, Rhinolophus affinis, Rhinolophus philippinensis, Rhinolophus sedulus, Rhinolophus trifoliatus, Tylonycteris pachypus, Tylonycteris robustula, Balionycteris maculata, Cynopterus brachyotis, Dyacopteurs spadiceous, Macroglossus minimus	Sinomonas halotolerans
394	(Morni et al., 2025)	Glischropus tylophus, Hipposideros diadema, Kerivoula hardwickii, Kerivoula minuta, Myotis muricola, Myotis ridleyi, Rhinolophus acuminatus, Rhinolophus affinis, Rhinolophus philippinensis, Rhinolophus sedulus, Rhinolophus trifoliatus, Tylonycteris pachypus, Tylonycteris robustula, Balionycteris maculata, Cynopterus brachyotis, Dyacopteurs spadiceous, Macroglossus minimus	Skermania piniformis
395	(Morni et al., 2025)	Glischropus tylophus, Hipposideros diadema, Kerivoula hardwickii, Kerivoula minuta, Myotis muricola, Myotis ridleyi, Rhinolophus acuminatus, Rhinolophus affinis, Rhinolophus philippinensis, Rhinolophus sedulus, Rhinolophus trifoliatus, Tylonycteris pachypus, Tylonycteris robustula, Balionycteris maculata, Cynopterus brachyotis, Dyacopteurs spadiceous, Macroglossus minimus	Solirubrobacter ginsenosidimutans
396	(Morni et al., 2025)	Glischropus tylophus, Hipposideros diadema, Kerivoula hardwickii, Kerivoula minuta, Myotis muricola, Myotis ridleyi, Rhinolophus acuminatus, Rhinolophus affinis, Rhinolophus philippinensis, Rhinolophus sedulus, Rhinolophus trifoliatus, Tylonycteris pachypus, Tylonycteris robustula, Balionycteris maculata, Cynopterus brachyotis, Dyacopteurs spadiceous, Macroglossus minimus	Solirubrobacter soli
397	(Morni et al., 2025)	Glischropus tylophus, Hipposideros diadema, Kerivoula hardwickii, Kerivoula minuta, Myotis muricola, Myotis ridleyi, Rhinolophus acuminatus, Rhinolophus affinis, Rhinolophus philippinensis, Rhinolophus sedulus, Rhinolophus trifoliatus, Tylonycteris pachypus, Tylonycteris robustula, Balionycteris maculata, Cynopterus brachyotis, Dyacopteurs spadiceous, Macroglossus minimus	Streptacidiphilus carbonis
398	(Morni et al., 2025)	Glischropus tylophus, Hipposideros diadema, Kerivoula hardwickii, Kerivoula minuta, Myotis muricola, Myotis ridleyi, Rhinolophus acuminatus, Rhinolophus affinis, Rhinolophus philippinensis, Rhinolophus sedulus, Rhinolophus trifoliatus, Tylonycteris pachypus, Tylonycteris robustula, Balionycteris maculata, Cynopterus brachyotis, Dyacopteurs spadiceous, Macroglossus minimus	Streptomyces abikoensis
399	(Morni et al., 2025)	Glischropus tylophus, Hipposideros diadema, Kerivoula hardwickii, Kerivoula minuta, Myotis muricola, Myotis ridleyi, Rhinolophus acuminatus, Rhinolophus affinis, Rhinolophus philippinensis, Rhinolophus sedulus, Rhinolophus trifoliatus, Tylonycteris pachypus, Tylonycteris robustula, Balionycteris maculata, Cynopterus brachyotis, Dyacopteurs spadiceous, Macroglossus minimus	Streptomyces acidiscabies
400	(Morni et al., 2025)	Glischropus tylophus, Hipposideros diadema, Kerivoula hardwickii, Kerivoula minuta, Myotis muricola, Myotis ridleyi, Rhinolophus acuminatus, Rhinolophus affinis, Rhinolophus philippinensis, Rhinolophus sedulus, Rhinolophus trifoliatus, Tylonycteris pachypus, Tylonycteris robustula, Balionycteris maculata, Cynopterus brachyotis, Dyacopteurs spadiceous, Macroglossus minimus	Streptomyces adustus
401	(Morni et al., 2025)	Glischropus tylophus, Hipposideros diadema, Kerivoula hardwickii, Kerivoula minuta, Myotis muricola, Myotis ridleyi, Rhinolophus acuminatus, Rhinolophus affinis, Rhinolophus philippinensis, Rhinolophus sedulus, Rhinolophus trifoliatus, Tylonycteris pachypus, Tylonycteris robustula, Balionycteris maculata, Cynopterus brachyotis, Dyacopteurs spadiceous, Macroglossus minimus	Streptomyces aegyptia
402	(Morni et al., 2025)	Glischropus tylophus, Hipposideros diadema, Kerivoula hardwickii, Kerivoula minuta, Myotis muricola, Myotis ridleyi, Rhinolophus acuminatus, Rhinolophus affinis, Rhinolophus philippinensis, Rhinolophus sedulus, Rhinolophus trifoliatus, Tylonycteris pachypus, Tylonycteris robustula, Balionycteris maculata, Cynopterus brachyotis, Dyacopteurs spadiceous, Macroglossus minimus	Streptomyces albiaxialis
403	(Morni et al., 2025)	Glischropus tylophus, Hipposideros diadema, Kerivoula hardwickii, Kerivoula minuta, Myotis muricola, Myotis ridleyi, Rhinolophus acuminatus, Rhinolophus affinis, Rhinolophus philippinensis, Rhinolophus sedulus, Rhinolophus trifoliatus, Tylonycteris pachypus, Tylonycteris robustula, Balionycteris maculata, Cynopterus brachyotis, Dyacopteurs spadiceous, Macroglossus minimus	Streptomyces albosporeus
404	(Morni et al., 2025)	Glischropus tylophus, Hipposideros diadema, Kerivoula hardwickii, Kerivoula minuta, Myotis muricola, Myotis ridleyi, Rhinolophus acuminatus, Rhinolophus affinis, Rhinolophus philippinensis, Rhinolophus sedulus, Rhinolophus trifoliatus, Tylonycteris pachypus, Tylonycteris robustula, Balionycteris maculata, Cynopterus brachyotis, Dyacopteurs spadiceous, Macroglossus minimus	Streptomyces albulus
405	(Morni et al., 2025)	Glischropus tylophus, Hipposideros diadema, Kerivoula hardwickii, Kerivoula minuta, Myotis muricola, Myotis ridleyi, Rhinolophus acuminatus, Rhinolophus affinis, Rhinolophus philippinensis, Rhinolophus sedulus, Rhinolophus trifoliatus, Tylonycteris pachypus, Tylonycteris robustula, Balionycteris maculata, Cynopterus brachyotis, Dyacopteurs spadiceous, Macroglossus minimus	Streptomyces anulatus
406	(Morni et al., 2025)	Glischropus tylophus, Hipposideros diadema, Kerivoula hardwickii, Kerivoula minuta, Myotis muricola, Myotis ridleyi, Rhinolophus acuminatus, Rhinolophus affinis, Rhinolophus philippinensis, Rhinolophus sedulus, Rhinolophus trifoliatus, Tylonycteris pachypus, Tylonycteris robustula, Balionycteris maculata, Cynopterus brachyotis, Dyacopteurs spadiceous, Macroglossus minimus	Streptomyces atratus
407	(Morni et al., 2025)	Glischropus tylophus, Hipposideros diadema, Kerivoula hardwickii, Kerivoula minuta, Myotis muricola, Myotis ridleyi, Rhinolophus acuminatus, Rhinolophus affinis, Rhinolophus philippinensis, Rhinolophus sedulus, Rhinolophus trifoliatus, Tylonycteris pachypus, Tylonycteris robustula, Balionycteris maculata, Cynopterus brachyotis, Dyacopteurs spadiceous, Macroglossus minimus	Streptomyces atriruber
408	(Morni et al., 2025)	Glischropus tylophus, Hipposideros diadema, Kerivoula hardwickii, Kerivoula minuta, Myotis muricola, Myotis ridleyi, Rhinolophus acuminatus, Rhinolophus affinis, Rhinolophus philippinensis, Rhinolophus sedulus, Rhinolophus trifoliatus, Tylonycteris pachypus, Tylonycteris robustula, Balionycteris maculata, Cynopterus brachyotis, Dyacopteurs spadiceous, Macroglossus minimus	Streptomyces aurantiacus
409	(Morni et al., 2025)	Glischropus tylophus, Hipposideros diadema, Kerivoula hardwickii, Kerivoula minuta, Myotis muricola, Myotis ridleyi, Rhinolophus acuminatus, Rhinolophus affinis, Rhinolophus philippinensis, Rhinolophus sedulus, Rhinolophus trifoliatus, Tylonycteris pachypus, Tylonycteris robustula, Balionycteris maculata, Cynopterus brachyotis, Dyacopteurs spadiceous, Macroglossus minimus	Streptomyces avidinii
410	(Morni et al., 2025)	Glischropus tylophus, Hipposideros diadema, Kerivoula hardwickii, Kerivoula minuta, Myotis muricola, Myotis ridleyi, Rhinolophus acuminatus, Rhinolophus affinis, Rhinolophus philippinensis, Rhinolophus sedulus, Rhinolophus trifoliatus, Tylonycteris pachypus, Tylonycteris robustula, Balionycteris maculata, Cynopterus brachyotis, Dyacopteurs spadiceous, Macroglossus minimus	Streptomyces axinellae
411	(Morni et al., 2025)	Glischropus tylophus, Hipposideros diadema, Kerivoula hardwickii, Kerivoula minuta, Myotis muricola, Myotis ridleyi, Rhinolophus acuminatus, Rhinolophus affinis, Rhinolophus philippinensis, Rhinolophus sedulus, Rhinolophus trifoliatus, Tylonycteris pachypus, Tylonycteris robustula, Balionycteris maculata, Cynopterus brachyotis, Dyacopteurs spadiceous, Macroglossus minimus	Streptomyces azureus
412	(Morni et al., 2025)	Glischropus tylophus, Hipposideros diadema, Kerivoula hardwickii, Kerivoula minuta, Myotis muricola, Myotis ridleyi, Rhinolophus acuminatus, Rhinolophus affinis, Rhinolophus philippinensis, Rhinolophus sedulus, Rhinolophus trifoliatus, Tylonycteris pachypus, Tylonycteris robustula, Balionycteris maculata, Cynopterus brachyotis, Dyacopteurs spadiceous, Macroglossus minimus	Streptomyces bacillaris
413	(Morni et al., 2025)	Glischropus tylophus, Hipposideros diadema, Kerivoula hardwickii, Kerivoula minuta, Myotis muricola, Myotis ridleyi, Rhinolophus acuminatus, Rhinolophus affinis, Rhinolophus philippinensis, Rhinolophus sedulus, Rhinolophus trifoliatus, Tylonycteris pachypus, Tylonycteris robustula, Balionycteris maculata, Cynopterus brachyotis, Dyacopteurs spadiceous, Macroglossus minimus	Streptomyces badius
414	(Morni et al., 2025)	Glischropus tylophus, Hipposideros diadema, Kerivoula hardwickii, Kerivoula minuta, Myotis muricola, Myotis ridleyi, Rhinolophus acuminatus, Rhinolophus affinis, Rhinolophus philippinensis, Rhinolophus sedulus, Rhinolophus trifoliatus, Tylonycteris pachypus, Tylonycteris robustula, Balionycteris maculata, Cynopterus brachyotis, Dyacopteurs spadiceous, Macroglossus minimus	Streptomyces baliensis
415	(Morni et al., 2025)	Glischropus tylophus, Hipposideros diadema, Kerivoula hardwickii, Kerivoula minuta, Myotis muricola, Myotis ridleyi, Rhinolophus acuminatus, Rhinolophus affinis, Rhinolophus philippinensis, Rhinolophus sedulus, Rhinolophus trifoliatus, Tylonycteris pachypus, Tylonycteris robustula, Balionycteris maculata, Cynopterus brachyotis, Dyacopteurs spadiceous, Macroglossus minimus	Streptomyces beijiangensis
416	(Morni et al., 2025)	Glischropus tylophus, Hipposideros diadema, Kerivoula hardwickii, Kerivoula minuta, Myotis muricola, Myotis ridleyi, Rhinolophus acuminatus, Rhinolophus affinis, Rhinolophus philippinensis, Rhinolophus sedulus, Rhinolophus trifoliatus, Tylonycteris pachypus, Tylonycteris robustula, Balionycteris maculata, Cynopterus brachyotis, Dyacopteurs spadiceous, Macroglossus minimus	Streptomyces bikiniensis
417	(Morni et al., 2025)	Glischropus tylophus, Hipposideros diadema, Kerivoula hardwickii, Kerivoula minuta, Myotis muricola, Myotis ridleyi, Rhinolophus acuminatus, Rhinolophus affinis, Rhinolophus philippinensis, Rhinolophus sedulus, Rhinolophus trifoliatus, Tylonycteris pachypus, Tylonycteris robustula, Balionycteris maculata, Cynopterus brachyotis, Dyacopteurs spadiceous, Macroglossus minimus	Streptomyces bobili
418	(Morni et al., 2025)	Glischropus tylophus, Hipposideros diadema, Kerivoula hardwickii, Kerivoula minuta, Myotis muricola, Myotis ridleyi, Rhinolophus acuminatus, Rhinolophus affinis, Rhinolophus philippinensis, Rhinolophus sedulus, Rhinolophus trifoliatus, Tylonycteris pachypus, Tylonycteris robustula, Balionycteris maculata, Cynopterus brachyotis, Dyacopteurs spadiceous, Macroglossus minimus	Streptomyces bryophytorum
419	(Morni et al., 2025)	Glischropus tylophus, Hipposideros diadema, Kerivoula hardwickii, Kerivoula minuta, Myotis muricola, Myotis ridleyi, Rhinolophus acuminatus, Rhinolophus affinis, Rhinolophus philippinensis, Rhinolophus sedulus, Rhinolophus trifoliatus, Tylonycteris pachypus, Tylonycteris robustula, Balionycteris maculata, Cynopterus brachyotis, Dyacopteurs spadiceous, Macroglossus minimus	Streptomyces burgazadensis
420	(Morni et al., 2025)	Glischropus tylophus, Hipposideros diadema, Kerivoula hardwickii, Kerivoula minuta, Myotis muricola, Myotis ridleyi, Rhinolophus acuminatus, Rhinolophus affinis, Rhinolophus philippinensis, Rhinolophus sedulus, Rhinolophus trifoliatus, Tylonycteris pachypus, Tylonycteris robustula, Balionycteris maculata, Cynopterus brachyotis, Dyacopteurs spadiceous, Macroglossus minimus	Streptomyces californicus
421	(Morni et al., 2025)	Glischropus tylophus, Hipposideros diadema, Kerivoula hardwickii, Kerivoula minuta, Myotis muricola, Myotis ridleyi, Rhinolophus acuminatus, Rhinolophus affinis, Rhinolophus philippinensis, Rhinolophus sedulus, Rhinolophus trifoliatus, Tylonycteris pachypus, Tylonycteris robustula, Balionycteris maculata, Cynopterus brachyotis, Dyacopteurs spadiceous, Macroglossus minimus	Streptomyces cameroonensis
422	(Morni et al., 2025)	Glischropus tylophus, Hipposideros diadema, Kerivoula hardwickii, Kerivoula minuta, Myotis muricola, Myotis ridleyi, Rhinolophus acuminatus, Rhinolophus affinis, Rhinolophus philippinensis, Rhinolophus sedulus, Rhinolophus trifoliatus, Tylonycteris pachypus, Tylonycteris robustula, Balionycteris maculata, Cynopterus brachyotis, Dyacopteurs spadiceous, Macroglossus minimus	Streptomyces camponoticapitis
423	(Morni et al., 2025)	Glischropus tylophus, Hipposideros diadema, Kerivoula hardwickii, Kerivoula minuta, Myotis muricola, Myotis ridleyi, Rhinolophus acuminatus, Rhinolophus affinis, Rhinolophus philippinensis, Rhinolophus sedulus, Rhinolophus trifoliatus, Tylonycteris pachypus, Tylonycteris robustula, Balionycteris maculata, Cynopterus brachyotis, Dyacopteurs spadiceous, Macroglossus minimus	Streptomyces candidus
424	(Morni et al., 2025)	Glischropus tylophus, Hipposideros diadema, Kerivoula hardwickii, Kerivoula minuta, Myotis muricola, Myotis ridleyi, Rhinolophus acuminatus, Rhinolophus affinis, Rhinolophus philippinensis, Rhinolophus sedulus, Rhinolophus trifoliatus, Tylonycteris pachypus, Tylonycteris robustula, Balionycteris maculata, Cynopterus brachyotis, Dyacopteurs spadiceous, Macroglossus minimus	Streptomyces canescens
425	(Morni et al., 2025)	Glischropus tylophus, Hipposideros diadema, Kerivoula hardwickii, Kerivoula minuta, Myotis muricola, Myotis ridleyi, Rhinolophus acuminatus, Rhinolophus affinis, Rhinolophus philippinensis, Rhinolophus sedulus, Rhinolophus trifoliatus, Tylonycteris pachypus, Tylonycteris robustula, Balionycteris maculata, Cynopterus brachyotis, Dyacopteurs spadiceous, Macroglossus minimus	Streptomyces carminius
426	(Morni et al., 2025)	Glischropus tylophus, Hipposideros diadema, Kerivoula hardwickii, Kerivoula minuta, Myotis muricola, Myotis ridleyi, Rhinolophus acuminatus, Rhinolophus affinis, Rhinolophus philippinensis, Rhinolophus sedulus, Rhinolophus trifoliatus, Tylonycteris pachypus, Tylonycteris robustula, Balionycteris maculata, Cynopterus brachyotis, Dyacopteurs spadiceous, Macroglossus minimus	Streptomyces cavourensis
427	(Morni et al., 2025)	Glischropus tylophus, Hipposideros diadema, Kerivoula hardwickii, Kerivoula minuta, Myotis muricola, Myotis ridleyi, Rhinolophus acuminatus, Rhinolophus affinis, Rhinolophus philippinensis, Rhinolophus sedulus, Rhinolophus trifoliatus, Tylonycteris pachypus, Tylonycteris robustula, Balionycteris maculata, Cynopterus brachyotis, Dyacopteurs spadiceous, Macroglossus minimus	Streptomyces celluloflavus
428	(Morni et al., 2025)	Glischropus tylophus, Hipposideros diadema, Kerivoula hardwickii, Kerivoula minuta, Myotis muricola, Myotis ridleyi, Rhinolophus acuminatus, Rhinolophus affinis, Rhinolophus philippinensis, Rhinolophus sedulus, Rhinolophus trifoliatus, Tylonycteris pachypus, Tylonycteris robustula, Balionycteris maculata, Cynopterus brachyotis, Dyacopteurs spadiceous, Macroglossus minimus	Streptomyces champavatii
429	(Morni et al., 2025)	Glischropus tylophus, Hipposideros diadema, Kerivoula hardwickii, Kerivoula minuta, Myotis muricola, Myotis ridleyi, Rhinolophus acuminatus, Rhinolophus affinis, Rhinolophus philippinensis, Rhinolophus sedulus, Rhinolophus trifoliatus, Tylonycteris pachypus, Tylonycteris robustula, Balionycteris maculata, Cynopterus brachyotis, Dyacopteurs spadiceous, Macroglossus minimus	Streptomyces cinereus
430	(Morni et al., 2025)	Glischropus tylophus, Hipposideros diadema, Kerivoula hardwickii, Kerivoula minuta, Myotis muricola, Myotis ridleyi, Rhinolophus acuminatus, Rhinolophus affinis, Rhinolophus philippinensis, Rhinolophus sedulus, Rhinolophus trifoliatus, Tylonycteris pachypus, Tylonycteris robustula, Balionycteris maculata, Cynopterus brachyotis, Dyacopteurs spadiceous, Macroglossus minimus	Streptomyces cinnabarigriseus
431	(Morni et al., 2025)	Glischropus tylophus, Hipposideros diadema, Kerivoula hardwickii, Kerivoula minuta, Myotis muricola, Myotis ridleyi, Rhinolophus acuminatus, Rhinolophus affinis, Rhinolophus philippinensis, Rhinolophus sedulus, Rhinolophus trifoliatus, Tylonycteris pachypus, Tylonycteris robustula, Balionycteris maculata, Cynopterus brachyotis, Dyacopteurs spadiceous, Macroglossus minimus	Streptomyces cinnamoneus
432	(Morni et al., 2025)	Glischropus tylophus, Hipposideros diadema, Kerivoula hardwickii, Kerivoula minuta, Myotis muricola, Myotis ridleyi, Rhinolophus acuminatus, Rhinolophus affinis, Rhinolophus philippinensis, Rhinolophus sedulus, Rhinolophus trifoliatus, Tylonycteris pachypus, Tylonycteris robustula, Balionycteris maculata, Cynopterus brachyotis, Dyacopteurs spadiceous, Macroglossus minimus	Streptomyces cirratus
433	(Morni et al., 2025)	Glischropus tylophus, Hipposideros diadema, Kerivoula hardwickii, Kerivoula minuta, Myotis muricola, Myotis ridleyi, Rhinolophus acuminatus, Rhinolophus affinis, Rhinolophus philippinensis, Rhinolophus sedulus, Rhinolophus trifoliatus, Tylonycteris pachypus, Tylonycteris robustula, Balionycteris maculata, Cynopterus brachyotis, Dyacopteurs spadiceous, Macroglossus minimus	Streptomyces clavifer
434	(Morni et al., 2025)	Glischropus tylophus, Hipposideros diadema, Kerivoula hardwickii, Kerivoula minuta, Myotis muricola, Myotis ridleyi, Rhinolophus acuminatus, Rhinolophus affinis, Rhinolophus philippinensis, Rhinolophus sedulus, Rhinolophus trifoliatus, Tylonycteris pachypus, Tylonycteris robustula, Balionycteris maculata, Cynopterus brachyotis, Dyacopteurs spadiceous, Macroglossus minimus	Streptomyces clavuligerus
435	(Morni et al., 2025)	Glischropus tylophus, Hipposideros diadema, Kerivoula hardwickii, Kerivoula minuta, Myotis muricola, Myotis ridleyi, Rhinolophus acuminatus, Rhinolophus affinis, Rhinolophus philippinensis, Rhinolophus sedulus, Rhinolophus trifoliatus, Tylonycteris pachypus, Tylonycteris robustula, Balionycteris maculata, Cynopterus brachyotis, Dyacopteurs spadiceous, Macroglossus minimus	Streptomyces coacervatus
436	(Morni et al., 2025)	Glischropus tylophus, Hipposideros diadema, Kerivoula hardwickii, Kerivoula minuta, Myotis muricola, Myotis ridleyi, Rhinolophus acuminatus, Rhinolophus affinis, Rhinolophus philippinensis, Rhinolophus sedulus, Rhinolophus trifoliatus, Tylonycteris pachypus, Tylonycteris robustula, Balionycteris maculata, Cynopterus brachyotis, Dyacopteurs spadiceous, Macroglossus minimus	Streptomyces curacoi
437	(Morni et al., 2025)	Glischropus tylophus, Hipposideros diadema, Kerivoula hardwickii, Kerivoula minuta, Myotis muricola, Myotis ridleyi, Rhinolophus acuminatus, Rhinolophus affinis, Rhinolophus philippinensis, Rhinolophus sedulus, Rhinolophus trifoliatus, Tylonycteris pachypus, Tylonycteris robustula, Balionycteris maculata, Cynopterus brachyotis, Dyacopteurs spadiceous, Macroglossus minimus	Streptomyces cyaneus
438	(Morni et al., 2025)	Glischropus tylophus, Hipposideros diadema, Kerivoula hardwickii, Kerivoula minuta, Myotis muricola, Myotis ridleyi, Rhinolophus acuminatus, Rhinolophus affinis, Rhinolophus philippinensis, Rhinolophus sedulus, Rhinolophus trifoliatus, Tylonycteris pachypus, Tylonycteris robustula, Balionycteris maculata, Cynopterus brachyotis, Dyacopteurs spadiceous, Macroglossus minimus	Streptomyces drozdowiczii
439	(Morni et al., 2025)	Glischropus tylophus, Hipposideros diadema, Kerivoula hardwickii, Kerivoula minuta, Myotis muricola, Myotis ridleyi, Rhinolophus acuminatus, Rhinolophus affinis, Rhinolophus philippinensis, Rhinolophus sedulus, Rhinolophus trifoliatus, Tylonycteris pachypus, Tylonycteris robustula, Balionycteris maculata, Cynopterus brachyotis, Dyacopteurs spadiceous, Macroglossus minimus	Streptomyces enissocaesilis
440	(Morni et al., 2025)	Glischropus tylophus, Hipposideros diadema, Kerivoula hardwickii, Kerivoula minuta, Myotis muricola, Myotis ridleyi, Rhinolophus acuminatus, Rhinolophus affinis, Rhinolophus philippinensis, Rhinolophus sedulus, Rhinolophus trifoliatus, Tylonycteris pachypus, Tylonycteris robustula, Balionycteris maculata, Cynopterus brachyotis, Dyacopteurs spadiceous, Macroglossus minimus	Streptomyces finlayi
441	(Morni et al., 2025)	Glischropus tylophus, Hipposideros diadema, Kerivoula hardwickii, Kerivoula minuta, Myotis muricola, Myotis ridleyi, Rhinolophus acuminatus, Rhinolophus affinis, Rhinolophus philippinensis, Rhinolophus sedulus, Rhinolophus trifoliatus, Tylonycteris pachypus, Tylonycteris robustula, Balionycteris maculata, Cynopterus brachyotis, Dyacopteurs spadiceous, Macroglossus minimus	Streptomyces flavidovirens
442	(Morni et al., 2025)	Glischropus tylophus, Hipposideros diadema, Kerivoula hardwickii, Kerivoula minuta, Myotis muricola, Myotis ridleyi, Rhinolophus acuminatus, Rhinolophus affinis, Rhinolophus philippinensis, Rhinolophus sedulus, Rhinolophus trifoliatus, Tylonycteris pachypus, Tylonycteris robustula, Balionycteris maculata, Cynopterus brachyotis, Dyacopteurs spadiceous, Macroglossus minimus	Streptomyces flavofuscus
443	(Morni et al., 2025)	Glischropus tylophus, Hipposideros diadema, Kerivoula hardwickii, Kerivoula minuta, Myotis muricola, Myotis ridleyi, Rhinolophus acuminatus, Rhinolophus affinis, Rhinolophus philippinensis, Rhinolophus sedulus, Rhinolophus trifoliatus, Tylonycteris pachypus, Tylonycteris robustula, Balionycteris maculata, Cynopterus brachyotis, Dyacopteurs spadiceous, Macroglossus minimus	Streptomyces flavovariabilis
444	(Morni et al., 2025)	Glischropus tylophus, Hipposideros diadema, Kerivoula hardwickii, Kerivoula minuta, Myotis muricola, Myotis ridleyi, Rhinolophus acuminatus, Rhinolophus affinis, Rhinolophus philippinensis, Rhinolophus sedulus, Rhinolophus trifoliatus, Tylonycteris pachypus, Tylonycteris robustula, Balionycteris maculata, Cynopterus brachyotis, Dyacopteurs spadiceous, Macroglossus minimus	Streptomyces formicae
445	(Morni et al., 2025)	Glischropus tylophus, Hipposideros diadema, Kerivoula hardwickii, Kerivoula minuta, Myotis muricola, Myotis ridleyi, Rhinolophus acuminatus, Rhinolophus affinis, Rhinolophus philippinensis, Rhinolophus sedulus, Rhinolophus trifoliatus, Tylonycteris pachypus, Tylonycteris robustula, Balionycteris maculata, Cynopterus brachyotis, Dyacopteurs spadiceous, Macroglossus minimus	Streptomyces fradiae
446	(Morni et al., 2025)	Glischropus tylophus, Hipposideros diadema, Kerivoula hardwickii, Kerivoula minuta, Myotis muricola, Myotis ridleyi, Rhinolophus acuminatus, Rhinolophus affinis, Rhinolophus philippinensis, Rhinolophus sedulus, Rhinolophus trifoliatus, Tylonycteris pachypus, Tylonycteris robustula, Balionycteris maculata, Cynopterus brachyotis, Dyacopteurs spadiceous, Macroglossus minimus	Streptomyces fukangensis
447	(Morni et al., 2025)	Glischropus tylophus, Hipposideros diadema, Kerivoula hardwickii, Kerivoula minuta, Myotis muricola, Myotis ridleyi, Rhinolophus acuminatus, Rhinolophus affinis, Rhinolophus philippinensis, Rhinolophus sedulus, Rhinolophus trifoliatus, Tylonycteris pachypus, Tylonycteris robustula, Balionycteris maculata, Cynopterus brachyotis, Dyacopteurs spadiceous, Macroglossus minimus	Streptomyces fulvissimus
448	(Morni et al., 2025)	Glischropus tylophus, Hipposideros diadema, Kerivoula hardwickii, Kerivoula minuta, Myotis muricola, Myotis ridleyi, Rhinolophus acuminatus, Rhinolophus affinis, Rhinolophus philippinensis, Rhinolophus sedulus, Rhinolophus trifoliatus, Tylonycteris pachypus, Tylonycteris robustula, Balionycteris maculata, Cynopterus brachyotis, Dyacopteurs spadiceous, Macroglossus minimus	Streptomyces fulvorobeus
449	(Morni et al., 2025)	Glischropus tylophus, Hipposideros diadema, Kerivoula hardwickii, Kerivoula minuta, Myotis muricola, Myotis ridleyi, Rhinolophus acuminatus, Rhinolophus affinis, Rhinolophus philippinensis, Rhinolophus sedulus, Rhinolophus trifoliatus, Tylonycteris pachypus, Tylonycteris robustula, Balionycteris maculata, Cynopterus brachyotis, Dyacopteurs spadiceous, Macroglossus minimus	Streptomyces fuscichromogenes
450	(Morni et al., 2025)	Glischropus tylophus, Hipposideros diadema, Kerivoula hardwickii, Kerivoula minuta, Myotis muricola, Myotis ridleyi, Rhinolophus acuminatus, Rhinolophus affinis, Rhinolophus philippinensis, Rhinolophus sedulus, Rhinolophus trifoliatus, Tylonycteris pachypus, Tylonycteris robustula, Balionycteris maculata, Cynopterus brachyotis, Dyacopteurs spadiceous, Macroglossus minimus	Streptomyces galbus
451	(Morni et al., 2025)	Glischropus tylophus, Hipposideros diadema, Kerivoula hardwickii, Kerivoula minuta, Myotis muricola, Myotis ridleyi, Rhinolophus acuminatus, Rhinolophus affinis, Rhinolophus philippinensis, Rhinolophus sedulus, Rhinolophus trifoliatus, Tylonycteris pachypus, Tylonycteris robustula, Balionycteris maculata, Cynopterus brachyotis, Dyacopteurs spadiceous, Macroglossus minimus	Streptomyces galilaeus
452	(Morni et al., 2025)	Glischropus tylophus, Hipposideros diadema, Kerivoula hardwickii, Kerivoula minuta, Myotis muricola, Myotis ridleyi, Rhinolophus acuminatus, Rhinolophus affinis, Rhinolophus philippinensis, Rhinolophus sedulus, Rhinolophus trifoliatus, Tylonycteris pachypus, Tylonycteris robustula, Balionycteris maculata, Cynopterus brachyotis, Dyacopteurs spadiceous, Macroglossus minimus	Streptomyces gardneri
453	(Morni et al., 2025)	Glischropus tylophus, Hipposideros diadema, Kerivoula hardwickii, Kerivoula minuta, Myotis muricola, Myotis ridleyi, Rhinolophus acuminatus, Rhinolophus affinis, Rhinolophus philippinensis, Rhinolophus sedulus, Rhinolophus trifoliatus, Tylonycteris pachypus, Tylonycteris robustula, Balionycteris maculata, Cynopterus brachyotis, Dyacopteurs spadiceous, Macroglossus minimus	Streptomyces gelaticus
454	(Morni et al., 2025)	Glischropus tylophus, Hipposideros diadema, Kerivoula hardwickii, Kerivoula minuta, Myotis muricola, Myotis ridleyi, Rhinolophus acuminatus, Rhinolophus affinis, Rhinolophus philippinensis, Rhinolophus sedulus, Rhinolophus trifoliatus, Tylonycteris pachypus, Tylonycteris robustula, Balionycteris maculata, Cynopterus brachyotis, Dyacopteurs spadiceous, Macroglossus minimus	Streptomyces glauciniger
455	(Morni et al., 2025)	Glischropus tylophus, Hipposideros diadema, Kerivoula hardwickii, Kerivoula minuta, Myotis muricola, Myotis ridleyi, Rhinolophus acuminatus, Rhinolophus affinis, Rhinolophus philippinensis, Rhinolophus sedulus, Rhinolophus trifoliatus, Tylonycteris pachypus, Tylonycteris robustula, Balionycteris maculata, Cynopterus brachyotis, Dyacopteurs spadiceous, Macroglossus minimus	Streptomyces globisporus
456	(Morni et al., 2025)	Glischropus tylophus, Hipposideros diadema, Kerivoula hardwickii, Kerivoula minuta, Myotis muricola, Myotis ridleyi, Rhinolophus acuminatus, Rhinolophus affinis, Rhinolophus philippinensis, Rhinolophus sedulus, Rhinolophus trifoliatus, Tylonycteris pachypus, Tylonycteris robustula, Balionycteris maculata, Cynopterus brachyotis, Dyacopteurs spadiceous, Macroglossus minimus	Streptomyces globosus
457	(Morni et al., 2025)	Glischropus tylophus, Hipposideros diadema, Kerivoula hardwickii, Kerivoula minuta, Myotis muricola, Myotis ridleyi, Rhinolophus acuminatus, Rhinolophus affinis, Rhinolophus philippinensis, Rhinolophus sedulus, Rhinolophus trifoliatus, Tylonycteris pachypus, Tylonycteris robustula, Balionycteris maculata, Cynopterus brachyotis, Dyacopteurs spadiceous, Macroglossus minimus	Streptomyces graminisoli
458	(Morni et al., 2025)	Glischropus tylophus, Hipposideros diadema, Kerivoula hardwickii, Kerivoula minuta, Myotis muricola, Myotis ridleyi, Rhinolophus acuminatus, Rhinolophus affinis, Rhinolophus philippinensis, Rhinolophus sedulus, Rhinolophus trifoliatus, Tylonycteris pachypus, Tylonycteris robustula, Balionycteris maculata, Cynopterus brachyotis, Dyacopteurs spadiceous, Macroglossus minimus	Streptomyces graminofaciens
459	(Morni et al., 2025)	Glischropus tylophus, Hipposideros diadema, Kerivoula hardwickii, Kerivoula minuta, Myotis muricola, Myotis ridleyi, Rhinolophus acuminatus, Rhinolophus affinis, Rhinolophus philippinensis, Rhinolophus sedulus, Rhinolophus trifoliatus, Tylonycteris pachypus, Tylonycteris robustula, Balionycteris maculata, Cynopterus brachyotis, Dyacopteurs spadiceous, Macroglossus minimus	Streptomyces griseoruber
460	(Morni et al., 2025)	Glischropus tylophus, Hipposideros diadema, Kerivoula hardwickii, Kerivoula minuta, Myotis muricola, Myotis ridleyi, Rhinolophus acuminatus, Rhinolophus affinis, Rhinolophus philippinensis, Rhinolophus sedulus, Rhinolophus trifoliatus, Tylonycteris pachypus, Tylonycteris robustula, Balionycteris maculata, Cynopterus brachyotis, Dyacopteurs spadiceous, Macroglossus minimus	Streptomyces hiroshimensis
461	(Morni et al., 2025)	Glischropus tylophus, Hipposideros diadema, Kerivoula hardwickii, Kerivoula minuta, Myotis muricola, Myotis ridleyi, Rhinolophus acuminatus, Rhinolophus affinis, Rhinolophus philippinensis, Rhinolophus sedulus, Rhinolophus trifoliatus, Tylonycteris pachypus, Tylonycteris robustula, Balionycteris maculata, Cynopterus brachyotis, Dyacopteurs spadiceous, Macroglossus minimus	Streptomyces hygroscopicus
462	(Morni et al., 2025)	Glischropus tylophus, Hipposideros diadema, Kerivoula hardwickii, Kerivoula minuta, Myotis muricola, Myotis ridleyi, Rhinolophus acuminatus, Rhinolophus affinis, Rhinolophus philippinensis, Rhinolophus sedulus, Rhinolophus trifoliatus, Tylonycteris pachypus, Tylonycteris robustula, Balionycteris maculata, Cynopterus brachyotis, Dyacopteurs spadiceous, Macroglossus minimus	Streptomyces intermedius
463	(Morni et al., 2025)	Glischropus tylophus, Hipposideros diadema, Kerivoula hardwickii, Kerivoula minuta, Myotis muricola, Myotis ridleyi, Rhinolophus acuminatus, Rhinolophus affinis, Rhinolophus philippinensis, Rhinolophus sedulus, Rhinolophus trifoliatus, Tylonycteris pachypus, Tylonycteris robustula, Balionycteris maculata, Cynopterus brachyotis, Dyacopteurs spadiceous, Macroglossus minimus	Streptomyces inusitatus
464	(Morni et al., 2025)	Glischropus tylophus, Hipposideros diadema, Kerivoula hardwickii, Kerivoula minuta, Myotis muricola, Myotis ridleyi, Rhinolophus acuminatus, Rhinolophus affinis, Rhinolophus philippinensis, Rhinolophus sedulus, Rhinolophus trifoliatus, Tylonycteris pachypus, Tylonycteris robustula, Balionycteris maculata, Cynopterus brachyotis, Dyacopteurs spadiceous, Macroglossus minimus	Streptomyces kasugaensis
465	(Morni et al., 2025)	Glischropus tylophus, Hipposideros diadema, Kerivoula hardwickii, Kerivoula minuta, Myotis muricola, Myotis ridleyi, Rhinolophus acuminatus, Rhinolophus affinis, Rhinolophus philippinensis, Rhinolophus sedulus, Rhinolophus trifoliatus, Tylonycteris pachypus, Tylonycteris robustula, Balionycteris maculata, Cynopterus brachyotis, Dyacopteurs spadiceous, Macroglossus minimus	Streptomyces katrae
466	(Morni et al., 2025)	Glischropus tylophus, Hipposideros diadema, Kerivoula hardwickii, Kerivoula minuta, Myotis muricola, Myotis ridleyi, Rhinolophus acuminatus, Rhinolophus affinis, Rhinolophus philippinensis, Rhinolophus sedulus, Rhinolophus trifoliatus, Tylonycteris pachypus, Tylonycteris robustula, Balionycteris maculata, Cynopterus brachyotis, Dyacopteurs spadiceous, Macroglossus minimus	Streptomyces laurentii
467	(Morni et al., 2025)	Glischropus tylophus, Hipposideros diadema, Kerivoula hardwickii, Kerivoula minuta, Myotis muricola, Myotis ridleyi, Rhinolophus acuminatus, Rhinolophus affinis, Rhinolophus philippinensis, Rhinolophus sedulus, Rhinolophus trifoliatus, Tylonycteris pachypus, Tylonycteris robustula, Balionycteris maculata, Cynopterus brachyotis, Dyacopteurs spadiceous, Macroglossus minimus	Streptomyces lavendulae
468	(Morni et al., 2025)	Glischropus tylophus, Hipposideros diadema, Kerivoula hardwickii, Kerivoula minuta, Myotis muricola, Myotis ridleyi, Rhinolophus acuminatus, Rhinolophus affinis, Rhinolophus philippinensis, Rhinolophus sedulus, Rhinolophus trifoliatus, Tylonycteris pachypus, Tylonycteris robustula, Balionycteris maculata, Cynopterus brachyotis, Dyacopteurs spadiceous, Macroglossus minimus	Streptomyces lilacinus
469	(Morni et al., 2025)	Glischropus tylophus, Hipposideros diadema, Kerivoula hardwickii, Kerivoula minuta, Myotis muricola, Myotis ridleyi, Rhinolophus acuminatus, Rhinolophus affinis, Rhinolophus philippinensis, Rhinolophus sedulus, Rhinolophus trifoliatus, Tylonycteris pachypus, Tylonycteris robustula, Balionycteris maculata, Cynopterus brachyotis, Dyacopteurs spadiceous, Macroglossus minimus	Streptomyces litmocidini
470	(Morni et al., 2025)	Glischropus tylophus, Hipposideros diadema, Kerivoula hardwickii, Kerivoula minuta, Myotis muricola, Myotis ridleyi, Rhinolophus acuminatus, Rhinolophus affinis, Rhinolophus philippinensis, Rhinolophus sedulus, Rhinolophus trifoliatus, Tylonycteris pachypus, Tylonycteris robustula, Balionycteris maculata, Cynopterus brachyotis, Dyacopteurs spadiceous, Macroglossus minimus	Streptomyces lushanensis
471	(Morni et al., 2025)	Glischropus tylophus, Hipposideros diadema, Kerivoula hardwickii, Kerivoula minuta, Myotis muricola, Myotis ridleyi, Rhinolophus acuminatus, Rhinolophus affinis, Rhinolophus philippinensis, Rhinolophus sedulus, Rhinolophus trifoliatus, Tylonycteris pachypus, Tylonycteris robustula, Balionycteris maculata, Cynopterus brachyotis, Dyacopteurs spadiceous, Macroglossus minimus	Streptomyces luteogriseus
472	(Morni et al., 2025)	Glischropus tylophus, Hipposideros diadema, Kerivoula hardwickii, Kerivoula minuta, Myotis muricola, Myotis ridleyi, Rhinolophus acuminatus, Rhinolophus affinis, Rhinolophus philippinensis, Rhinolophus sedulus, Rhinolophus trifoliatus, Tylonycteris pachypus, Tylonycteris robustula, Balionycteris maculata, Cynopterus brachyotis, Dyacopteurs spadiceous, Macroglossus minimus	Streptomyces luteosporeus
473	(Morni et al., 2025)	Glischropus tylophus, Hipposideros diadema, Kerivoula hardwickii, Kerivoula minuta, Myotis muricola, Myotis ridleyi, Rhinolophus acuminatus, Rhinolophus affinis, Rhinolophus philippinensis, Rhinolophus sedulus, Rhinolophus trifoliatus, Tylonycteris pachypus, Tylonycteris robustula, Balionycteris maculata, Cynopterus brachyotis, Dyacopteurs spadiceous, Macroglossus minimus	Streptomyces maoxianensis
474	(Morni et al., 2025)	Glischropus tylophus, Hipposideros diadema, Kerivoula hardwickii, Kerivoula minuta, Myotis muricola, Myotis ridleyi, Rhinolophus acuminatus, Rhinolophus affinis, Rhinolophus philippinensis, Rhinolophus sedulus, Rhinolophus trifoliatus, Tylonycteris pachypus, Tylonycteris robustula, Balionycteris maculata, Cynopterus brachyotis, Dyacopteurs spadiceous, Macroglossus minimus	Streptomyces melanogenes
475	(Morni et al., 2025)	Glischropus tylophus, Hipposideros diadema, Kerivoula hardwickii, Kerivoula minuta, Myotis muricola, Myotis ridleyi, Rhinolophus acuminatus, Rhinolophus affinis, Rhinolophus philippinensis, Rhinolophus sedulus, Rhinolophus trifoliatus, Tylonycteris pachypus, Tylonycteris robustula, Balionycteris maculata, Cynopterus brachyotis, Dyacopteurs spadiceous, Macroglossus minimus	Streptomyces mobaraensis
476	(Morni et al., 2025)	Glischropus tylophus, Hipposideros diadema, Kerivoula hardwickii, Kerivoula minuta, Myotis muricola, Myotis ridleyi, Rhinolophus acuminatus, Rhinolophus affinis, Rhinolophus philippinensis, Rhinolophus sedulus, Rhinolophus trifoliatus, Tylonycteris pachypus, Tylonycteris robustula, Balionycteris maculata, Cynopterus brachyotis, Dyacopteurs spadiceous, Macroglossus minimus	Streptomyces narbonensis
477	(Morni et al., 2025)	Glischropus tylophus, Hipposideros diadema, Kerivoula hardwickii, Kerivoula minuta, Myotis muricola, Myotis ridleyi, Rhinolophus acuminatus, Rhinolophus affinis, Rhinolophus philippinensis, Rhinolophus sedulus, Rhinolophus trifoliatus, Tylonycteris pachypus, Tylonycteris robustula, Balionycteris maculata, Cynopterus brachyotis, Dyacopteurs spadiceous, Macroglossus minimus	Streptomyces netropsis
478	(Morni et al., 2025)	Glischropus tylophus, Hipposideros diadema, Kerivoula hardwickii, Kerivoula minuta, Myotis muricola, Myotis ridleyi, Rhinolophus acuminatus, Rhinolophus affinis, Rhinolophus philippinensis, Rhinolophus sedulus, Rhinolophus trifoliatus, Tylonycteris pachypus, Tylonycteris robustula, Balionycteris maculata, Cynopterus brachyotis, Dyacopteurs spadiceous, Macroglossus minimus	Streptomyces nitrosporeus
479	(Morni et al., 2025)	Glischropus tylophus, Hipposideros diadema, Kerivoula hardwickii, Kerivoula minuta, Myotis muricola, Myotis ridleyi, Rhinolophus acuminatus, Rhinolophus affinis, Rhinolophus philippinensis, Rhinolophus sedulus, Rhinolophus trifoliatus, Tylonycteris pachypus, Tylonycteris robustula, Balionycteris maculata, Cynopterus brachyotis, Dyacopteurs spadiceous, Macroglossus minimus	Streptomyces niveus
480	(Morni et al., 2025)	Glischropus tylophus, Hipposideros diadema, Kerivoula hardwickii, Kerivoula minuta, Myotis muricola, Myotis ridleyi, Rhinolophus acuminatus, Rhinolophus affinis, Rhinolophus philippinensis, Rhinolophus sedulus, Rhinolophus trifoliatus, Tylonycteris pachypus, Tylonycteris robustula, Balionycteris maculata, Cynopterus brachyotis, Dyacopteurs spadiceous, Macroglossus minimus	Streptomyces oceani
481	(Morni et al., 2025)	Glischropus tylophus, Hipposideros diadema, Kerivoula hardwickii, Kerivoula minuta, Myotis muricola, Myotis ridleyi, Rhinolophus acuminatus, Rhinolophus affinis, Rhinolophus philippinensis, Rhinolophus sedulus, Rhinolophus trifoliatus, Tylonycteris pachypus, Tylonycteris robustula, Balionycteris maculata, Cynopterus brachyotis, Dyacopteurs spadiceous, Macroglossus minimus	Streptomyces odonnellii
482	(Morni et al., 2025)	Glischropus tylophus, Hipposideros diadema, Kerivoula hardwickii, Kerivoula minuta, Myotis muricola, Myotis ridleyi, Rhinolophus acuminatus, Rhinolophus affinis, Rhinolophus philippinensis, Rhinolophus sedulus, Rhinolophus trifoliatus, Tylonycteris pachypus, Tylonycteris robustula, Balionycteris maculata, Cynopterus brachyotis, Dyacopteurs spadiceous, Macroglossus minimus	Streptomyces olivoreticuli
483	(Morni et al., 2025)	Glischropus tylophus, Hipposideros diadema, Kerivoula hardwickii, Kerivoula minuta, Myotis muricola, Myotis ridleyi, Rhinolophus acuminatus, Rhinolophus affinis, Rhinolophus philippinensis, Rhinolophus sedulus, Rhinolophus trifoliatus, Tylonycteris pachypus, Tylonycteris robustula, Balionycteris maculata, Cynopterus brachyotis, Dyacopteurs spadiceous, Macroglossus minimus	Streptomyces ovatisporus
484	(Morni et al., 2025)	Glischropus tylophus, Hipposideros diadema, Kerivoula hardwickii, Kerivoula minuta, Myotis muricola, Myotis ridleyi, Rhinolophus acuminatus, Rhinolophus affinis, Rhinolophus philippinensis, Rhinolophus sedulus, Rhinolophus trifoliatus, Tylonycteris pachypus, Tylonycteris robustula, Balionycteris maculata, Cynopterus brachyotis, Dyacopteurs spadiceous, Macroglossus minimus	Streptomyces parvus
485	(Morni et al., 2025)	Glischropus tylophus, Hipposideros diadema, Kerivoula hardwickii, Kerivoula minuta, Myotis muricola, Myotis ridleyi, Rhinolophus acuminatus, Rhinolophus affinis, Rhinolophus philippinensis, Rhinolophus sedulus, Rhinolophus trifoliatus, Tylonycteris pachypus, Tylonycteris robustula, Balionycteris maculata, Cynopterus brachyotis, Dyacopteurs spadiceous, Macroglossus minimus	Streptomyces peucetius
486	(Morni et al., 2025)	Glischropus tylophus, Hipposideros diadema, Kerivoula hardwickii, Kerivoula minuta, Myotis muricola, Myotis ridleyi, Rhinolophus acuminatus, Rhinolophus affinis, Rhinolophus philippinensis, Rhinolophus sedulus, Rhinolophus trifoliatus, Tylonycteris pachypus, Tylonycteris robustula, Balionycteris maculata, Cynopterus brachyotis, Dyacopteurs spadiceous, Macroglossus minimus	Streptomyces plicatus
487	(Morni et al., 2025)	Glischropus tylophus, Hipposideros diadema, Kerivoula hardwickii, Kerivoula minuta, Myotis muricola, Myotis ridleyi, Rhinolophus acuminatus, Rhinolophus affinis, Rhinolophus philippinensis, Rhinolophus sedulus, Rhinolophus trifoliatus, Tylonycteris pachypus, Tylonycteris robustula, Balionycteris maculata, Cynopterus brachyotis, Dyacopteurs spadiceous, Macroglossus minimus	Streptomyces plumbiresistens
488	(Morni et al., 2025)	Glischropus tylophus, Hipposideros diadema, Kerivoula hardwickii, Kerivoula minuta, Myotis muricola, Myotis ridleyi, Rhinolophus acuminatus, Rhinolophus affinis, Rhinolophus philippinensis, Rhinolophus sedulus, Rhinolophus trifoliatus, Tylonycteris pachypus, Tylonycteris robustula, Balionycteris maculata, Cynopterus brachyotis, Dyacopteurs spadiceous, Macroglossus minimus	Streptomyces pluricolorescens
489	(Morni et al., 2025)	Glischropus tylophus, Hipposideros diadema, Kerivoula hardwickii, Kerivoula minuta, Myotis muricola, Myotis ridleyi, Rhinolophus acuminatus, Rhinolophus affinis, Rhinolophus philippinensis, Rhinolophus sedulus, Rhinolophus trifoliatus, Tylonycteris pachypus, Tylonycteris robustula, Balionycteris maculata, Cynopterus brachyotis, Dyacopteurs spadiceous, Macroglossus minimus	Streptomyces polyrhachis
490	(Morni et al., 2025)	Glischropus tylophus, Hipposideros diadema, Kerivoula hardwickii, Kerivoula minuta, Myotis muricola, Myotis ridleyi, Rhinolophus acuminatus, Rhinolophus affinis, Rhinolophus philippinensis, Rhinolophus sedulus, Rhinolophus trifoliatus, Tylonycteris pachypus, Tylonycteris robustula, Balionycteris maculata, Cynopterus brachyotis, Dyacopteurs spadiceous, Macroglossus minimus	Streptomyces pratensis
491	(Morni et al., 2025)	Glischropus tylophus, Hipposideros diadema, Kerivoula hardwickii, Kerivoula minuta, Myotis muricola, Myotis ridleyi, Rhinolophus acuminatus, Rhinolophus affinis, Rhinolophus philippinensis, Rhinolophus sedulus, Rhinolophus trifoliatus, Tylonycteris pachypus, Tylonycteris robustula, Balionycteris maculata, Cynopterus brachyotis, Dyacopteurs spadiceous, Macroglossus minimus	Streptomyces pseudoechinosporeus
492	(Morni et al., 2025)	Glischropus tylophus, Hipposideros diadema, Kerivoula hardwickii, Kerivoula minuta, Myotis muricola, Myotis ridleyi, Rhinolophus acuminatus, Rhinolophus affinis, Rhinolophus philippinensis, Rhinolophus sedulus, Rhinolophus trifoliatus, Tylonycteris pachypus, Tylonycteris robustula, Balionycteris maculata, Cynopterus brachyotis, Dyacopteurs spadiceous, Macroglossus minimus	Streptomyces pulveraceus
493	(Morni et al., 2025)	Glischropus tylophus, Hipposideros diadema, Kerivoula hardwickii, Kerivoula minuta, Myotis muricola, Myotis ridleyi, Rhinolophus acuminatus, Rhinolophus affinis, Rhinolophus philippinensis, Rhinolophus sedulus, Rhinolophus trifoliatus, Tylonycteris pachypus, Tylonycteris robustula, Balionycteris maculata, Cynopterus brachyotis, Dyacopteurs spadiceous, Macroglossus minimus	Streptomyces purpureus
494	(Morni et al., 2025)	Glischropus tylophus, Hipposideros diadema, Kerivoula hardwickii, Kerivoula minuta, Myotis muricola, Myotis ridleyi, Rhinolophus acuminatus, Rhinolophus affinis, Rhinolophus philippinensis, Rhinolophus sedulus, Rhinolophus trifoliatus, Tylonycteris pachypus, Tylonycteris robustula, Balionycteris maculata, Cynopterus brachyotis, Dyacopteurs spadiceous, Macroglossus minimus	Streptomyces racemochromogenes
495	(Morni et al., 2025)	Glischropus tylophus, Hipposideros diadema, Kerivoula hardwickii, Kerivoula minuta, Myotis muricola, Myotis ridleyi, Rhinolophus acuminatus, Rhinolophus affinis, Rhinolophus philippinensis, Rhinolophus sedulus, Rhinolophus trifoliatus, Tylonycteris pachypus, Tylonycteris robustula, Balionycteris maculata, Cynopterus brachyotis, Dyacopteurs spadiceous, Macroglossus minimus	Streptomyces rectiverticillatus
496	(Morni et al., 2025)	Glischropus tylophus, Hipposideros diadema, Kerivoula hardwickii, Kerivoula minuta, Myotis muricola, Myotis ridleyi, Rhinolophus acuminatus, Rhinolophus affinis, Rhinolophus philippinensis, Rhinolophus sedulus, Rhinolophus trifoliatus, Tylonycteris pachypus, Tylonycteris robustula, Balionycteris maculata, Cynopterus brachyotis, Dyacopteurs spadiceous, Macroglossus minimus	Streptomyces rhizosphaerihabitans
497	(Morni et al., 2025)	Glischropus tylophus, Hipposideros diadema, Kerivoula hardwickii, Kerivoula minuta, Myotis muricola, Myotis ridleyi, Rhinolophus acuminatus, Rhinolophus affinis, Rhinolophus philippinensis, Rhinolophus sedulus, Rhinolophus trifoliatus, Tylonycteris pachypus, Tylonycteris robustula, Balionycteris maculata, Cynopterus brachyotis, Dyacopteurs spadiceous, Macroglossus minimus	Streptomyces rishiriensis
498	(Morni et al., 2025)	Glischropus tylophus, Hipposideros diadema, Kerivoula hardwickii, Kerivoula minuta, Myotis muricola, Myotis ridleyi, Rhinolophus acuminatus, Rhinolophus affinis, Rhinolophus philippinensis, Rhinolophus sedulus, Rhinolophus trifoliatus, Tylonycteris pachypus, Tylonycteris robustula, Balionycteris maculata, Cynopterus brachyotis, Dyacopteurs spadiceous, Macroglossus minimus	Streptomyces rubiginosohelvolus
499	(Morni et al., 2025)	Glischropus tylophus, Hipposideros diadema, Kerivoula hardwickii, Kerivoula minuta, Myotis muricola, Myotis ridleyi, Rhinolophus acuminatus, Rhinolophus affinis, Rhinolophus philippinensis, Rhinolophus sedulus, Rhinolophus trifoliatus, Tylonycteris pachypus, Tylonycteris robustula, Balionycteris maculata, Cynopterus brachyotis, Dyacopteurs spadiceous, Macroglossus minimus	Streptomyces sampsonii
500	(Morni et al., 2025)	Glischropus tylophus, Hipposideros diadema, Kerivoula hardwickii, Kerivoula minuta, Myotis muricola, Myotis ridleyi, Rhinolophus acuminatus, Rhinolophus affinis, Rhinolophus philippinensis, Rhinolophus sedulus, Rhinolophus trifoliatus, Tylonycteris pachypus, Tylonycteris robustula, Balionycteris maculata, Cynopterus brachyotis, Dyacopteurs spadiceous, Macroglossus minimus	Streptomyces sanglieri
501	(Morni et al., 2025)	Glischropus tylophus, Hipposideros diadema, Kerivoula hardwickii, Kerivoula minuta, Myotis muricola, Myotis ridleyi, Rhinolophus acuminatus, Rhinolophus affinis, Rhinolophus philippinensis, Rhinolophus sedulus, Rhinolophus trifoliatus, Tylonycteris pachypus, Tylonycteris robustula, Balionycteris maculata, Cynopterus brachyotis, Dyacopteurs spadiceous, Macroglossus minimus	Streptomyces scopuliridis
502	(Morni et al., 2025)	Glischropus tylophus, Hipposideros diadema, Kerivoula hardwickii, Kerivoula minuta, Myotis muricola, Myotis ridleyi, Rhinolophus acuminatus, Rhinolophus affinis, Rhinolophus philippinensis, Rhinolophus sedulus, Rhinolophus trifoliatus, Tylonycteris pachypus, Tylonycteris robustula, Balionycteris maculata, Cynopterus brachyotis, Dyacopteurs spadiceous, Macroglossus minimus	Streptomyces seoulensis
503	(Morni et al., 2025)	Glischropus tylophus, Hipposideros diadema, Kerivoula hardwickii, Kerivoula minuta, Myotis muricola, Myotis ridleyi, Rhinolophus acuminatus, Rhinolophus affinis, Rhinolophus philippinensis, Rhinolophus sedulus, Rhinolophus trifoliatus, Tylonycteris pachypus, Tylonycteris robustula, Balionycteris maculata, Cynopterus brachyotis, Dyacopteurs spadiceous, Macroglossus minimus	Streptomyces septatus
504	(Morni et al., 2025)	Glischropus tylophus, Hipposideros diadema, Kerivoula hardwickii, Kerivoula minuta, Myotis muricola, Myotis ridleyi, Rhinolophus acuminatus, Rhinolophus affinis, Rhinolophus philippinensis, Rhinolophus sedulus, Rhinolophus trifoliatus, Tylonycteris pachypus, Tylonycteris robustula, Balionycteris maculata, Cynopterus brachyotis, Dyacopteurs spadiceous, Macroglossus minimus	Streptomyces sparsus
505	(Morni et al., 2025)	Glischropus tylophus, Hipposideros diadema, Kerivoula hardwickii, Kerivoula minuta, Myotis muricola, Myotis ridleyi, Rhinolophus acuminatus, Rhinolophus affinis, Rhinolophus philippinensis, Rhinolophus sedulus, Rhinolophus trifoliatus, Tylonycteris pachypus, Tylonycteris robustula, Balionycteris maculata, Cynopterus brachyotis, Dyacopteurs spadiceous, Macroglossus minimus	Streptomyces spiralis
506	(Morni et al., 2025)	Glischropus tylophus, Hipposideros diadema, Kerivoula hardwickii, Kerivoula minuta, Myotis muricola, Myotis ridleyi, Rhinolophus acuminatus, Rhinolophus affinis, Rhinolophus philippinensis, Rhinolophus sedulus, Rhinolophus trifoliatus, Tylonycteris pachypus, Tylonycteris robustula, Balionycteris maculata, Cynopterus brachyotis, Dyacopteurs spadiceous, Macroglossus minimus	Streptomyces sporoverrucosus
507	(Morni et al., 2025)	Glischropus tylophus, Hipposideros diadema, Kerivoula hardwickii, Kerivoula minuta, Myotis muricola, Myotis ridleyi, Rhinolophus acuminatus, Rhinolophus affinis, Rhinolophus philippinensis, Rhinolophus sedulus, Rhinolophus trifoliatus, Tylonycteris pachypus, Tylonycteris robustula, Balionycteris maculata, Cynopterus brachyotis, Dyacopteurs spadiceous, Macroglossus minimus	Streptomyces stramineus
508	(Morni et al., 2025)	Glischropus tylophus, Hipposideros diadema, Kerivoula hardwickii, Kerivoula minuta, Myotis muricola, Myotis ridleyi, Rhinolophus acuminatus, Rhinolophus affinis, Rhinolophus philippinensis, Rhinolophus sedulus, Rhinolophus trifoliatus, Tylonycteris pachypus, Tylonycteris robustula, Balionycteris maculata, Cynopterus brachyotis, Dyacopteurs spadiceous, Macroglossus minimus	Streptomyces subrutilus
509	(Morni et al., 2025)	Glischropus tylophus, Hipposideros diadema, Kerivoula hardwickii, Kerivoula minuta, Myotis muricola, Myotis ridleyi, Rhinolophus acuminatus, Rhinolophus affinis, Rhinolophus philippinensis, Rhinolophus sedulus, Rhinolophus trifoliatus, Tylonycteris pachypus, Tylonycteris robustula, Balionycteris maculata, Cynopterus brachyotis, Dyacopteurs spadiceous, Macroglossus minimus	Streptomyces sudanensis
510	(Morni et al., 2025)	Glischropus tylophus, Hipposideros diadema, Kerivoula hardwickii, Kerivoula minuta, Myotis muricola, Myotis ridleyi, Rhinolophus acuminatus, Rhinolophus affinis, Rhinolophus philippinensis, Rhinolophus sedulus, Rhinolophus trifoliatus, Tylonycteris pachypus, Tylonycteris robustula, Balionycteris maculata, Cynopterus brachyotis, Dyacopteurs spadiceous, Macroglossus minimus	Streptomyces sundarbansensis
511	(Morni et al., 2025)	Glischropus tylophus, Hipposideros diadema, Kerivoula hardwickii, Kerivoula minuta, Myotis muricola, Myotis ridleyi, Rhinolophus acuminatus, Rhinolophus affinis, Rhinolophus philippinensis, Rhinolophus sedulus, Rhinolophus trifoliatus, Tylonycteris pachypus, Tylonycteris robustula, Balionycteris maculata, Cynopterus brachyotis, Dyacopteurs spadiceous, Macroglossus minimus	Streptomyces syringium
512	(Morni et al., 2025)	Glischropus tylophus, Hipposideros diadema, Kerivoula hardwickii, Kerivoula minuta, Myotis muricola, Myotis ridleyi, Rhinolophus acuminatus, Rhinolophus affinis, Rhinolophus philippinensis, Rhinolophus sedulus, Rhinolophus trifoliatus, Tylonycteris pachypus, Tylonycteris robustula, Balionycteris maculata, Cynopterus brachyotis, Dyacopteurs spadiceous, Macroglossus minimus	Streptomyces tanashiensis
513	(Morni et al., 2025)	Glischropus tylophus, Hipposideros diadema, Kerivoula hardwickii, Kerivoula minuta, Myotis muricola, Myotis ridleyi, Rhinolophus acuminatus, Rhinolophus affinis, Rhinolophus philippinensis, Rhinolophus sedulus, Rhinolophus trifoliatus, Tylonycteris pachypus, Tylonycteris robustula, Balionycteris maculata, Cynopterus brachyotis, Dyacopteurs spadiceous, Macroglossus minimus	Streptomyces termitum
514	(Morni et al., 2025)	Glischropus tylophus, Hipposideros diadema, Kerivoula hardwickii, Kerivoula minuta, Myotis muricola, Myotis ridleyi, Rhinolophus acuminatus, Rhinolophus affinis, Rhinolophus philippinensis, Rhinolophus sedulus, Rhinolophus trifoliatus, Tylonycteris pachypus, Tylonycteris robustula, Balionycteris maculata, Cynopterus brachyotis, Dyacopteurs spadiceous, Macroglossus minimus	Streptomyces vastus
515	(Morni et al., 2025)	Glischropus tylophus, Hipposideros diadema, Kerivoula hardwickii, Kerivoula minuta, Myotis muricola, Myotis ridleyi, Rhinolophus acuminatus, Rhinolophus affinis, Rhinolophus philippinensis, Rhinolophus sedulus, Rhinolophus trifoliatus, Tylonycteris pachypus, Tylonycteris robustula, Balionycteris maculata, Cynopterus brachyotis, Dyacopteurs spadiceous, Macroglossus minimus	Streptomyces venezuelae
516	(Morni et al., 2025)	Glischropus tylophus, Hipposideros diadema, Kerivoula hardwickii, Kerivoula minuta, Myotis muricola, Myotis ridleyi, Rhinolophus acuminatus, Rhinolophus affinis, Rhinolophus philippinensis, Rhinolophus sedulus, Rhinolophus trifoliatus, Tylonycteris pachypus, Tylonycteris robustula, Balionycteris maculata, Cynopterus brachyotis, Dyacopteurs spadiceous, Macroglossus minimus	Streptomyces violaceorectus
517	(Morni et al., 2025)	Glischropus tylophus, Hipposideros diadema, Kerivoula hardwickii, Kerivoula minuta, Myotis muricola, Myotis ridleyi, Rhinolophus acuminatus, Rhinolophus affinis, Rhinolophus philippinensis, Rhinolophus sedulus, Rhinolophus trifoliatus, Tylonycteris pachypus, Tylonycteris robustula, Balionycteris maculata, Cynopterus brachyotis, Dyacopteurs spadiceous, Macroglossus minimus	Streptomyces virginiae
518	(Morni et al., 2025)	Glischropus tylophus, Hipposideros diadema, Kerivoula hardwickii, Kerivoula minuta, Myotis muricola, Myotis ridleyi, Rhinolophus acuminatus, Rhinolophus affinis, Rhinolophus philippinensis, Rhinolophus sedulus, Rhinolophus trifoliatus, Tylonycteris pachypus, Tylonycteris robustula, Balionycteris maculata, Cynopterus brachyotis, Dyacopteurs spadiceous, Macroglossus minimus	Streptomyces werraensis
519	(Morni et al., 2025)	Glischropus tylophus, Hipposideros diadema, Kerivoula hardwickii, Kerivoula minuta, Myotis muricola, Myotis ridleyi, Rhinolophus acuminatus, Rhinolophus affinis, Rhinolophus philippinensis, Rhinolophus sedulus, Rhinolophus trifoliatus, Tylonycteris pachypus, Tylonycteris robustula, Balionycteris maculata, Cynopterus brachyotis, Dyacopteurs spadiceous, Macroglossus minimus	Streptomyces xanthochromogenes
520	(Morni et al., 2025)	Glischropus tylophus, Hipposideros diadema, Kerivoula hardwickii, Kerivoula minuta, Myotis muricola, Myotis ridleyi, Rhinolophus acuminatus, Rhinolophus affinis, Rhinolophus philippinensis, Rhinolophus sedulus, Rhinolophus trifoliatus, Tylonycteris pachypus, Tylonycteris robustula, Balionycteris maculata, Cynopterus brachyotis, Dyacopteurs spadiceous, Macroglossus minimus	Streptomyces xiaopingdaonensis
521	(Morni et al., 2025)	Glischropus tylophus, Hipposideros diadema, Kerivoula hardwickii, Kerivoula minuta, Myotis muricola, Myotis ridleyi, Rhinolophus acuminatus, Rhinolophus affinis, Rhinolophus philippinensis, Rhinolophus sedulus, Rhinolophus trifoliatus, Tylonycteris pachypus, Tylonycteris robustula, Balionycteris maculata, Cynopterus brachyotis, Dyacopteurs spadiceous, Macroglossus minimus	Streptomyces yangpuensis
522	(Morni et al., 2025)	Glischropus tylophus, Hipposideros diadema, Kerivoula hardwickii, Kerivoula minuta, Myotis muricola, Myotis ridleyi, Rhinolophus acuminatus, Rhinolophus affinis, Rhinolophus philippinensis, Rhinolophus sedulus, Rhinolophus trifoliatus, Tylonycteris pachypus, Tylonycteris robustula, Balionycteris maculata, Cynopterus brachyotis, Dyacopteurs spadiceous, Macroglossus minimus	Streptomyces yatensis
523	(Morni et al., 2025)	Glischropus tylophus, Hipposideros diadema, Kerivoula hardwickii, Kerivoula minuta, Myotis muricola, Myotis ridleyi, Rhinolophus acuminatus, Rhinolophus affinis, Rhinolophus philippinensis, Rhinolophus sedulus, Rhinolophus trifoliatus, Tylonycteris pachypus, Tylonycteris robustula, Balionycteris maculata, Cynopterus brachyotis, Dyacopteurs spadiceous, Macroglossus minimus	Streptomyces yerevanensis
524	(Morni et al., 2025)	Glischropus tylophus, Hipposideros diadema, Kerivoula hardwickii, Kerivoula minuta, Myotis muricola, Myotis ridleyi, Rhinolophus acuminatus, Rhinolophus affinis, Rhinolophus philippinensis, Rhinolophus sedulus, Rhinolophus trifoliatus, Tylonycteris pachypus, Tylonycteris robustula, Balionycteris maculata, Cynopterus brachyotis, Dyacopteurs spadiceous, Macroglossus minimus	Streptomyces yunnanensis
525	(Morni et al., 2025)	Glischropus tylophus, Hipposideros diadema, Kerivoula hardwickii, Kerivoula minuta, Myotis muricola, Myotis ridleyi, Rhinolophus acuminatus, Rhinolophus affinis, Rhinolophus philippinensis, Rhinolophus sedulus, Rhinolophus trifoliatus, Tylonycteris pachypus, Tylonycteris robustula, Balionycteris maculata, Cynopterus brachyotis, Dyacopteurs spadiceous, Macroglossus minimus	Streptomyces zagrosensis
526	(Morni et al., 2025)	Glischropus tylophus, Hipposideros diadema, Kerivoula hardwickii, Kerivoula minuta, Myotis muricola, Myotis ridleyi, Rhinolophus acuminatus, Rhinolophus affinis, Rhinolophus philippinensis, Rhinolophus sedulus, Rhinolophus trifoliatus, Tylonycteris pachypus, Tylonycteris robustula, Balionycteris maculata, Cynopterus brachyotis, Dyacopteurs spadiceous, Macroglossus minimus	Streptomyces zaomyceticus
527	(Morni et al., 2025)	Glischropus tylophus, Hipposideros diadema, Kerivoula hardwickii, Kerivoula minuta, Myotis muricola, Myotis ridleyi, Rhinolophus acuminatus, Rhinolophus affinis, Rhinolophus philippinensis, Rhinolophus sedulus, Rhinolophus trifoliatus, Tylonycteris pachypus, Tylonycteris robustula, Balionycteris maculata, Cynopterus brachyotis, Dyacopteurs spadiceous, Macroglossus minimus	Streptosporangium nanhuense
528	(Morni et al., 2025)	Glischropus tylophus, Hipposideros diadema, Kerivoula hardwickii, Kerivoula minuta, Myotis muricola, Myotis ridleyi, Rhinolophus acuminatus, Rhinolophus affinis, Rhinolophus philippinensis, Rhinolophus sedulus, Rhinolophus trifoliatus, Tylonycteris pachypus, Tylonycteris robustula, Balionycteris maculata, Cynopterus brachyotis, Dyacopteurs spadiceous, Macroglossus minimus	Terrabacter carboxydivorans
529	(Morni et al., 2025)	Glischropus tylophus, Hipposideros diadema, Kerivoula hardwickii, Kerivoula minuta, Myotis muricola, Myotis ridleyi, Rhinolophus acuminatus, Rhinolophus affinis, Rhinolophus philippinensis, Rhinolophus sedulus, Rhinolophus trifoliatus, Tylonycteris pachypus, Tylonycteris robustula, Balionycteris maculata, Cynopterus brachyotis, Dyacopteurs spadiceous, Macroglossus minimus	Terrabacter ginsenosidimutans
530	(Morni et al., 2025)	Glischropus tylophus, Hipposideros diadema, Kerivoula hardwickii, Kerivoula minuta, Myotis muricola, Myotis ridleyi, Rhinolophus acuminatus, Rhinolophus affinis, Rhinolophus philippinensis, Rhinolophus sedulus, Rhinolophus trifoliatus, Tylonycteris pachypus, Tylonycteris robustula, Balionycteris maculata, Cynopterus brachyotis, Dyacopteurs spadiceous, Macroglossus minimus	Terrabacter terrigena
531	(Morni et al., 2025)	Glischropus tylophus, Hipposideros diadema, Kerivoula hardwickii, Kerivoula minuta, Myotis muricola, Myotis ridleyi, Rhinolophus acuminatus, Rhinolophus affinis, Rhinolophus philippinensis, Rhinolophus sedulus, Rhinolophus trifoliatus, Tylonycteris pachypus, Tylonycteris robustula, Balionycteris maculata, Cynopterus brachyotis, Dyacopteurs spadiceous, Macroglossus minimus	Tessaracoccus aquimaris
532	(Morni et al., 2025)	Glischropus tylophus, Hipposideros diadema, Kerivoula hardwickii, Kerivoula minuta, Myotis muricola, Myotis ridleyi, Rhinolophus acuminatus, Rhinolophus affinis, Rhinolophus philippinensis, Rhinolophus sedulus, Rhinolophus trifoliatus, Tylonycteris pachypus, Tylonycteris robustula, Balionycteris maculata, Cynopterus brachyotis, Dyacopteurs spadiceous, Macroglossus minimus	Tessaracoccus defluvii
533	(Morni et al., 2025)	Glischropus tylophus, Hipposideros diadema, Kerivoula hardwickii, Kerivoula minuta, Myotis muricola, Myotis ridleyi, Rhinolophus acuminatus, Rhinolophus affinis, Rhinolophus philippinensis, Rhinolophus sedulus, Rhinolophus trifoliatus, Tylonycteris pachypus, Tylonycteris robustula, Balionycteris maculata, Cynopterus brachyotis, Dyacopteurs spadiceous, Macroglossus minimus	Tessaracoccus oleiagri
534	(Morni et al., 2025)	Glischropus tylophus, Hipposideros diadema, Kerivoula hardwickii, Kerivoula minuta, Myotis muricola, Myotis ridleyi, Rhinolophus acuminatus, Rhinolophus affinis, Rhinolophus philippinensis, Rhinolophus sedulus, Rhinolophus trifoliatus, Tylonycteris pachypus, Tylonycteris robustula, Balionycteris maculata, Cynopterus brachyotis, Dyacopteurs spadiceous, Macroglossus minimus	Tessaracoccus rhinocerotis
535	(Morni et al., 2025)	Glischropus tylophus, Hipposideros diadema, Kerivoula hardwickii, Kerivoula minuta, Myotis muricola, Myotis ridleyi, Rhinolophus acuminatus, Rhinolophus affinis, Rhinolophus philippinensis, Rhinolophus sedulus, Rhinolophus trifoliatus, Tylonycteris pachypus, Tylonycteris robustula, Balionycteris maculata, Cynopterus brachyotis, Dyacopteurs spadiceous, Macroglossus minimus	Tetrasphaera duodecadis
536	(Morni et al., 2025)	Glischropus tylophus, Hipposideros diadema, Kerivoula hardwickii, Kerivoula minuta, Myotis muricola, Myotis ridleyi, Rhinolophus acuminatus, Rhinolophus affinis, Rhinolophus philippinensis, Rhinolophus sedulus, Rhinolophus trifoliatus, Tylonycteris pachypus, Tylonycteris robustula, Balionycteris maculata, Cynopterus brachyotis, Dyacopteurs spadiceous, Macroglossus minimus	Tetrasphaera elongata
537	(Morni et al., 2025)	Glischropus tylophus, Hipposideros diadema, Kerivoula hardwickii, Kerivoula minuta, Myotis muricola, Myotis ridleyi, Rhinolophus acuminatus, Rhinolophus affinis, Rhinolophus philippinensis, Rhinolophus sedulus, Rhinolophus trifoliatus, Tylonycteris pachypus, Tylonycteris robustula, Balionycteris maculata, Cynopterus brachyotis, Dyacopteurs spadiceous, Macroglossus minimus	Tetrasphaera japonica
538	(Morni et al., 2025)	Glischropus tylophus, Hipposideros diadema, Kerivoula hardwickii, Kerivoula minuta, Myotis muricola, Myotis ridleyi, Rhinolophus acuminatus, Rhinolophus affinis, Rhinolophus philippinensis, Rhinolophus sedulus, Rhinolophus trifoliatus, Tylonycteris pachypus, Tylonycteris robustula, Balionycteris maculata, Cynopterus brachyotis, Dyacopteurs spadiceous, Macroglossus minimus	Thermoleophilum minutum
539	(Morni et al., 2025)	Glischropus tylophus, Hipposideros diadema, Kerivoula hardwickii, Kerivoula minuta, Myotis muricola, Myotis ridleyi, Rhinolophus acuminatus, Rhinolophus affinis, Rhinolophus philippinensis, Rhinolophus sedulus, Rhinolophus trifoliatus, Tylonycteris pachypus, Tylonycteris robustula, Balionycteris maculata, Cynopterus brachyotis, Dyacopteurs spadiceous, Macroglossus minimus	Williamsia serinedens
540	(Morni et al., 2025)	Glischropus tylophus, Hipposideros diadema, Kerivoula hardwickii, Kerivoula minuta, Myotis muricola, Myotis ridleyi, Rhinolophus acuminatus, Rhinolophus affinis, Rhinolophus philippinensis, Rhinolophus sedulus, Rhinolophus trifoliatus, Tylonycteris pachypus, Tylonycteris robustula, Balionycteris maculata, Cynopterus brachyotis, Dyacopteurs spadiceous, Macroglossus minimus	Xylanimicrobium pachnodae
541	(Morni et al., 2025)	Glischropus tylophus, Hipposideros diadema, Kerivoula hardwickii, Kerivoula minuta, Myotis muricola, Myotis ridleyi, Rhinolophus acuminatus, Rhinolophus affinis, Rhinolophus philippinensis, Rhinolophus sedulus, Rhinolophus trifoliatus, Tylonycteris pachypus, Tylonycteris robustula, Balionycteris maculata, Cynopterus brachyotis, Dyacopteurs spadiceous, Macroglossus minimus	Yaniella flava
542	(Morni et al., 2025)	Glischropus tylophus, Hipposideros diadema, Kerivoula hardwickii, Kerivoula minuta, Myotis muricola, Myotis ridleyi, Rhinolophus acuminatus, Rhinolophus affinis, Rhinolophus philippinensis, Rhinolophus sedulus, Rhinolophus trifoliatus, Tylonycteris pachypus, Tylonycteris robustula, Balionycteris maculata, Cynopterus brachyotis, Dyacopteurs spadiceous, Macroglossus minimus	Desulfurobacterium indicum
543	(Morni et al., 2025)	Glischropus tylophus, Hipposideros diadema, Kerivoula hardwickii, Kerivoula minuta, Myotis muricola, Myotis ridleyi, Rhinolophus acuminatus, Rhinolophus affinis, Rhinolophus philippinensis, Rhinolophus sedulus, Rhinolophus trifoliatus, Tylonycteris pachypus, Tylonycteris robustula, Balionycteris maculata, Cynopterus brachyotis, Dyacopteurs spadiceous, Macroglossus minimus	Fimbriimonas ginsengisoli
544	(Morni et al., 2025)	Glischropus tylophus, Hipposideros diadema, Kerivoula hardwickii, Kerivoula minuta, Myotis muricola, Myotis ridleyi, Rhinolophus acuminatus, Rhinolophus affinis, Rhinolophus philippinensis, Rhinolophus sedulus, Rhinolophus trifoliatus, Tylonycteris pachypus, Tylonycteris robustula, Balionycteris maculata, Cynopterus brachyotis, Dyacopteurs spadiceous, Macroglossus minimus	Abiotrophia defectiva
545	(Morni et al., 2025)	Glischropus tylophus, Hipposideros diadema, Kerivoula hardwickii, Kerivoula minuta, Myotis muricola, Myotis ridleyi, Rhinolophus acuminatus, Rhinolophus affinis, Rhinolophus philippinensis, Rhinolophus sedulus, Rhinolophus trifoliatus, Tylonycteris pachypus, Tylonycteris robustula, Balionycteris maculata, Cynopterus brachyotis, Dyacopteurs spadiceous, Macroglossus minimus	Abyssicoccus albus
546	(Morni et al., 2025)	Glischropus tylophus, Hipposideros diadema, Kerivoula hardwickii, Kerivoula minuta, Myotis muricola, Myotis ridleyi, Rhinolophus acuminatus, Rhinolophus affinis, Rhinolophus philippinensis, Rhinolophus sedulus, Rhinolophus trifoliatus, Tylonycteris pachypus, Tylonycteris robustula, Balionycteris maculata, Cynopterus brachyotis, Dyacopteurs spadiceous, Macroglossus minimus	Abyssivirga alkaniphila
547	(Morni et al., 2025)	Glischropus tylophus, Hipposideros diadema, Kerivoula hardwickii, Kerivoula minuta, Myotis muricola, Myotis ridleyi, Rhinolophus acuminatus, Rhinolophus affinis, Rhinolophus philippinensis, Rhinolophus sedulus, Rhinolophus trifoliatus, Tylonycteris pachypus, Tylonycteris robustula, Balionycteris maculata, Cynopterus brachyotis, Dyacopteurs spadiceous, Macroglossus minimus	Acetanaerobacterium elongatum
548	(Morni et al., 2025)	Glischropus tylophus, Hipposideros diadema, Kerivoula hardwickii, Kerivoula minuta, Myotis muricola, Myotis ridleyi, Rhinolophus acuminatus, Rhinolophus affinis, Rhinolophus philippinensis, Rhinolophus sedulus, Rhinolophus trifoliatus, Tylonycteris pachypus, Tylonycteris robustula, Balionycteris maculata, Cynopterus brachyotis, Dyacopteurs spadiceous, Macroglossus minimus	Acetatifactor muris
549	(Morni et al., 2025)	Glischropus tylophus, Hipposideros diadema, Kerivoula hardwickii, Kerivoula minuta, Myotis muricola, Myotis ridleyi, Rhinolophus acuminatus, Rhinolophus affinis, Rhinolophus philippinensis, Rhinolophus sedulus, Rhinolophus trifoliatus, Tylonycteris pachypus, Tylonycteris robustula, Balionycteris maculata, Cynopterus brachyotis, Dyacopteurs spadiceous, Macroglossus minimus	Acetilactobacillus jinshanensis
550	(Morni et al., 2025)	Glischropus tylophus, Hipposideros diadema, Kerivoula hardwickii, Kerivoula minuta, Myotis muricola, Myotis ridleyi, Rhinolophus acuminatus, Rhinolophus affinis, Rhinolophus philippinensis, Rhinolophus sedulus, Rhinolophus trifoliatus, Tylonycteris pachypus, Tylonycteris robustula, Balionycteris maculata, Cynopterus brachyotis, Dyacopteurs spadiceous, Macroglossus minimus	Acetivibrio aldrichii
551	(Morni et al., 2025)	Glischropus tylophus, Hipposideros diadema, Kerivoula hardwickii, Kerivoula minuta, Myotis muricola, Myotis ridleyi, Rhinolophus acuminatus, Rhinolophus affinis, Rhinolophus philippinensis, Rhinolophus sedulus, Rhinolophus trifoliatus, Tylonycteris pachypus, Tylonycteris robustula, Balionycteris maculata, Cynopterus brachyotis, Dyacopteurs spadiceous, Macroglossus minimus	Acetivibrio alkalicellulosi
552	(Morni et al., 2025)	Glischropus tylophus, Hipposideros diadema, Kerivoula hardwickii, Kerivoula minuta, Myotis muricola, Myotis ridleyi, Rhinolophus acuminatus, Rhinolophus affinis, Rhinolophus philippinensis, Rhinolophus sedulus, Rhinolophus trifoliatus, Tylonycteris pachypus, Tylonycteris robustula, Balionycteris maculata, Cynopterus brachyotis, Dyacopteurs spadiceous, Macroglossus minimus	Acetivibrio cellulolyticus
553	(Morni et al., 2025)	Glischropus tylophus, Hipposideros diadema, Kerivoula hardwickii, Kerivoula minuta, Myotis muricola, Myotis ridleyi, Rhinolophus acuminatus, Rhinolophus affinis, Rhinolophus philippinensis, Rhinolophus sedulus, Rhinolophus trifoliatus, Tylonycteris pachypus, Tylonycteris robustula, Balionycteris maculata, Cynopterus brachyotis, Dyacopteurs spadiceous, Macroglossus minimus	Acetivibrio clariflavus
554	(Morni et al., 2025)	Glischropus tylophus, Hipposideros diadema, Kerivoula hardwickii, Kerivoula minuta, Myotis muricola, Myotis ridleyi, Rhinolophus acuminatus, Rhinolophus affinis, Rhinolophus philippinensis, Rhinolophus sedulus, Rhinolophus trifoliatus, Tylonycteris pachypus, Tylonycteris robustula, Balionycteris maculata, Cynopterus brachyotis, Dyacopteurs spadiceous, Macroglossus minimus	Acetivibrio saccincola
555	(Morni et al., 2025)	Glischropus tylophus, Hipposideros diadema, Kerivoula hardwickii, Kerivoula minuta, Myotis muricola, Myotis ridleyi, Rhinolophus acuminatus, Rhinolophus affinis, Rhinolophus philippinensis, Rhinolophus sedulus, Rhinolophus trifoliatus, Tylonycteris pachypus, Tylonycteris robustula, Balionycteris maculata, Cynopterus brachyotis, Dyacopteurs spadiceous, Macroglossus minimus	Acetivibrio straminisolvens
556	(Morni et al., 2025)	Glischropus tylophus, Hipposideros diadema, Kerivoula hardwickii, Kerivoula minuta, Myotis muricola, Myotis ridleyi, Rhinolophus acuminatus, Rhinolophus affinis, Rhinolophus philippinensis, Rhinolophus sedulus, Rhinolophus trifoliatus, Tylonycteris pachypus, Tylonycteris robustula, Balionycteris maculata, Cynopterus brachyotis, Dyacopteurs spadiceous, Macroglossus minimus	Acetivibrio thermocellus
557	(Morni et al., 2025)	Glischropus tylophus, Hipposideros diadema, Kerivoula hardwickii, Kerivoula minuta, Myotis muricola, Myotis ridleyi, Rhinolophus acuminatus, Rhinolophus affinis, Rhinolophus philippinensis, Rhinolophus sedulus, Rhinolophus trifoliatus, Tylonycteris pachypus, Tylonycteris robustula, Balionycteris maculata, Cynopterus brachyotis, Dyacopteurs spadiceous, Macroglossus minimus	Acetoanaerobium pronyense
558	(Morni et al., 2025)	Glischropus tylophus, Hipposideros diadema, Kerivoula hardwickii, Kerivoula minuta, Myotis muricola, Myotis ridleyi, Rhinolophus acuminatus, Rhinolophus affinis, Rhinolophus philippinensis, Rhinolophus sedulus, Rhinolophus trifoliatus, Tylonycteris pachypus, Tylonycteris robustula, Balionycteris maculata, Cynopterus brachyotis, Dyacopteurs spadiceous, Macroglossus minimus	Acetoanaerobium sticklandii
559	(Morni et al., 2025)	Glischropus tylophus, Hipposideros diadema, Kerivoula hardwickii, Kerivoula minuta, Myotis muricola, Myotis ridleyi, Rhinolophus acuminatus, Rhinolophus affinis, Rhinolophus philippinensis, Rhinolophus sedulus, Rhinolophus trifoliatus, Tylonycteris pachypus, Tylonycteris robustula, Balionycteris maculata, Cynopterus brachyotis, Dyacopteurs spadiceous, Macroglossus minimus	Acetobacterium carbinolicum
560	(Morni et al., 2025)	Glischropus tylophus, Hipposideros diadema, Kerivoula hardwickii, Kerivoula minuta, Myotis muricola, Myotis ridleyi, Rhinolophus acuminatus, Rhinolophus affinis, Rhinolophus philippinensis, Rhinolophus sedulus, Rhinolophus trifoliatus, Tylonycteris pachypus, Tylonycteris robustula, Balionycteris maculata, Cynopterus brachyotis, Dyacopteurs spadiceous, Macroglossus minimus	Acetobacterium fimetarium
561	(Morni et al., 2025)	Glischropus tylophus, Hipposideros diadema, Kerivoula hardwickii, Kerivoula minuta, Myotis muricola, Myotis ridleyi, Rhinolophus acuminatus, Rhinolophus affinis, Rhinolophus philippinensis, Rhinolophus sedulus, Rhinolophus trifoliatus, Tylonycteris pachypus, Tylonycteris robustula, Balionycteris maculata, Cynopterus brachyotis, Dyacopteurs spadiceous, Macroglossus minimus	Acetobacterium paludosum
562	(Morni et al., 2025)	Glischropus tylophus, Hipposideros diadema, Kerivoula hardwickii, Kerivoula minuta, Myotis muricola, Myotis ridleyi, Rhinolophus acuminatus, Rhinolophus affinis, Rhinolophus philippinensis, Rhinolophus sedulus, Rhinolophus trifoliatus, Tylonycteris pachypus, Tylonycteris robustula, Balionycteris maculata, Cynopterus brachyotis, Dyacopteurs spadiceous, Macroglossus minimus	Acetobacterium tundrae
563	(Morni et al., 2025)	Glischropus tylophus, Hipposideros diadema, Kerivoula hardwickii, Kerivoula minuta, Myotis muricola, Myotis ridleyi, Rhinolophus acuminatus, Rhinolophus affinis, Rhinolophus philippinensis, Rhinolophus sedulus, Rhinolophus trifoliatus, Tylonycteris pachypus, Tylonycteris robustula, Balionycteris maculata, Cynopterus brachyotis, Dyacopteurs spadiceous, Macroglossus minimus	Acetobacterium wieringae
564	(Morni et al., 2025)	Glischropus tylophus, Hipposideros diadema, Kerivoula hardwickii, Kerivoula minuta, Myotis muricola, Myotis ridleyi, Rhinolophus acuminatus, Rhinolophus affinis, Rhinolophus philippinensis, Rhinolophus sedulus, Rhinolophus trifoliatus, Tylonycteris pachypus, Tylonycteris robustula, Balionycteris maculata, Cynopterus brachyotis, Dyacopteurs spadiceous, Macroglossus minimus	Acetobacterium woodii
565	(Morni et al., 2025)	Glischropus tylophus, Hipposideros diadema, Kerivoula hardwickii, Kerivoula minuta, Myotis muricola, Myotis ridleyi, Rhinolophus acuminatus, Rhinolophus affinis, Rhinolophus philippinensis, Rhinolophus sedulus, Rhinolophus trifoliatus, Tylonycteris pachypus, Tylonycteris robustula, Balionycteris maculata, Cynopterus brachyotis, Dyacopteurs spadiceous, Macroglossus minimus	Acetonema longum
566	(Morni et al., 2025)	Glischropus tylophus, Hipposideros diadema, Kerivoula hardwickii, Kerivoula minuta, Myotis muricola, Myotis ridleyi, Rhinolophus acuminatus, Rhinolophus affinis, Rhinolophus philippinensis, Rhinolophus sedulus, Rhinolophus trifoliatus, Tylonycteris pachypus, Tylonycteris robustula, Balionycteris maculata, Cynopterus brachyotis, Dyacopteurs spadiceous, Macroglossus minimus	Acholeplasma palmae
567	(Morni et al., 2025)	Glischropus tylophus, Hipposideros diadema, Kerivoula hardwickii, Kerivoula minuta, Myotis muricola, Myotis ridleyi, Rhinolophus acuminatus, Rhinolophus affinis, Rhinolophus philippinensis, Rhinolophus sedulus, Rhinolophus trifoliatus, Tylonycteris pachypus, Tylonycteris robustula, Balionycteris maculata, Cynopterus brachyotis, Dyacopteurs spadiceous, Macroglossus minimus	Acidaminobacter hydrogenoformans
568	(Morni et al., 2025)	Glischropus tylophus, Hipposideros diadema, Kerivoula hardwickii, Kerivoula minuta, Myotis muricola, Myotis ridleyi, Rhinolophus acuminatus, Rhinolophus affinis, Rhinolophus philippinensis, Rhinolophus sedulus, Rhinolophus trifoliatus, Tylonycteris pachypus, Tylonycteris robustula, Balionycteris maculata, Cynopterus brachyotis, Dyacopteurs spadiceous, Macroglossus minimus	Acutalibacter muris
569	(Morni et al., 2025)	Glischropus tylophus, Hipposideros diadema, Kerivoula hardwickii, Kerivoula minuta, Myotis muricola, Myotis ridleyi, Rhinolophus acuminatus, Rhinolophus affinis, Rhinolophus philippinensis, Rhinolophus sedulus, Rhinolophus trifoliatus, Tylonycteris pachypus, Tylonycteris robustula, Balionycteris maculata, Cynopterus brachyotis, Dyacopteurs spadiceous, Macroglossus minimus	Aerococcus christensenii
570	(Morni et al., 2025)	Glischropus tylophus, Hipposideros diadema, Kerivoula hardwickii, Kerivoula minuta, Myotis muricola, Myotis ridleyi, Rhinolophus acuminatus, Rhinolophus affinis, Rhinolophus philippinensis, Rhinolophus sedulus, Rhinolophus trifoliatus, Tylonycteris pachypus, Tylonycteris robustula, Balionycteris maculata, Cynopterus brachyotis, Dyacopteurs spadiceous, Macroglossus minimus	Aerococcus sanguinicola
571	(Morni et al., 2025)	Glischropus tylophus, Hipposideros diadema, Kerivoula hardwickii, Kerivoula minuta, Myotis muricola, Myotis ridleyi, Rhinolophus acuminatus, Rhinolophus affinis, Rhinolophus philippinensis, Rhinolophus sedulus, Rhinolophus trifoliatus, Tylonycteris pachypus, Tylonycteris robustula, Balionycteris maculata, Cynopterus brachyotis, Dyacopteurs spadiceous, Macroglossus minimus	Aerococcus suis
572	(Morni et al., 2025)	Glischropus tylophus, Hipposideros diadema, Kerivoula hardwickii, Kerivoula minuta, Myotis muricola, Myotis ridleyi, Rhinolophus acuminatus, Rhinolophus affinis, Rhinolophus philippinensis, Rhinolophus sedulus, Rhinolophus trifoliatus, Tylonycteris pachypus, Tylonycteris robustula, Balionycteris maculata, Cynopterus brachyotis, Dyacopteurs spadiceous, Macroglossus minimus	Aerococcus urinae
573	(Morni et al., 2025)	Glischropus tylophus, Hipposideros diadema, Kerivoula hardwickii, Kerivoula minuta, Myotis muricola, Myotis ridleyi, Rhinolophus acuminatus, Rhinolophus affinis, Rhinolophus philippinensis, Rhinolophus sedulus, Rhinolophus trifoliatus, Tylonycteris pachypus, Tylonycteris robustula, Balionycteris maculata, Cynopterus brachyotis, Dyacopteurs spadiceous, Macroglossus minimus	Aerococcus urinaeequi
574	(Morni et al., 2025)	Glischropus tylophus, Hipposideros diadema, Kerivoula hardwickii, Kerivoula minuta, Myotis muricola, Myotis ridleyi, Rhinolophus acuminatus, Rhinolophus affinis, Rhinolophus philippinensis, Rhinolophus sedulus, Rhinolophus trifoliatus, Tylonycteris pachypus, Tylonycteris robustula, Balionycteris maculata, Cynopterus brachyotis, Dyacopteurs spadiceous, Macroglossus minimus	Aerococcus urinaehominis
575	(Morni et al., 2025)	Glischropus tylophus, Hipposideros diadema, Kerivoula hardwickii, Kerivoula minuta, Myotis muricola, Myotis ridleyi, Rhinolophus acuminatus, Rhinolophus affinis, Rhinolophus philippinensis, Rhinolophus sedulus, Rhinolophus trifoliatus, Tylonycteris pachypus, Tylonycteris robustula, Balionycteris maculata, Cynopterus brachyotis, Dyacopteurs spadiceous, Macroglossus minimus	Aerococcus vaginalis
576	(Morni et al., 2025)	Glischropus tylophus, Hipposideros diadema, Kerivoula hardwickii, Kerivoula minuta, Myotis muricola, Myotis ridleyi, Rhinolophus acuminatus, Rhinolophus affinis, Rhinolophus philippinensis, Rhinolophus sedulus, Rhinolophus trifoliatus, Tylonycteris pachypus, Tylonycteris robustula, Balionycteris maculata, Cynopterus brachyotis, Dyacopteurs spadiceous, Macroglossus minimus	Aerococcus viridans
577	(Morni et al., 2025)	Glischropus tylophus, Hipposideros diadema, Kerivoula hardwickii, Kerivoula minuta, Myotis muricola, Myotis ridleyi, Rhinolophus acuminatus, Rhinolophus affinis, Rhinolophus philippinensis, Rhinolophus sedulus, Rhinolophus trifoliatus, Tylonycteris pachypus, Tylonycteris robustula, Balionycteris maculata, Cynopterus brachyotis, Dyacopteurs spadiceous, Macroglossus minimus	Agathobaculum butyriciproducens
578	(Morni et al., 2025)	Glischropus tylophus, Hipposideros diadema, Kerivoula hardwickii, Kerivoula minuta, Myotis muricola, Myotis ridleyi, Rhinolophus acuminatus, Rhinolophus affinis, Rhinolophus philippinensis, Rhinolophus sedulus, Rhinolophus trifoliatus, Tylonycteris pachypus, Tylonycteris robustula, Balionycteris maculata, Cynopterus brachyotis, Dyacopteurs spadiceous, Macroglossus minimus	Agrilactobacillus composti
579	(Morni et al., 2025)	Glischropus tylophus, Hipposideros diadema, Kerivoula hardwickii, Kerivoula minuta, Myotis muricola, Myotis ridleyi, Rhinolophus acuminatus, Rhinolophus affinis, Rhinolophus philippinensis, Rhinolophus sedulus, Rhinolophus trifoliatus, Tylonycteris pachypus, Tylonycteris robustula, Balionycteris maculata, Cynopterus brachyotis, Dyacopteurs spadiceous, Macroglossus minimus	Alicyclobacillus contaminans
580	(Morni et al., 2025)	Glischropus tylophus, Hipposideros diadema, Kerivoula hardwickii, Kerivoula minuta, Myotis muricola, Myotis ridleyi, Rhinolophus acuminatus, Rhinolophus affinis, Rhinolophus philippinensis, Rhinolophus sedulus, Rhinolophus trifoliatus, Tylonycteris pachypus, Tylonycteris robustula, Balionycteris maculata, Cynopterus brachyotis, Dyacopteurs spadiceous, Macroglossus minimus	Alicyclobacillus fastidiosus
581	(Morni et al., 2025)	Glischropus tylophus, Hipposideros diadema, Kerivoula hardwickii, Kerivoula minuta, Myotis muricola, Myotis ridleyi, Rhinolophus acuminatus, Rhinolophus affinis, Rhinolophus philippinensis, Rhinolophus sedulus, Rhinolophus trifoliatus, Tylonycteris pachypus, Tylonycteris robustula, Balionycteris maculata, Cynopterus brachyotis, Dyacopteurs spadiceous, Macroglossus minimus	Alicyclobacillus pomorum
582	(Morni et al., 2025)	Glischropus tylophus, Hipposideros diadema, Kerivoula hardwickii, Kerivoula minuta, Myotis muricola, Myotis ridleyi, Rhinolophus acuminatus, Rhinolophus affinis, Rhinolophus philippinensis, Rhinolophus sedulus, Rhinolophus trifoliatus, Tylonycteris pachypus, Tylonycteris robustula, Balionycteris maculata, Cynopterus brachyotis, Dyacopteurs spadiceous, Macroglossus minimus	Alicyclobacillus shizuokensis
583	(Morni et al., 2025)	Glischropus tylophus, Hipposideros diadema, Kerivoula hardwickii, Kerivoula minuta, Myotis muricola, Myotis ridleyi, Rhinolophus acuminatus, Rhinolophus affinis, Rhinolophus philippinensis, Rhinolophus sedulus, Rhinolophus trifoliatus, Tylonycteris pachypus, Tylonycteris robustula, Balionycteris maculata, Cynopterus brachyotis, Dyacopteurs spadiceous, Macroglossus minimus	Alkalibacillus filiformis
584	(Morni et al., 2025)	Glischropus tylophus, Hipposideros diadema, Kerivoula hardwickii, Kerivoula minuta, Myotis muricola, Myotis ridleyi, Rhinolophus acuminatus, Rhinolophus affinis, Rhinolophus philippinensis, Rhinolophus sedulus, Rhinolophus trifoliatus, Tylonycteris pachypus, Tylonycteris robustula, Balionycteris maculata, Cynopterus brachyotis, Dyacopteurs spadiceous, Macroglossus minimus	Alkalibacillus haloalkaliphilus
585	(Morni et al., 2025)	Glischropus tylophus, Hipposideros diadema, Kerivoula hardwickii, Kerivoula minuta, Myotis muricola, Myotis ridleyi, Rhinolophus acuminatus, Rhinolophus affinis, Rhinolophus philippinensis, Rhinolophus sedulus, Rhinolophus trifoliatus, Tylonycteris pachypus, Tylonycteris robustula, Balionycteris maculata, Cynopterus brachyotis, Dyacopteurs spadiceous, Macroglossus minimus	Alkalibacillus silvisoli
586	(Morni et al., 2025)	Glischropus tylophus, Hipposideros diadema, Kerivoula hardwickii, Kerivoula minuta, Myotis muricola, Myotis ridleyi, Rhinolophus acuminatus, Rhinolophus affinis, Rhinolophus philippinensis, Rhinolophus sedulus, Rhinolophus trifoliatus, Tylonycteris pachypus, Tylonycteris robustula, Balionycteris maculata, Cynopterus brachyotis, Dyacopteurs spadiceous, Macroglossus minimus	Alkalibacter saccharofermentans
587	(Morni et al., 2025)	Glischropus tylophus, Hipposideros diadema, Kerivoula hardwickii, Kerivoula minuta, Myotis muricola, Myotis ridleyi, Rhinolophus acuminatus, Rhinolophus affinis, Rhinolophus philippinensis, Rhinolophus sedulus, Rhinolophus trifoliatus, Tylonycteris pachypus, Tylonycteris robustula, Balionycteris maculata, Cynopterus brachyotis, Dyacopteurs spadiceous, Macroglossus minimus	Alkalibacterium gilvum
588	(Morni et al., 2025)	Glischropus tylophus, Hipposideros diadema, Kerivoula hardwickii, Kerivoula minuta, Myotis muricola, Myotis ridleyi, Rhinolophus acuminatus, Rhinolophus affinis, Rhinolophus philippinensis, Rhinolophus sedulus, Rhinolophus trifoliatus, Tylonycteris pachypus, Tylonycteris robustula, Balionycteris maculata, Cynopterus brachyotis, Dyacopteurs spadiceous, Macroglossus minimus	Alkalibacterium iburiense
589	(Morni et al., 2025)	Glischropus tylophus, Hipposideros diadema, Kerivoula hardwickii, Kerivoula minuta, Myotis muricola, Myotis ridleyi, Rhinolophus acuminatus, Rhinolophus affinis, Rhinolophus philippinensis, Rhinolophus sedulus, Rhinolophus trifoliatus, Tylonycteris pachypus, Tylonycteris robustula, Balionycteris maculata, Cynopterus brachyotis, Dyacopteurs spadiceous, Macroglossus minimus	Alkalibacterium indicireducens
590	(Morni et al., 2025)	Glischropus tylophus, Hipposideros diadema, Kerivoula hardwickii, Kerivoula minuta, Myotis muricola, Myotis ridleyi, Rhinolophus acuminatus, Rhinolophus affinis, Rhinolophus philippinensis, Rhinolophus sedulus, Rhinolophus trifoliatus, Tylonycteris pachypus, Tylonycteris robustula, Balionycteris maculata, Cynopterus brachyotis, Dyacopteurs spadiceous, Macroglossus minimus	Alkalibacterium olivapovliticus
591	(Morni et al., 2025)	Glischropus tylophus, Hipposideros diadema, Kerivoula hardwickii, Kerivoula minuta, Myotis muricola, Myotis ridleyi, Rhinolophus acuminatus, Rhinolophus affinis, Rhinolophus philippinensis, Rhinolophus sedulus, Rhinolophus trifoliatus, Tylonycteris pachypus, Tylonycteris robustula, Balionycteris maculata, Cynopterus brachyotis, Dyacopteurs spadiceous, Macroglossus minimus	Alkalibacterium pelagium
592	(Morni et al., 2025)	Glischropus tylophus, Hipposideros diadema, Kerivoula hardwickii, Kerivoula minuta, Myotis muricola, Myotis ridleyi, Rhinolophus acuminatus, Rhinolophus affinis, Rhinolophus philippinensis, Rhinolophus sedulus, Rhinolophus trifoliatus, Tylonycteris pachypus, Tylonycteris robustula, Balionycteris maculata, Cynopterus brachyotis, Dyacopteurs spadiceous, Macroglossus minimus	Alkalibacterium psychrotolerans
593	(Morni et al., 2025)	Glischropus tylophus, Hipposideros diadema, Kerivoula hardwickii, Kerivoula minuta, Myotis muricola, Myotis ridleyi, Rhinolophus acuminatus, Rhinolophus affinis, Rhinolophus philippinensis, Rhinolophus sedulus, Rhinolophus trifoliatus, Tylonycteris pachypus, Tylonycteris robustula, Balionycteris maculata, Cynopterus brachyotis, Dyacopteurs spadiceous, Macroglossus minimus	Alkalibacterium putridalgicola
594	(Morni et al., 2025)	Glischropus tylophus, Hipposideros diadema, Kerivoula hardwickii, Kerivoula minuta, Myotis muricola, Myotis ridleyi, Rhinolophus acuminatus, Rhinolophus affinis, Rhinolophus philippinensis, Rhinolophus sedulus, Rhinolophus trifoliatus, Tylonycteris pachypus, Tylonycteris robustula, Balionycteris maculata, Cynopterus brachyotis, Dyacopteurs spadiceous, Macroglossus minimus	Alkalibacterium subtropicum
595	(Morni et al., 2025)	Glischropus tylophus, Hipposideros diadema, Kerivoula hardwickii, Kerivoula minuta, Myotis muricola, Myotis ridleyi, Rhinolophus acuminatus, Rhinolophus affinis, Rhinolophus philippinensis, Rhinolophus sedulus, Rhinolophus trifoliatus, Tylonycteris pachypus, Tylonycteris robustula, Balionycteris maculata, Cynopterus brachyotis, Dyacopteurs spadiceous, Macroglossus minimus	Alkalibacterium thalassium
596	(Morni et al., 2025)	Glischropus tylophus, Hipposideros diadema, Kerivoula hardwickii, Kerivoula minuta, Myotis muricola, Myotis ridleyi, Rhinolophus acuminatus, Rhinolophus affinis, Rhinolophus philippinensis, Rhinolophus sedulus, Rhinolophus trifoliatus, Tylonycteris pachypus, Tylonycteris robustula, Balionycteris maculata, Cynopterus brachyotis, Dyacopteurs spadiceous, Macroglossus minimus	Alkalibaculum bacchi
597	(Morni et al., 2025)	Glischropus tylophus, Hipposideros diadema, Kerivoula hardwickii, Kerivoula minuta, Myotis muricola, Myotis ridleyi, Rhinolophus acuminatus, Rhinolophus affinis, Rhinolophus philippinensis, Rhinolophus sedulus, Rhinolophus trifoliatus, Tylonycteris pachypus, Tylonycteris robustula, Balionycteris maculata, Cynopterus brachyotis, Dyacopteurs spadiceous, Macroglossus minimus	Alkalicoccus chagannorensis
598	(Morni et al., 2025)	Glischropus tylophus, Hipposideros diadema, Kerivoula hardwickii, Kerivoula minuta, Myotis muricola, Myotis ridleyi, Rhinolophus acuminatus, Rhinolophus affinis, Rhinolophus philippinensis, Rhinolophus sedulus, Rhinolophus trifoliatus, Tylonycteris pachypus, Tylonycteris robustula, Balionycteris maculata, Cynopterus brachyotis, Dyacopteurs spadiceous, Macroglossus minimus	Alkalicoccus daliensis
599	(Morni et al., 2025)	Glischropus tylophus, Hipposideros diadema, Kerivoula hardwickii, Kerivoula minuta, Myotis muricola, Myotis ridleyi, Rhinolophus acuminatus, Rhinolophus affinis, Rhinolophus philippinensis, Rhinolophus sedulus, Rhinolophus trifoliatus, Tylonycteris pachypus, Tylonycteris robustula, Balionycteris maculata, Cynopterus brachyotis, Dyacopteurs spadiceous, Macroglossus minimus	Alkalihalobacillus akibai
600	(Morni et al., 2025)	Glischropus tylophus, Hipposideros diadema, Kerivoula hardwickii, Kerivoula minuta, Myotis muricola, Myotis ridleyi, Rhinolophus acuminatus, Rhinolophus affinis, Rhinolophus philippinensis, Rhinolophus sedulus, Rhinolophus trifoliatus, Tylonycteris pachypus, Tylonycteris robustula, Balionycteris maculata, Cynopterus brachyotis, Dyacopteurs spadiceous, Macroglossus minimus	Alkalihalobacillus alcalophilus
601	(Morni et al., 2025)	Glischropus tylophus, Hipposideros diadema, Kerivoula hardwickii, Kerivoula minuta, Myotis muricola, Myotis ridleyi, Rhinolophus acuminatus, Rhinolophus affinis, Rhinolophus philippinensis, Rhinolophus sedulus, Rhinolophus trifoliatus, Tylonycteris pachypus, Tylonycteris robustula, Balionycteris maculata, Cynopterus brachyotis, Dyacopteurs spadiceous, Macroglossus minimus	Alkalihalobacillus algicola
602	(Morni et al., 2025)	Glischropus tylophus, Hipposideros diadema, Kerivoula hardwickii, Kerivoula minuta, Myotis muricola, Myotis ridleyi, Rhinolophus acuminatus, Rhinolophus affinis, Rhinolophus philippinensis, Rhinolophus sedulus, Rhinolophus trifoliatus, Tylonycteris pachypus, Tylonycteris robustula, Balionycteris maculata, Cynopterus brachyotis, Dyacopteurs spadiceous, Macroglossus minimus	Alkalihalobacillus alkalisediminis
603	(Morni et al., 2025)	Glischropus tylophus, Hipposideros diadema, Kerivoula hardwickii, Kerivoula minuta, Myotis muricola, Myotis ridleyi, Rhinolophus acuminatus, Rhinolophus affinis, Rhinolophus philippinensis, Rhinolophus sedulus, Rhinolophus trifoliatus, Tylonycteris pachypus, Tylonycteris robustula, Balionycteris maculata, Cynopterus brachyotis, Dyacopteurs spadiceous, Macroglossus minimus	Alkalihalobacillus bogoriensis
604	(Morni et al., 2025)	Glischropus tylophus, Hipposideros diadema, Kerivoula hardwickii, Kerivoula minuta, Myotis muricola, Myotis ridleyi, Rhinolophus acuminatus, Rhinolophus affinis, Rhinolophus philippinensis, Rhinolophus sedulus, Rhinolophus trifoliatus, Tylonycteris pachypus, Tylonycteris robustula, Balionycteris maculata, Cynopterus brachyotis, Dyacopteurs spadiceous, Macroglossus minimus	Alkalihalobacillus caeni
605	(Morni et al., 2025)	Glischropus tylophus, Hipposideros diadema, Kerivoula hardwickii, Kerivoula minuta, Myotis muricola, Myotis ridleyi, Rhinolophus acuminatus, Rhinolophus affinis, Rhinolophus philippinensis, Rhinolophus sedulus, Rhinolophus trifoliatus, Tylonycteris pachypus, Tylonycteris robustula, Balionycteris maculata, Cynopterus brachyotis, Dyacopteurs spadiceous, Macroglossus minimus	Alkalihalobacillus clausii
606	(Morni et al., 2025)	Glischropus tylophus, Hipposideros diadema, Kerivoula hardwickii, Kerivoula minuta, Myotis muricola, Myotis ridleyi, Rhinolophus acuminatus, Rhinolophus affinis, Rhinolophus philippinensis, Rhinolophus sedulus, Rhinolophus trifoliatus, Tylonycteris pachypus, Tylonycteris robustula, Balionycteris maculata, Cynopterus brachyotis, Dyacopteurs spadiceous, Macroglossus minimus	Alkalihalobacillus gibsonii
607	(Morni et al., 2025)	Glischropus tylophus, Hipposideros diadema, Kerivoula hardwickii, Kerivoula minuta, Myotis muricola, Myotis ridleyi, Rhinolophus acuminatus, Rhinolophus affinis, Rhinolophus philippinensis, Rhinolophus sedulus, Rhinolophus trifoliatus, Tylonycteris pachypus, Tylonycteris robustula, Balionycteris maculata, Cynopterus brachyotis, Dyacopteurs spadiceous, Macroglossus minimus	Alkalihalobacillus halodurans
608	(Morni et al., 2025)	Glischropus tylophus, Hipposideros diadema, Kerivoula hardwickii, Kerivoula minuta, Myotis muricola, Myotis ridleyi, Rhinolophus acuminatus, Rhinolophus affinis, Rhinolophus philippinensis, Rhinolophus sedulus, Rhinolophus trifoliatus, Tylonycteris pachypus, Tylonycteris robustula, Balionycteris maculata, Cynopterus brachyotis, Dyacopteurs spadiceous, Macroglossus minimus	Alkalihalobacillus hemicellulosilyticus
609	(Morni et al., 2025)	Glischropus tylophus, Hipposideros diadema, Kerivoula hardwickii, Kerivoula minuta, Myotis muricola, Myotis ridleyi, Rhinolophus acuminatus, Rhinolophus affinis, Rhinolophus philippinensis, Rhinolophus sedulus, Rhinolophus trifoliatus, Tylonycteris pachypus, Tylonycteris robustula, Balionycteris maculata, Cynopterus brachyotis, Dyacopteurs spadiceous, Macroglossus minimus	Alkalihalobacillus lehensis
610	(Morni et al., 2025)	Glischropus tylophus, Hipposideros diadema, Kerivoula hardwickii, Kerivoula minuta, Myotis muricola, Myotis ridleyi, Rhinolophus acuminatus, Rhinolophus affinis, Rhinolophus philippinensis, Rhinolophus sedulus, Rhinolophus trifoliatus, Tylonycteris pachypus, Tylonycteris robustula, Balionycteris maculata, Cynopterus brachyotis, Dyacopteurs spadiceous, Macroglossus minimus	Alkalihalobacillus lindianensis
611	(Morni et al., 2025)	Glischropus tylophus, Hipposideros diadema, Kerivoula hardwickii, Kerivoula minuta, Myotis muricola, Myotis ridleyi, Rhinolophus acuminatus, Rhinolophus affinis, Rhinolophus philippinensis, Rhinolophus sedulus, Rhinolophus trifoliatus, Tylonycteris pachypus, Tylonycteris robustula, Balionycteris maculata, Cynopterus brachyotis, Dyacopteurs spadiceous, Macroglossus minimus	Alkalihalobacillus murimartini
612	(Morni et al., 2025)	Glischropus tylophus, Hipposideros diadema, Kerivoula hardwickii, Kerivoula minuta, Myotis muricola, Myotis ridleyi, Rhinolophus acuminatus, Rhinolophus affinis, Rhinolophus philippinensis, Rhinolophus sedulus, Rhinolophus trifoliatus, Tylonycteris pachypus, Tylonycteris robustula, Balionycteris maculata, Cynopterus brachyotis, Dyacopteurs spadiceous, Macroglossus minimus	Alkalihalobacillus okhensis
613	(Morni et al., 2025)	Glischropus tylophus, Hipposideros diadema, Kerivoula hardwickii, Kerivoula minuta, Myotis muricola, Myotis ridleyi, Rhinolophus acuminatus, Rhinolophus affinis, Rhinolophus philippinensis, Rhinolophus sedulus, Rhinolophus trifoliatus, Tylonycteris pachypus, Tylonycteris robustula, Balionycteris maculata, Cynopterus brachyotis, Dyacopteurs spadiceous, Macroglossus minimus	Alkalihalobacillus pseudalcaliphilus
614	(Morni et al., 2025)	Glischropus tylophus, Hipposideros diadema, Kerivoula hardwickii, Kerivoula minuta, Myotis muricola, Myotis ridleyi, Rhinolophus acuminatus, Rhinolophus affinis, Rhinolophus philippinensis, Rhinolophus sedulus, Rhinolophus trifoliatus, Tylonycteris pachypus, Tylonycteris robustula, Balionycteris maculata, Cynopterus brachyotis, Dyacopteurs spadiceous, Macroglossus minimus	Alkalihalobacillus pseudofirmus
615	(Morni et al., 2025)	Glischropus tylophus, Hipposideros diadema, Kerivoula hardwickii, Kerivoula minuta, Myotis muricola, Myotis ridleyi, Rhinolophus acuminatus, Rhinolophus affinis, Rhinolophus philippinensis, Rhinolophus sedulus, Rhinolophus trifoliatus, Tylonycteris pachypus, Tylonycteris robustula, Balionycteris maculata, Cynopterus brachyotis, Dyacopteurs spadiceous, Macroglossus minimus	Alkalihalobacillus shacheensis
616	(Morni et al., 2025)	Glischropus tylophus, Hipposideros diadema, Kerivoula hardwickii, Kerivoula minuta, Myotis muricola, Myotis ridleyi, Rhinolophus acuminatus, Rhinolophus affinis, Rhinolophus philippinensis, Rhinolophus sedulus, Rhinolophus trifoliatus, Tylonycteris pachypus, Tylonycteris robustula, Balionycteris maculata, Cynopterus brachyotis, Dyacopteurs spadiceous, Macroglossus minimus	Alkalihalobacillus trypoxylicola
617	(Morni et al., 2025)	Glischropus tylophus, Hipposideros diadema, Kerivoula hardwickii, Kerivoula minuta, Myotis muricola, Myotis ridleyi, Rhinolophus acuminatus, Rhinolophus affinis, Rhinolophus philippinensis, Rhinolophus sedulus, Rhinolophus trifoliatus, Tylonycteris pachypus, Tylonycteris robustula, Balionycteris maculata, Cynopterus brachyotis, Dyacopteurs spadiceous, Macroglossus minimus	Alkalihalobacillus wakoensis
618	(Morni et al., 2025)	Glischropus tylophus, Hipposideros diadema, Kerivoula hardwickii, Kerivoula minuta, Myotis muricola, Myotis ridleyi, Rhinolophus acuminatus, Rhinolophus affinis, Rhinolophus philippinensis, Rhinolophus sedulus, Rhinolophus trifoliatus, Tylonycteris pachypus, Tylonycteris robustula, Balionycteris maculata, Cynopterus brachyotis, Dyacopteurs spadiceous, Macroglossus minimus	Alkalihalobacillus xiaoxiensis
619	(Morni et al., 2025)	Glischropus tylophus, Hipposideros diadema, Kerivoula hardwickii, Kerivoula minuta, Myotis muricola, Myotis ridleyi, Rhinolophus acuminatus, Rhinolophus affinis, Rhinolophus philippinensis, Rhinolophus sedulus, Rhinolophus trifoliatus, Tylonycteris pachypus, Tylonycteris robustula, Balionycteris maculata, Cynopterus brachyotis, Dyacopteurs spadiceous, Macroglossus minimus	Alkalihalobacterium elongatum
620	(Morni et al., 2025)	Glischropus tylophus, Hipposideros diadema, Kerivoula hardwickii, Kerivoula minuta, Myotis muricola, Myotis ridleyi, Rhinolophus acuminatus, Rhinolophus affinis, Rhinolophus philippinensis, Rhinolophus sedulus, Rhinolophus trifoliatus, Tylonycteris pachypus, Tylonycteris robustula, Balionycteris maculata, Cynopterus brachyotis, Dyacopteurs spadiceous, Macroglossus minimus	Alkalilactibacillus ikkensis
621	(Morni et al., 2025)	Glischropus tylophus, Hipposideros diadema, Kerivoula hardwickii, Kerivoula minuta, Myotis muricola, Myotis ridleyi, Rhinolophus acuminatus, Rhinolophus affinis, Rhinolophus philippinensis, Rhinolophus sedulus, Rhinolophus trifoliatus, Tylonycteris pachypus, Tylonycteris robustula, Balionycteris maculata, Cynopterus brachyotis, Dyacopteurs spadiceous, Macroglossus minimus	Alkaliphilus crotonatoxidans
622	(Morni et al., 2025)	Glischropus tylophus, Hipposideros diadema, Kerivoula hardwickii, Kerivoula minuta, Myotis muricola, Myotis ridleyi, Rhinolophus acuminatus, Rhinolophus affinis, Rhinolophus philippinensis, Rhinolophus sedulus, Rhinolophus trifoliatus, Tylonycteris pachypus, Tylonycteris robustula, Balionycteris maculata, Cynopterus brachyotis, Dyacopteurs spadiceous, Macroglossus minimus	Alkaliphilus hydrothermalis
623	(Morni et al., 2025)	Glischropus tylophus, Hipposideros diadema, Kerivoula hardwickii, Kerivoula minuta, Myotis muricola, Myotis ridleyi, Rhinolophus acuminatus, Rhinolophus affinis, Rhinolophus philippinensis, Rhinolophus sedulus, Rhinolophus trifoliatus, Tylonycteris pachypus, Tylonycteris robustula, Balionycteris maculata, Cynopterus brachyotis, Dyacopteurs spadiceous, Macroglossus minimus	Alkaliphilus metalliredigens
624	(Morni et al., 2025)	Glischropus tylophus, Hipposideros diadema, Kerivoula hardwickii, Kerivoula minuta, Myotis muricola, Myotis ridleyi, Rhinolophus acuminatus, Rhinolophus affinis, Rhinolophus philippinensis, Rhinolophus sedulus, Rhinolophus trifoliatus, Tylonycteris pachypus, Tylonycteris robustula, Balionycteris maculata, Cynopterus brachyotis, Dyacopteurs spadiceous, Macroglossus minimus	Alkaliphilus namsaraevii
625	(Morni et al., 2025)	Glischropus tylophus, Hipposideros diadema, Kerivoula hardwickii, Kerivoula minuta, Myotis muricola, Myotis ridleyi, Rhinolophus acuminatus, Rhinolophus affinis, Rhinolophus philippinensis, Rhinolophus sedulus, Rhinolophus trifoliatus, Tylonycteris pachypus, Tylonycteris robustula, Balionycteris maculata, Cynopterus brachyotis, Dyacopteurs spadiceous, Macroglossus minimus	Alkaliphilus peptidifermentans
626	(Morni et al., 2025)	Glischropus tylophus, Hipposideros diadema, Kerivoula hardwickii, Kerivoula minuta, Myotis muricola, Myotis ridleyi, Rhinolophus acuminatus, Rhinolophus affinis, Rhinolophus philippinensis, Rhinolophus sedulus, Rhinolophus trifoliatus, Tylonycteris pachypus, Tylonycteris robustula, Balionycteris maculata, Cynopterus brachyotis, Dyacopteurs spadiceous, Macroglossus minimus	Alkaliphilus transvaalensis
627	(Morni et al., 2025)	Glischropus tylophus, Hipposideros diadema, Kerivoula hardwickii, Kerivoula minuta, Myotis muricola, Myotis ridleyi, Rhinolophus acuminatus, Rhinolophus affinis, Rhinolophus philippinensis, Rhinolophus sedulus, Rhinolophus trifoliatus, Tylonycteris pachypus, Tylonycteris robustula, Balionycteris maculata, Cynopterus brachyotis, Dyacopteurs spadiceous, Macroglossus minimus	Alloiococcus otitis
628	(Morni et al., 2025)	Glischropus tylophus, Hipposideros diadema, Kerivoula hardwickii, Kerivoula minuta, Myotis muricola, Myotis ridleyi, Rhinolophus acuminatus, Rhinolophus affinis, Rhinolophus philippinensis, Rhinolophus sedulus, Rhinolophus trifoliatus, Tylonycteris pachypus, Tylonycteris robustula, Balionycteris maculata, Cynopterus brachyotis, Dyacopteurs spadiceous, Macroglossus minimus	Altericista lacusladogae
629	(Morni et al., 2025)	Glischropus tylophus, Hipposideros diadema, Kerivoula hardwickii, Kerivoula minuta, Myotis muricola, Myotis ridleyi, Rhinolophus acuminatus, Rhinolophus affinis, Rhinolophus philippinensis, Rhinolophus sedulus, Rhinolophus trifoliatus, Tylonycteris pachypus, Tylonycteris robustula, Balionycteris maculata, Cynopterus brachyotis, Dyacopteurs spadiceous, Macroglossus minimus	Aminipila butyrica
630	(Morni et al., 2025)	Glischropus tylophus, Hipposideros diadema, Kerivoula hardwickii, Kerivoula minuta, Myotis muricola, Myotis ridleyi, Rhinolophus acuminatus, Rhinolophus affinis, Rhinolophus philippinensis, Rhinolophus sedulus, Rhinolophus trifoliatus, Tylonycteris pachypus, Tylonycteris robustula, Balionycteris maculata, Cynopterus brachyotis, Dyacopteurs spadiceous, Macroglossus minimus	Amphibacillus jilinensis
631	(Morni et al., 2025)	Glischropus tylophus, Hipposideros diadema, Kerivoula hardwickii, Kerivoula minuta, Myotis muricola, Myotis ridleyi, Rhinolophus acuminatus, Rhinolophus affinis, Rhinolophus philippinensis, Rhinolophus sedulus, Rhinolophus trifoliatus, Tylonycteris pachypus, Tylonycteris robustula, Balionycteris maculata, Cynopterus brachyotis, Dyacopteurs spadiceous, Macroglossus minimus	Amylolactobacillus amylophilus
632	(Morni et al., 2025)	Glischropus tylophus, Hipposideros diadema, Kerivoula hardwickii, Kerivoula minuta, Myotis muricola, Myotis ridleyi, Rhinolophus acuminatus, Rhinolophus affinis, Rhinolophus philippinensis, Rhinolophus sedulus, Rhinolophus trifoliatus, Tylonycteris pachypus, Tylonycteris robustula, Balionycteris maculata, Cynopterus brachyotis, Dyacopteurs spadiceous, Macroglossus minimus	Amylolactobacillus amylotrophicus
633	(Morni et al., 2025)	Glischropus tylophus, Hipposideros diadema, Kerivoula hardwickii, Kerivoula minuta, Myotis muricola, Myotis ridleyi, Rhinolophus acuminatus, Rhinolophus affinis, Rhinolophus philippinensis, Rhinolophus sedulus, Rhinolophus trifoliatus, Tylonycteris pachypus, Tylonycteris robustula, Balionycteris maculata, Cynopterus brachyotis, Dyacopteurs spadiceous, Macroglossus minimus	Anaeroarcus burkinensis
634	(Morni et al., 2025)	Glischropus tylophus, Hipposideros diadema, Kerivoula hardwickii, Kerivoula minuta, Myotis muricola, Myotis ridleyi, Rhinolophus acuminatus, Rhinolophus affinis, Rhinolophus philippinensis, Rhinolophus sedulus, Rhinolophus trifoliatus, Tylonycteris pachypus, Tylonycteris robustula, Balionycteris maculata, Cynopterus brachyotis, Dyacopteurs spadiceous, Macroglossus minimus	Anaerobacillus alkalidiazotrophicus
635	(Morni et al., 2025)	Glischropus tylophus, Hipposideros diadema, Kerivoula hardwickii, Kerivoula minuta, Myotis muricola, Myotis ridleyi, Rhinolophus acuminatus, Rhinolophus affinis, Rhinolophus philippinensis, Rhinolophus sedulus, Rhinolophus trifoliatus, Tylonycteris pachypus, Tylonycteris robustula, Balionycteris maculata, Cynopterus brachyotis, Dyacopteurs spadiceous, Macroglossus minimus	Anaerobacillus alkalilacustris
636	(Morni et al., 2025)	Glischropus tylophus, Hipposideros diadema, Kerivoula hardwickii, Kerivoula minuta, Myotis muricola, Myotis ridleyi, Rhinolophus acuminatus, Rhinolophus affinis, Rhinolophus philippinensis, Rhinolophus sedulus, Rhinolophus trifoliatus, Tylonycteris pachypus, Tylonycteris robustula, Balionycteris maculata, Cynopterus brachyotis, Dyacopteurs spadiceous, Macroglossus minimus	Anaerobacillus arseniciselenatis
637	(Morni et al., 2025)	Glischropus tylophus, Hipposideros diadema, Kerivoula hardwickii, Kerivoula minuta, Myotis muricola, Myotis ridleyi, Rhinolophus acuminatus, Rhinolophus affinis, Rhinolophus philippinensis, Rhinolophus sedulus, Rhinolophus trifoliatus, Tylonycteris pachypus, Tylonycteris robustula, Balionycteris maculata, Cynopterus brachyotis, Dyacopteurs spadiceous, Macroglossus minimus	Anaerobacterium chartisolvens
638	(Morni et al., 2025)	Glischropus tylophus, Hipposideros diadema, Kerivoula hardwickii, Kerivoula minuta, Myotis muricola, Myotis ridleyi, Rhinolophus acuminatus, Rhinolophus affinis, Rhinolophus philippinensis, Rhinolophus sedulus, Rhinolophus trifoliatus, Tylonycteris pachypus, Tylonycteris robustula, Balionycteris maculata, Cynopterus brachyotis, Dyacopteurs spadiceous, Macroglossus minimus	Anaerobium acetethylicum
639	(Morni et al., 2025)	Glischropus tylophus, Hipposideros diadema, Kerivoula hardwickii, Kerivoula minuta, Myotis muricola, Myotis ridleyi, Rhinolophus acuminatus, Rhinolophus affinis, Rhinolophus philippinensis, Rhinolophus sedulus, Rhinolophus trifoliatus, Tylonycteris pachypus, Tylonycteris robustula, Balionycteris maculata, Cynopterus brachyotis, Dyacopteurs spadiceous, Macroglossus minimus	Anaerobranca horikoshii
640	(Morni et al., 2025)	Glischropus tylophus, Hipposideros diadema, Kerivoula hardwickii, Kerivoula minuta, Myotis muricola, Myotis ridleyi, Rhinolophus acuminatus, Rhinolophus affinis, Rhinolophus philippinensis, Rhinolophus sedulus, Rhinolophus trifoliatus, Tylonycteris pachypus, Tylonycteris robustula, Balionycteris maculata, Cynopterus brachyotis, Dyacopteurs spadiceous, Macroglossus minimus	Anaerococcus prevotii
641	(Morni et al., 2025)	Glischropus tylophus, Hipposideros diadema, Kerivoula hardwickii, Kerivoula minuta, Myotis muricola, Myotis ridleyi, Rhinolophus acuminatus, Rhinolophus affinis, Rhinolophus philippinensis, Rhinolophus sedulus, Rhinolophus trifoliatus, Tylonycteris pachypus, Tylonycteris robustula, Balionycteris maculata, Cynopterus brachyotis, Dyacopteurs spadiceous, Macroglossus minimus	Anaerocolumna aminovalerica
642	(Morni et al., 2025)	Glischropus tylophus, Hipposideros diadema, Kerivoula hardwickii, Kerivoula minuta, Myotis muricola, Myotis ridleyi, Rhinolophus acuminatus, Rhinolophus affinis, Rhinolophus philippinensis, Rhinolophus sedulus, Rhinolophus trifoliatus, Tylonycteris pachypus, Tylonycteris robustula, Balionycteris maculata, Cynopterus brachyotis, Dyacopteurs spadiceous, Macroglossus minimus	Anaerocolumna cellulosilytica
643	(Morni et al., 2025)	Glischropus tylophus, Hipposideros diadema, Kerivoula hardwickii, Kerivoula minuta, Myotis muricola, Myotis ridleyi, Rhinolophus acuminatus, Rhinolophus affinis, Rhinolophus philippinensis, Rhinolophus sedulus, Rhinolophus trifoliatus, Tylonycteris pachypus, Tylonycteris robustula, Balionycteris maculata, Cynopterus brachyotis, Dyacopteurs spadiceous, Macroglossus minimus	Anaerocolumna jejuensis
644	(Morni et al., 2025)	Glischropus tylophus, Hipposideros diadema, Kerivoula hardwickii, Kerivoula minuta, Myotis muricola, Myotis ridleyi, Rhinolophus acuminatus, Rhinolophus affinis, Rhinolophus philippinensis, Rhinolophus sedulus, Rhinolophus trifoliatus, Tylonycteris pachypus, Tylonycteris robustula, Balionycteris maculata, Cynopterus brachyotis, Dyacopteurs spadiceous, Macroglossus minimus	Anaerocolumna xylanovorans
645	(Morni et al., 2025)	Glischropus tylophus, Hipposideros diadema, Kerivoula hardwickii, Kerivoula minuta, Myotis muricola, Myotis ridleyi, Rhinolophus acuminatus, Rhinolophus affinis, Rhinolophus philippinensis, Rhinolophus sedulus, Rhinolophus trifoliatus, Tylonycteris pachypus, Tylonycteris robustula, Balionycteris maculata, Cynopterus brachyotis, Dyacopteurs spadiceous, Macroglossus minimus	Anaerofilum agile
646	(Morni et al., 2025)	Glischropus tylophus, Hipposideros diadema, Kerivoula hardwickii, Kerivoula minuta, Myotis muricola, Myotis ridleyi, Rhinolophus acuminatus, Rhinolophus affinis, Rhinolophus philippinensis, Rhinolophus sedulus, Rhinolophus trifoliatus, Tylonycteris pachypus, Tylonycteris robustula, Balionycteris maculata, Cynopterus brachyotis, Dyacopteurs spadiceous, Macroglossus minimus	Anaerofilum pentosovorans
647	(Morni et al., 2025)	Glischropus tylophus, Hipposideros diadema, Kerivoula hardwickii, Kerivoula minuta, Myotis muricola, Myotis ridleyi, Rhinolophus acuminatus, Rhinolophus affinis, Rhinolophus philippinensis, Rhinolophus sedulus, Rhinolophus trifoliatus, Tylonycteris pachypus, Tylonycteris robustula, Balionycteris maculata, Cynopterus brachyotis, Dyacopteurs spadiceous, Macroglossus minimus	Anaerofustis stercorihominis
648	(Morni et al., 2025)	Glischropus tylophus, Hipposideros diadema, Kerivoula hardwickii, Kerivoula minuta, Myotis muricola, Myotis ridleyi, Rhinolophus acuminatus, Rhinolophus affinis, Rhinolophus philippinensis, Rhinolophus sedulus, Rhinolophus trifoliatus, Tylonycteris pachypus, Tylonycteris robustula, Balionycteris maculata, Cynopterus brachyotis, Dyacopteurs spadiceous, Macroglossus minimus	Anaeromassilibacillus senegalensis
649	(Morni et al., 2025)	Glischropus tylophus, Hipposideros diadema, Kerivoula hardwickii, Kerivoula minuta, Myotis muricola, Myotis ridleyi, Rhinolophus acuminatus, Rhinolophus affinis, Rhinolophus philippinensis, Rhinolophus sedulus, Rhinolophus trifoliatus, Tylonycteris pachypus, Tylonycteris robustula, Balionycteris maculata, Cynopterus brachyotis, Dyacopteurs spadiceous, Macroglossus minimus	Anaeromusa acidaminophila
650	(Morni et al., 2025)	Glischropus tylophus, Hipposideros diadema, Kerivoula hardwickii, Kerivoula minuta, Myotis muricola, Myotis ridleyi, Rhinolophus acuminatus, Rhinolophus affinis, Rhinolophus philippinensis, Rhinolophus sedulus, Rhinolophus trifoliatus, Tylonycteris pachypus, Tylonycteris robustula, Balionycteris maculata, Cynopterus brachyotis, Dyacopteurs spadiceous, Macroglossus minimus	Anaerosinus glycerini
651	(Morni et al., 2025)	Glischropus tylophus, Hipposideros diadema, Kerivoula hardwickii, Kerivoula minuta, Myotis muricola, Myotis ridleyi, Rhinolophus acuminatus, Rhinolophus affinis, Rhinolophus philippinensis, Rhinolophus sedulus, Rhinolophus trifoliatus, Tylonycteris pachypus, Tylonycteris robustula, Balionycteris maculata, Cynopterus brachyotis, Dyacopteurs spadiceous, Macroglossus minimus	Anaerospora hongkongensis
652	(Morni et al., 2025)	Glischropus tylophus, Hipposideros diadema, Kerivoula hardwickii, Kerivoula minuta, Myotis muricola, Myotis ridleyi, Rhinolophus acuminatus, Rhinolophus affinis, Rhinolophus philippinensis, Rhinolophus sedulus, Rhinolophus trifoliatus, Tylonycteris pachypus, Tylonycteris robustula, Balionycteris maculata, Cynopterus brachyotis, Dyacopteurs spadiceous, Macroglossus minimus	Anaerosporobacter mobilis
653	(Morni et al., 2025)	Glischropus tylophus, Hipposideros diadema, Kerivoula hardwickii, Kerivoula minuta, Myotis muricola, Myotis ridleyi, Rhinolophus acuminatus, Rhinolophus affinis, Rhinolophus philippinensis, Rhinolophus sedulus, Rhinolophus trifoliatus, Tylonycteris pachypus, Tylonycteris robustula, Balionycteris maculata, Cynopterus brachyotis, Dyacopteurs spadiceous, Macroglossus minimus	Anaerosporomusa subterranea
654	(Morni et al., 2025)	Glischropus tylophus, Hipposideros diadema, Kerivoula hardwickii, Kerivoula minuta, Myotis muricola, Myotis ridleyi, Rhinolophus acuminatus, Rhinolophus affinis, Rhinolophus philippinensis, Rhinolophus sedulus, Rhinolophus trifoliatus, Tylonycteris pachypus, Tylonycteris robustula, Balionycteris maculata, Cynopterus brachyotis, Dyacopteurs spadiceous, Macroglossus minimus	Anaerostipes butyraticus
655	(Morni et al., 2025)	Glischropus tylophus, Hipposideros diadema, Kerivoula hardwickii, Kerivoula minuta, Myotis muricola, Myotis ridleyi, Rhinolophus acuminatus, Rhinolophus affinis, Rhinolophus philippinensis, Rhinolophus sedulus, Rhinolophus trifoliatus, Tylonycteris pachypus, Tylonycteris robustula, Balionycteris maculata, Cynopterus brachyotis, Dyacopteurs spadiceous, Macroglossus minimus	Anaerostipes caccae
656	(Morni et al., 2025)	Glischropus tylophus, Hipposideros diadema, Kerivoula hardwickii, Kerivoula minuta, Myotis muricola, Myotis ridleyi, Rhinolophus acuminatus, Rhinolophus affinis, Rhinolophus philippinensis, Rhinolophus sedulus, Rhinolophus trifoliatus, Tylonycteris pachypus, Tylonycteris robustula, Balionycteris maculata, Cynopterus brachyotis, Dyacopteurs spadiceous, Macroglossus minimus	Anaerostipes hadrus
657	(Morni et al., 2025)	Glischropus tylophus, Hipposideros diadema, Kerivoula hardwickii, Kerivoula minuta, Myotis muricola, Myotis ridleyi, Rhinolophus acuminatus, Rhinolophus affinis, Rhinolophus philippinensis, Rhinolophus sedulus, Rhinolophus trifoliatus, Tylonycteris pachypus, Tylonycteris robustula, Balionycteris maculata, Cynopterus brachyotis, Dyacopteurs spadiceous, Macroglossus minimus	Anaerotaenia torta
658	(Morni et al., 2025)	Glischropus tylophus, Hipposideros diadema, Kerivoula hardwickii, Kerivoula minuta, Myotis muricola, Myotis ridleyi, Rhinolophus acuminatus, Rhinolophus affinis, Rhinolophus philippinensis, Rhinolophus sedulus, Rhinolophus trifoliatus, Tylonycteris pachypus, Tylonycteris robustula, Balionycteris maculata, Cynopterus brachyotis, Dyacopteurs spadiceous, Macroglossus minimus	Anaerotalea alkaliphila
659	(Morni et al., 2025)	Glischropus tylophus, Hipposideros diadema, Kerivoula hardwickii, Kerivoula minuta, Myotis muricola, Myotis ridleyi, Rhinolophus acuminatus, Rhinolophus affinis, Rhinolophus philippinensis, Rhinolophus sedulus, Rhinolophus trifoliatus, Tylonycteris pachypus, Tylonycteris robustula, Balionycteris maculata, Cynopterus brachyotis, Dyacopteurs spadiceous, Macroglossus minimus	Anaerotignum aminivorans
660	(Morni et al., 2025)	Glischropus tylophus, Hipposideros diadema, Kerivoula hardwickii, Kerivoula minuta, Myotis muricola, Myotis ridleyi, Rhinolophus acuminatus, Rhinolophus affinis, Rhinolophus philippinensis, Rhinolophus sedulus, Rhinolophus trifoliatus, Tylonycteris pachypus, Tylonycteris robustula, Balionycteris maculata, Cynopterus brachyotis, Dyacopteurs spadiceous, Macroglossus minimus	Anaerotignum faecicola
661	(Morni et al., 2025)	Glischropus tylophus, Hipposideros diadema, Kerivoula hardwickii, Kerivoula minuta, Myotis muricola, Myotis ridleyi, Rhinolophus acuminatus, Rhinolophus affinis, Rhinolophus philippinensis, Rhinolophus sedulus, Rhinolophus trifoliatus, Tylonycteris pachypus, Tylonycteris robustula, Balionycteris maculata, Cynopterus brachyotis, Dyacopteurs spadiceous, Macroglossus minimus	Anaerotignum lactatifermentans
662	(Morni et al., 2025)	Glischropus tylophus, Hipposideros diadema, Kerivoula hardwickii, Kerivoula minuta, Myotis muricola, Myotis ridleyi, Rhinolophus acuminatus, Rhinolophus affinis, Rhinolophus philippinensis, Rhinolophus sedulus, Rhinolophus trifoliatus, Tylonycteris pachypus, Tylonycteris robustula, Balionycteris maculata, Cynopterus brachyotis, Dyacopteurs spadiceous, Macroglossus minimus	Anaerotignum neopropionicum
663	(Morni et al., 2025)	Glischropus tylophus, Hipposideros diadema, Kerivoula hardwickii, Kerivoula minuta, Myotis muricola, Myotis ridleyi, Rhinolophus acuminatus, Rhinolophus affinis, Rhinolophus philippinensis, Rhinolophus sedulus, Rhinolophus trifoliatus, Tylonycteris pachypus, Tylonycteris robustula, Balionycteris maculata, Cynopterus brachyotis, Dyacopteurs spadiceous, Macroglossus minimus	Anaerotignum propionicum
664	(Morni et al., 2025)	Glischropus tylophus, Hipposideros diadema, Kerivoula hardwickii, Kerivoula minuta, Myotis muricola, Myotis ridleyi, Rhinolophus acuminatus, Rhinolophus affinis, Rhinolophus philippinensis, Rhinolophus sedulus, Rhinolophus trifoliatus, Tylonycteris pachypus, Tylonycteris robustula, Balionycteris maculata, Cynopterus brachyotis, Dyacopteurs spadiceous, Macroglossus minimus	Anaerotruncus colihominis
665	(Morni et al., 2025)	Glischropus tylophus, Hipposideros diadema, Kerivoula hardwickii, Kerivoula minuta, Myotis muricola, Myotis ridleyi, Rhinolophus acuminatus, Rhinolophus affinis, Rhinolophus philippinensis, Rhinolophus sedulus, Rhinolophus trifoliatus, Tylonycteris pachypus, Tylonycteris robustula, Balionycteris maculata, Cynopterus brachyotis, Dyacopteurs spadiceous, Macroglossus minimus	Anaerotruncus rubiinfantis
666	(Morni et al., 2025)	Glischropus tylophus, Hipposideros diadema, Kerivoula hardwickii, Kerivoula minuta, Myotis muricola, Myotis ridleyi, Rhinolophus acuminatus, Rhinolophus affinis, Rhinolophus philippinensis, Rhinolophus sedulus, Rhinolophus trifoliatus, Tylonycteris pachypus, Tylonycteris robustula, Balionycteris maculata, Cynopterus brachyotis, Dyacopteurs spadiceous, Macroglossus minimus	Anaerovorax odorimutans
667	(Morni et al., 2025)	Glischropus tylophus, Hipposideros diadema, Kerivoula hardwickii, Kerivoula minuta, Myotis muricola, Myotis ridleyi, Rhinolophus acuminatus, Rhinolophus affinis, Rhinolophus philippinensis, Rhinolophus sedulus, Rhinolophus trifoliatus, Tylonycteris pachypus, Tylonycteris robustula, Balionycteris maculata, Cynopterus brachyotis, Dyacopteurs spadiceous, Macroglossus minimus	Ancylothrix rivularis
668	(Morni et al., 2025)	Glischropus tylophus, Hipposideros diadema, Kerivoula hardwickii, Kerivoula minuta, Myotis muricola, Myotis ridleyi, Rhinolophus acuminatus, Rhinolophus affinis, Rhinolophus philippinensis, Rhinolophus sedulus, Rhinolophus trifoliatus, Tylonycteris pachypus, Tylonycteris robustula, Balionycteris maculata, Cynopterus brachyotis, Dyacopteurs spadiceous, Macroglossus minimus	Andreesenia angusta
669	(Morni et al., 2025)	Glischropus tylophus, Hipposideros diadema, Kerivoula hardwickii, Kerivoula minuta, Myotis muricola, Myotis ridleyi, Rhinolophus acuminatus, Rhinolophus affinis, Rhinolophus philippinensis, Rhinolophus sedulus, Rhinolophus trifoliatus, Tylonycteris pachypus, Tylonycteris robustula, Balionycteris maculata, Cynopterus brachyotis, Dyacopteurs spadiceous, Macroglossus minimus	Aneurinibacillus aneurinilyticus
670	(Morni et al., 2025)	Glischropus tylophus, Hipposideros diadema, Kerivoula hardwickii, Kerivoula minuta, Myotis muricola, Myotis ridleyi, Rhinolophus acuminatus, Rhinolophus affinis, Rhinolophus philippinensis, Rhinolophus sedulus, Rhinolophus trifoliatus, Tylonycteris pachypus, Tylonycteris robustula, Balionycteris maculata, Cynopterus brachyotis, Dyacopteurs spadiceous, Macroglossus minimus	Aneurinibacillus danicus
671	(Morni et al., 2025)	Glischropus tylophus, Hipposideros diadema, Kerivoula hardwickii, Kerivoula minuta, Myotis muricola, Myotis ridleyi, Rhinolophus acuminatus, Rhinolophus affinis, Rhinolophus philippinensis, Rhinolophus sedulus, Rhinolophus trifoliatus, Tylonycteris pachypus, Tylonycteris robustula, Balionycteris maculata, Cynopterus brachyotis, Dyacopteurs spadiceous, Macroglossus minimus	Aneurinibacillus migulanus
672	(Morni et al., 2025)	Glischropus tylophus, Hipposideros diadema, Kerivoula hardwickii, Kerivoula minuta, Myotis muricola, Myotis ridleyi, Rhinolophus acuminatus, Rhinolophus affinis, Rhinolophus philippinensis, Rhinolophus sedulus, Rhinolophus trifoliatus, Tylonycteris pachypus, Tylonycteris robustula, Balionycteris maculata, Cynopterus brachyotis, Dyacopteurs spadiceous, Macroglossus minimus	Aneurinibacillus sediminis
673	(Morni et al., 2025)	Glischropus tylophus, Hipposideros diadema, Kerivoula hardwickii, Kerivoula minuta, Myotis muricola, Myotis ridleyi, Rhinolophus acuminatus, Rhinolophus affinis, Rhinolophus philippinensis, Rhinolophus sedulus, Rhinolophus trifoliatus, Tylonycteris pachypus, Tylonycteris robustula, Balionycteris maculata, Cynopterus brachyotis, Dyacopteurs spadiceous, Macroglossus minimus	Aneurinibacillus soli
674	(Morni et al., 2025)	Glischropus tylophus, Hipposideros diadema, Kerivoula hardwickii, Kerivoula minuta, Myotis muricola, Myotis ridleyi, Rhinolophus acuminatus, Rhinolophus affinis, Rhinolophus philippinensis, Rhinolophus sedulus, Rhinolophus trifoliatus, Tylonycteris pachypus, Tylonycteris robustula, Balionycteris maculata, Cynopterus brachyotis, Dyacopteurs spadiceous, Macroglossus minimus	Aneurinibacillus thermoaerophilus
675	(Morni et al., 2025)	Glischropus tylophus, Hipposideros diadema, Kerivoula hardwickii, Kerivoula minuta, Myotis muricola, Myotis ridleyi, Rhinolophus acuminatus, Rhinolophus affinis, Rhinolophus philippinensis, Rhinolophus sedulus, Rhinolophus trifoliatus, Tylonycteris pachypus, Tylonycteris robustula, Balionycteris maculata, Cynopterus brachyotis, Dyacopteurs spadiceous, Macroglossus minimus	Aneurinibacillus tyrosinisolvens
676	(Morni et al., 2025)	Glischropus tylophus, Hipposideros diadema, Kerivoula hardwickii, Kerivoula minuta, Myotis muricola, Myotis ridleyi, Rhinolophus acuminatus, Rhinolophus affinis, Rhinolophus philippinensis, Rhinolophus sedulus, Rhinolophus trifoliatus, Tylonycteris pachypus, Tylonycteris robustula, Balionycteris maculata, Cynopterus brachyotis, Dyacopteurs spadiceous, Macroglossus minimus	Anoxybacillus amylolyticus
677	(Morni et al., 2025)	Glischropus tylophus, Hipposideros diadema, Kerivoula hardwickii, Kerivoula minuta, Myotis muricola, Myotis ridleyi, Rhinolophus acuminatus, Rhinolophus affinis, Rhinolophus philippinensis, Rhinolophus sedulus, Rhinolophus trifoliatus, Tylonycteris pachypus, Tylonycteris robustula, Balionycteris maculata, Cynopterus brachyotis, Dyacopteurs spadiceous, Macroglossus minimus	Anoxybacillus caldiproteolyticus
678	(Morni et al., 2025)	Glischropus tylophus, Hipposideros diadema, Kerivoula hardwickii, Kerivoula minuta, Myotis muricola, Myotis ridleyi, Rhinolophus acuminatus, Rhinolophus affinis, Rhinolophus philippinensis, Rhinolophus sedulus, Rhinolophus trifoliatus, Tylonycteris pachypus, Tylonycteris robustula, Balionycteris maculata, Cynopterus brachyotis, Dyacopteurs spadiceous, Macroglossus minimus	Anoxybacillus calidus
679	(Morni et al., 2025)	Glischropus tylophus, Hipposideros diadema, Kerivoula hardwickii, Kerivoula minuta, Myotis muricola, Myotis ridleyi, Rhinolophus acuminatus, Rhinolophus affinis, Rhinolophus philippinensis, Rhinolophus sedulus, Rhinolophus trifoliatus, Tylonycteris pachypus, Tylonycteris robustula, Balionycteris maculata, Cynopterus brachyotis, Dyacopteurs spadiceous, Macroglossus minimus	Anoxybacillus contaminans
680	(Morni et al., 2025)	Glischropus tylophus, Hipposideros diadema, Kerivoula hardwickii, Kerivoula minuta, Myotis muricola, Myotis ridleyi, Rhinolophus acuminatus, Rhinolophus affinis, Rhinolophus philippinensis, Rhinolophus sedulus, Rhinolophus trifoliatus, Tylonycteris pachypus, Tylonycteris robustula, Balionycteris maculata, Cynopterus brachyotis, Dyacopteurs spadiceous, Macroglossus minimus	Anoxybacillus eryuanensis
681	(Morni et al., 2025)	Glischropus tylophus, Hipposideros diadema, Kerivoula hardwickii, Kerivoula minuta, Myotis muricola, Myotis ridleyi, Rhinolophus acuminatus, Rhinolophus affinis, Rhinolophus philippinensis, Rhinolophus sedulus, Rhinolophus trifoliatus, Tylonycteris pachypus, Tylonycteris robustula, Balionycteris maculata, Cynopterus brachyotis, Dyacopteurs spadiceous, Macroglossus minimus	Anoxybacillus flavithermus
682	(Morni et al., 2025)	Glischropus tylophus, Hipposideros diadema, Kerivoula hardwickii, Kerivoula minuta, Myotis muricola, Myotis ridleyi, Rhinolophus acuminatus, Rhinolophus affinis, Rhinolophus philippinensis, Rhinolophus sedulus, Rhinolophus trifoliatus, Tylonycteris pachypus, Tylonycteris robustula, Balionycteris maculata, Cynopterus brachyotis, Dyacopteurs spadiceous, Macroglossus minimus	Anoxybacillus geothermalis
683	(Morni et al., 2025)	Glischropus tylophus, Hipposideros diadema, Kerivoula hardwickii, Kerivoula minuta, Myotis muricola, Myotis ridleyi, Rhinolophus acuminatus, Rhinolophus affinis, Rhinolophus philippinensis, Rhinolophus sedulus, Rhinolophus trifoliatus, Tylonycteris pachypus, Tylonycteris robustula, Balionycteris maculata, Cynopterus brachyotis, Dyacopteurs spadiceous, Macroglossus minimus	Anoxybacillus kaynarcensis
684	(Morni et al., 2025)	Glischropus tylophus, Hipposideros diadema, Kerivoula hardwickii, Kerivoula minuta, Myotis muricola, Myotis ridleyi, Rhinolophus acuminatus, Rhinolophus affinis, Rhinolophus philippinensis, Rhinolophus sedulus, Rhinolophus trifoliatus, Tylonycteris pachypus, Tylonycteris robustula, Balionycteris maculata, Cynopterus brachyotis, Dyacopteurs spadiceous, Macroglossus minimus	Anoxybacillus kestanbolensis
685	(Morni et al., 2025)	Glischropus tylophus, Hipposideros diadema, Kerivoula hardwickii, Kerivoula minuta, Myotis muricola, Myotis ridleyi, Rhinolophus acuminatus, Rhinolophus affinis, Rhinolophus philippinensis, Rhinolophus sedulus, Rhinolophus trifoliatus, Tylonycteris pachypus, Tylonycteris robustula, Balionycteris maculata, Cynopterus brachyotis, Dyacopteurs spadiceous, Macroglossus minimus	Anoxybacillus thermarum
686	(Morni et al., 2025)	Glischropus tylophus, Hipposideros diadema, Kerivoula hardwickii, Kerivoula minuta, Myotis muricola, Myotis ridleyi, Rhinolophus acuminatus, Rhinolophus affinis, Rhinolophus philippinensis, Rhinolophus sedulus, Rhinolophus trifoliatus, Tylonycteris pachypus, Tylonycteris robustula, Balionycteris maculata, Cynopterus brachyotis, Dyacopteurs spadiceous, Macroglossus minimus	Anoxybacillus vitaminiphilus
687	(Morni et al., 2025)	Glischropus tylophus, Hipposideros diadema, Kerivoula hardwickii, Kerivoula minuta, Myotis muricola, Myotis ridleyi, Rhinolophus acuminatus, Rhinolophus affinis, Rhinolophus philippinensis, Rhinolophus sedulus, Rhinolophus trifoliatus, Tylonycteris pachypus, Tylonycteris robustula, Balionycteris maculata, Cynopterus brachyotis, Dyacopteurs spadiceous, Macroglossus minimus	Anoxynatronum buryatiense
688	(Morni et al., 2025)	Glischropus tylophus, Hipposideros diadema, Kerivoula hardwickii, Kerivoula minuta, Myotis muricola, Myotis ridleyi, Rhinolophus acuminatus, Rhinolophus affinis, Rhinolophus philippinensis, Rhinolophus sedulus, Rhinolophus trifoliatus, Tylonycteris pachypus, Tylonycteris robustula, Balionycteris maculata, Cynopterus brachyotis, Dyacopteurs spadiceous, Macroglossus minimus	Apilactobacillus apinorum
689	(Morni et al., 2025)	Glischropus tylophus, Hipposideros diadema, Kerivoula hardwickii, Kerivoula minuta, Myotis muricola, Myotis ridleyi, Rhinolophus acuminatus, Rhinolophus affinis, Rhinolophus philippinensis, Rhinolophus sedulus, Rhinolophus trifoliatus, Tylonycteris pachypus, Tylonycteris robustula, Balionycteris maculata, Cynopterus brachyotis, Dyacopteurs spadiceous, Macroglossus minimus	Apilactobacillus kunkeei
690	(Morni et al., 2025)	Glischropus tylophus, Hipposideros diadema, Kerivoula hardwickii, Kerivoula minuta, Myotis muricola, Myotis ridleyi, Rhinolophus acuminatus, Rhinolophus affinis, Rhinolophus philippinensis, Rhinolophus sedulus, Rhinolophus trifoliatus, Tylonycteris pachypus, Tylonycteris robustula, Balionycteris maculata, Cynopterus brachyotis, Dyacopteurs spadiceous, Macroglossus minimus	Apilactobacillus ozensis
691	(Morni et al., 2025)	Glischropus tylophus, Hipposideros diadema, Kerivoula hardwickii, Kerivoula minuta, Myotis muricola, Myotis ridleyi, Rhinolophus acuminatus, Rhinolophus affinis, Rhinolophus philippinensis, Rhinolophus sedulus, Rhinolophus trifoliatus, Tylonycteris pachypus, Tylonycteris robustula, Balionycteris maculata, Cynopterus brachyotis, Dyacopteurs spadiceous, Macroglossus minimus	Aquibacillus halophilus
692	(Morni et al., 2025)	Glischropus tylophus, Hipposideros diadema, Kerivoula hardwickii, Kerivoula minuta, Myotis muricola, Myotis ridleyi, Rhinolophus acuminatus, Rhinolophus affinis, Rhinolophus philippinensis, Rhinolophus sedulus, Rhinolophus trifoliatus, Tylonycteris pachypus, Tylonycteris robustula, Balionycteris maculata, Cynopterus brachyotis, Dyacopteurs spadiceous, Macroglossus minimus	Asaccharospora irregularis
693	(Morni et al., 2025)	Glischropus tylophus, Hipposideros diadema, Kerivoula hardwickii, Kerivoula minuta, Myotis muricola, Myotis ridleyi, Rhinolophus acuminatus, Rhinolophus affinis, Rhinolophus philippinensis, Rhinolophus sedulus, Rhinolophus trifoliatus, Tylonycteris pachypus, Tylonycteris robustula, Balionycteris maculata, Cynopterus brachyotis, Dyacopteurs spadiceous, Macroglossus minimus	Atopobacter phocae
694	(Morni et al., 2025)	Glischropus tylophus, Hipposideros diadema, Kerivoula hardwickii, Kerivoula minuta, Myotis muricola, Myotis ridleyi, Rhinolophus acuminatus, Rhinolophus affinis, Rhinolophus philippinensis, Rhinolophus sedulus, Rhinolophus trifoliatus, Tylonycteris pachypus, Tylonycteris robustula, Balionycteris maculata, Cynopterus brachyotis, Dyacopteurs spadiceous, Macroglossus minimus	Atopostipes suicloacalis
695	(Morni et al., 2025)	Glischropus tylophus, Hipposideros diadema, Kerivoula hardwickii, Kerivoula minuta, Myotis muricola, Myotis ridleyi, Rhinolophus acuminatus, Rhinolophus affinis, Rhinolophus philippinensis, Rhinolophus sedulus, Rhinolophus trifoliatus, Tylonycteris pachypus, Tylonycteris robustula, Balionycteris maculata, Cynopterus brachyotis, Dyacopteurs spadiceous, Macroglossus minimus	Aureibacillus halotolerans
696	(Morni et al., 2025)	Glischropus tylophus, Hipposideros diadema, Kerivoula hardwickii, Kerivoula minuta, Myotis muricola, Myotis ridleyi, Rhinolophus acuminatus, Rhinolophus affinis, Rhinolophus philippinensis, Rhinolophus sedulus, Rhinolophus trifoliatus, Tylonycteris pachypus, Tylonycteris robustula, Balionycteris maculata, Cynopterus brachyotis, Dyacopteurs spadiceous, Macroglossus minimus	Bacillus acidiceler
697	(Morni et al., 2025)	Glischropus tylophus, Hipposideros diadema, Kerivoula hardwickii, Kerivoula minuta, Myotis muricola, Myotis ridleyi, Rhinolophus acuminatus, Rhinolophus affinis, Rhinolophus philippinensis, Rhinolophus sedulus, Rhinolophus trifoliatus, Tylonycteris pachypus, Tylonycteris robustula, Balionycteris maculata, Cynopterus brachyotis, Dyacopteurs spadiceous, Macroglossus minimus	Bacillus acidicola
698	(Morni et al., 2025)	Glischropus tylophus, Hipposideros diadema, Kerivoula hardwickii, Kerivoula minuta, Myotis muricola, Myotis ridleyi, Rhinolophus acuminatus, Rhinolophus affinis, Rhinolophus philippinensis, Rhinolophus sedulus, Rhinolophus trifoliatus, Tylonycteris pachypus, Tylonycteris robustula, Balionycteris maculata, Cynopterus brachyotis, Dyacopteurs spadiceous, Macroglossus minimus	Bacillus aeolius
699	(Morni et al., 2025)	Glischropus tylophus, Hipposideros diadema, Kerivoula hardwickii, Kerivoula minuta, Myotis muricola, Myotis ridleyi, Rhinolophus acuminatus, Rhinolophus affinis, Rhinolophus philippinensis, Rhinolophus sedulus, Rhinolophus trifoliatus, Tylonycteris pachypus, Tylonycteris robustula, Balionycteris maculata, Cynopterus brachyotis, Dyacopteurs spadiceous, Macroglossus minimus	Bacillus aerius
700	(Morni et al., 2025)	Glischropus tylophus, Hipposideros diadema, Kerivoula hardwickii, Kerivoula minuta, Myotis muricola, Myotis ridleyi, Rhinolophus acuminatus, Rhinolophus affinis, Rhinolophus philippinensis, Rhinolophus sedulus, Rhinolophus trifoliatus, Tylonycteris pachypus, Tylonycteris robustula, Balionycteris maculata, Cynopterus brachyotis, Dyacopteurs spadiceous, Macroglossus minimus	Bacillus aerophilus
701	(Morni et al., 2025)	Glischropus tylophus, Hipposideros diadema, Kerivoula hardwickii, Kerivoula minuta, Myotis muricola, Myotis ridleyi, Rhinolophus acuminatus, Rhinolophus affinis, Rhinolophus philippinensis, Rhinolophus sedulus, Rhinolophus trifoliatus, Tylonycteris pachypus, Tylonycteris robustula, Balionycteris maculata, Cynopterus brachyotis, Dyacopteurs spadiceous, Macroglossus minimus	Bacillus akibai
702	(Morni et al., 2025)	Glischropus tylophus, Hipposideros diadema, Kerivoula hardwickii, Kerivoula minuta, Myotis muricola, Myotis ridleyi, Rhinolophus acuminatus, Rhinolophus affinis, Rhinolophus philippinensis, Rhinolophus sedulus, Rhinolophus trifoliatus, Tylonycteris pachypus, Tylonycteris robustula, Balionycteris maculata, Cynopterus brachyotis, Dyacopteurs spadiceous, Macroglossus minimus	Bacillus alcalophilus
703	(Morni et al., 2025)	Glischropus tylophus, Hipposideros diadema, Kerivoula hardwickii, Kerivoula minuta, Myotis muricola, Myotis ridleyi, Rhinolophus acuminatus, Rhinolophus affinis, Rhinolophus philippinensis, Rhinolophus sedulus, Rhinolophus trifoliatus, Tylonycteris pachypus, Tylonycteris robustula, Balionycteris maculata, Cynopterus brachyotis, Dyacopteurs spadiceous, Macroglossus minimus	Bacillus algicola
704	(Morni et al., 2025)	Glischropus tylophus, Hipposideros diadema, Kerivoula hardwickii, Kerivoula minuta, Myotis muricola, Myotis ridleyi, Rhinolophus acuminatus, Rhinolophus affinis, Rhinolophus philippinensis, Rhinolophus sedulus, Rhinolophus trifoliatus, Tylonycteris pachypus, Tylonycteris robustula, Balionycteris maculata, Cynopterus brachyotis, Dyacopteurs spadiceous, Macroglossus minimus	Bacillus alkalisediminis
705	(Morni et al., 2025)	Glischropus tylophus, Hipposideros diadema, Kerivoula hardwickii, Kerivoula minuta, Myotis muricola, Myotis ridleyi, Rhinolophus acuminatus, Rhinolophus affinis, Rhinolophus philippinensis, Rhinolophus sedulus, Rhinolophus trifoliatus, Tylonycteris pachypus, Tylonycteris robustula, Balionycteris maculata, Cynopterus brachyotis, Dyacopteurs spadiceous, Macroglossus minimus	Bacillus alkalitelluris
706	(Morni et al., 2025)	Glischropus tylophus, Hipposideros diadema, Kerivoula hardwickii, Kerivoula minuta, Myotis muricola, Myotis ridleyi, Rhinolophus acuminatus, Rhinolophus affinis, Rhinolophus philippinensis, Rhinolophus sedulus, Rhinolophus trifoliatus, Tylonycteris pachypus, Tylonycteris robustula, Balionycteris maculata, Cynopterus brachyotis, Dyacopteurs spadiceous, Macroglossus minimus	Bacillus alkalitolerans
707	(Morni et al., 2025)	Glischropus tylophus, Hipposideros diadema, Kerivoula hardwickii, Kerivoula minuta, Myotis muricola, Myotis ridleyi, Rhinolophus acuminatus, Rhinolophus affinis, Rhinolophus philippinensis, Rhinolophus sedulus, Rhinolophus trifoliatus, Tylonycteris pachypus, Tylonycteris robustula, Balionycteris maculata, Cynopterus brachyotis, Dyacopteurs spadiceous, Macroglossus minimus	Bacillus altitudinis
708	(Morni et al., 2025)	Glischropus tylophus, Hipposideros diadema, Kerivoula hardwickii, Kerivoula minuta, Myotis muricola, Myotis ridleyi, Rhinolophus acuminatus, Rhinolophus affinis, Rhinolophus philippinensis, Rhinolophus sedulus, Rhinolophus trifoliatus, Tylonycteris pachypus, Tylonycteris robustula, Balionycteris maculata, Cynopterus brachyotis, Dyacopteurs spadiceous, Macroglossus minimus	Bacillus alveayuensis
709	(Morni et al., 2025)	Glischropus tylophus, Hipposideros diadema, Kerivoula hardwickii, Kerivoula minuta, Myotis muricola, Myotis ridleyi, Rhinolophus acuminatus, Rhinolophus affinis, Rhinolophus philippinensis, Rhinolophus sedulus, Rhinolophus trifoliatus, Tylonycteris pachypus, Tylonycteris robustula, Balionycteris maculata, Cynopterus brachyotis, Dyacopteurs spadiceous, Macroglossus minimus	Bacillus amyloliquefaciens
710	(Morni et al., 2025)	Glischropus tylophus, Hipposideros diadema, Kerivoula hardwickii, Kerivoula minuta, Myotis muricola, Myotis ridleyi, Rhinolophus acuminatus, Rhinolophus affinis, Rhinolophus philippinensis, Rhinolophus sedulus, Rhinolophus trifoliatus, Tylonycteris pachypus, Tylonycteris robustula, Balionycteris maculata, Cynopterus brachyotis, Dyacopteurs spadiceous, Macroglossus minimus	Bacillus andreraoultii
711	(Morni et al., 2025)	Glischropus tylophus, Hipposideros diadema, Kerivoula hardwickii, Kerivoula minuta, Myotis muricola, Myotis ridleyi, Rhinolophus acuminatus, Rhinolophus affinis, Rhinolophus philippinensis, Rhinolophus sedulus, Rhinolophus trifoliatus, Tylonycteris pachypus, Tylonycteris robustula, Balionycteris maculata, Cynopterus brachyotis, Dyacopteurs spadiceous, Macroglossus minimus	Bacillus aquiflavi
712	(Morni et al., 2025)	Glischropus tylophus, Hipposideros diadema, Kerivoula hardwickii, Kerivoula minuta, Myotis muricola, Myotis ridleyi, Rhinolophus acuminatus, Rhinolophus affinis, Rhinolophus philippinensis, Rhinolophus sedulus, Rhinolophus trifoliatus, Tylonycteris pachypus, Tylonycteris robustula, Balionycteris maculata, Cynopterus brachyotis, Dyacopteurs spadiceous, Macroglossus minimus	Bacillus aquimaris
713	(Morni et al., 2025)	Glischropus tylophus, Hipposideros diadema, Kerivoula hardwickii, Kerivoula minuta, Myotis muricola, Myotis ridleyi, Rhinolophus acuminatus, Rhinolophus affinis, Rhinolophus philippinensis, Rhinolophus sedulus, Rhinolophus trifoliatus, Tylonycteris pachypus, Tylonycteris robustula, Balionycteris maculata, Cynopterus brachyotis, Dyacopteurs spadiceous, Macroglossus minimus	Bacillus aryabhattai
714	(Morni et al., 2025)	Glischropus tylophus, Hipposideros diadema, Kerivoula hardwickii, Kerivoula minuta, Myotis muricola, Myotis ridleyi, Rhinolophus acuminatus, Rhinolophus affinis, Rhinolophus philippinensis, Rhinolophus sedulus, Rhinolophus trifoliatus, Tylonycteris pachypus, Tylonycteris robustula, Balionycteris maculata, Cynopterus brachyotis, Dyacopteurs spadiceous, Macroglossus minimus	Bacillus asahii
715	(Morni et al., 2025)	Glischropus tylophus, Hipposideros diadema, Kerivoula hardwickii, Kerivoula minuta, Myotis muricola, Myotis ridleyi, Rhinolophus acuminatus, Rhinolophus affinis, Rhinolophus philippinensis, Rhinolophus sedulus, Rhinolophus trifoliatus, Tylonycteris pachypus, Tylonycteris robustula, Balionycteris maculata, Cynopterus brachyotis, Dyacopteurs spadiceous, Macroglossus minimus	Bacillus atrophaeus
716	(Morni et al., 2025)	Glischropus tylophus, Hipposideros diadema, Kerivoula hardwickii, Kerivoula minuta, Myotis muricola, Myotis ridleyi, Rhinolophus acuminatus, Rhinolophus affinis, Rhinolophus philippinensis, Rhinolophus sedulus, Rhinolophus trifoliatus, Tylonycteris pachypus, Tylonycteris robustula, Balionycteris maculata, Cynopterus brachyotis, Dyacopteurs spadiceous, Macroglossus minimus	Bacillus australimaris
717	(Morni et al., 2025)	Glischropus tylophus, Hipposideros diadema, Kerivoula hardwickii, Kerivoula minuta, Myotis muricola, Myotis ridleyi, Rhinolophus acuminatus, Rhinolophus affinis, Rhinolophus philippinensis, Rhinolophus sedulus, Rhinolophus trifoliatus, Tylonycteris pachypus, Tylonycteris robustula, Balionycteris maculata, Cynopterus brachyotis, Dyacopteurs spadiceous, Macroglossus minimus	Bacillus azotoformans
718	(Morni et al., 2025)	Glischropus tylophus, Hipposideros diadema, Kerivoula hardwickii, Kerivoula minuta, Myotis muricola, Myotis ridleyi, Rhinolophus acuminatus, Rhinolophus affinis, Rhinolophus philippinensis, Rhinolophus sedulus, Rhinolophus trifoliatus, Tylonycteris pachypus, Tylonycteris robustula, Balionycteris maculata, Cynopterus brachyotis, Dyacopteurs spadiceous, Macroglossus minimus	Bacillus badius
719	(Morni et al., 2025)	Glischropus tylophus, Hipposideros diadema, Kerivoula hardwickii, Kerivoula minuta, Myotis muricola, Myotis ridleyi, Rhinolophus acuminatus, Rhinolophus affinis, Rhinolophus philippinensis, Rhinolophus sedulus, Rhinolophus trifoliatus, Tylonycteris pachypus, Tylonycteris robustula, Balionycteris maculata, Cynopterus brachyotis, Dyacopteurs spadiceous, Macroglossus minimus	Bacillus bataviensis
720	(Morni et al., 2025)	Glischropus tylophus, Hipposideros diadema, Kerivoula hardwickii, Kerivoula minuta, Myotis muricola, Myotis ridleyi, Rhinolophus acuminatus, Rhinolophus affinis, Rhinolophus philippinensis, Rhinolophus sedulus, Rhinolophus trifoliatus, Tylonycteris pachypus, Tylonycteris robustula, Balionycteris maculata, Cynopterus brachyotis, Dyacopteurs spadiceous, Macroglossus minimus	Bacillus benzoevorans
721	(Morni et al., 2025)	Glischropus tylophus, Hipposideros diadema, Kerivoula hardwickii, Kerivoula minuta, Myotis muricola, Myotis ridleyi, Rhinolophus acuminatus, Rhinolophus affinis, Rhinolophus philippinensis, Rhinolophus sedulus, Rhinolophus trifoliatus, Tylonycteris pachypus, Tylonycteris robustula, Balionycteris maculata, Cynopterus brachyotis, Dyacopteurs spadiceous, Macroglossus minimus	Bacillus beringensis
722	(Morni et al., 2025)	Glischropus tylophus, Hipposideros diadema, Kerivoula hardwickii, Kerivoula minuta, Myotis muricola, Myotis ridleyi, Rhinolophus acuminatus, Rhinolophus affinis, Rhinolophus philippinensis, Rhinolophus sedulus, Rhinolophus trifoliatus, Tylonycteris pachypus, Tylonycteris robustula, Balionycteris maculata, Cynopterus brachyotis, Dyacopteurs spadiceous, Macroglossus minimus	Bacillus berkeleyi
723	(Morni et al., 2025)	Glischropus tylophus, Hipposideros diadema, Kerivoula hardwickii, Kerivoula minuta, Myotis muricola, Myotis ridleyi, Rhinolophus acuminatus, Rhinolophus affinis, Rhinolophus philippinensis, Rhinolophus sedulus, Rhinolophus trifoliatus, Tylonycteris pachypus, Tylonycteris robustula, Balionycteris maculata, Cynopterus brachyotis, Dyacopteurs spadiceous, Macroglossus minimus	Bacillus bingmayongensis
724	(Morni et al., 2025)	Glischropus tylophus, Hipposideros diadema, Kerivoula hardwickii, Kerivoula minuta, Myotis muricola, Myotis ridleyi, Rhinolophus acuminatus, Rhinolophus affinis, Rhinolophus philippinensis, Rhinolophus sedulus, Rhinolophus trifoliatus, Tylonycteris pachypus, Tylonycteris robustula, Balionycteris maculata, Cynopterus brachyotis, Dyacopteurs spadiceous, Macroglossus minimus	Bacillus borbori
725	(Morni et al., 2025)	Glischropus tylophus, Hipposideros diadema, Kerivoula hardwickii, Kerivoula minuta, Myotis muricola, Myotis ridleyi, Rhinolophus acuminatus, Rhinolophus affinis, Rhinolophus philippinensis, Rhinolophus sedulus, Rhinolophus trifoliatus, Tylonycteris pachypus, Tylonycteris robustula, Balionycteris maculata, Cynopterus brachyotis, Dyacopteurs spadiceous, Macroglossus minimus	Bacillus capparidis
726	(Morni et al., 2025)	Glischropus tylophus, Hipposideros diadema, Kerivoula hardwickii, Kerivoula minuta, Myotis muricola, Myotis ridleyi, Rhinolophus acuminatus, Rhinolophus affinis, Rhinolophus philippinensis, Rhinolophus sedulus, Rhinolophus trifoliatus, Tylonycteris pachypus, Tylonycteris robustula, Balionycteris maculata, Cynopterus brachyotis, Dyacopteurs spadiceous, Macroglossus minimus	Bacillus carboniphilus
727	(Morni et al., 2025)	Glischropus tylophus, Hipposideros diadema, Kerivoula hardwickii, Kerivoula minuta, Myotis muricola, Myotis ridleyi, Rhinolophus acuminatus, Rhinolophus affinis, Rhinolophus philippinensis, Rhinolophus sedulus, Rhinolophus trifoliatus, Tylonycteris pachypus, Tylonycteris robustula, Balionycteris maculata, Cynopterus brachyotis, Dyacopteurs spadiceous, Macroglossus minimus	Bacillus cavernae
728	(Morni et al., 2025)	Glischropus tylophus, Hipposideros diadema, Kerivoula hardwickii, Kerivoula minuta, Myotis muricola, Myotis ridleyi, Rhinolophus acuminatus, Rhinolophus affinis, Rhinolophus philippinensis, Rhinolophus sedulus, Rhinolophus trifoliatus, Tylonycteris pachypus, Tylonycteris robustula, Balionycteris maculata, Cynopterus brachyotis, Dyacopteurs spadiceous, Macroglossus minimus	Bacillus cecembensis
729	(Morni et al., 2025)	Glischropus tylophus, Hipposideros diadema, Kerivoula hardwickii, Kerivoula minuta, Myotis muricola, Myotis ridleyi, Rhinolophus acuminatus, Rhinolophus affinis, Rhinolophus philippinensis, Rhinolophus sedulus, Rhinolophus trifoliatus, Tylonycteris pachypus, Tylonycteris robustula, Balionycteris maculata, Cynopterus brachyotis, Dyacopteurs spadiceous, Macroglossus minimus	Bacillus cellulosilyticus
730	(Morni et al., 2025)	Glischropus tylophus, Hipposideros diadema, Kerivoula hardwickii, Kerivoula minuta, Myotis muricola, Myotis ridleyi, Rhinolophus acuminatus, Rhinolophus affinis, Rhinolophus philippinensis, Rhinolophus sedulus, Rhinolophus trifoliatus, Tylonycteris pachypus, Tylonycteris robustula, Balionycteris maculata, Cynopterus brachyotis, Dyacopteurs spadiceous, Macroglossus minimus	Bacillus cereus
731	(Morni et al., 2025)	Glischropus tylophus, Hipposideros diadema, Kerivoula hardwickii, Kerivoula minuta, Myotis muricola, Myotis ridleyi, Rhinolophus acuminatus, Rhinolophus affinis, Rhinolophus philippinensis, Rhinolophus sedulus, Rhinolophus trifoliatus, Tylonycteris pachypus, Tylonycteris robustula, Balionycteris maculata, Cynopterus brachyotis, Dyacopteurs spadiceous, Macroglossus minimus	Bacillus chungangensis
732	(Morni et al., 2025)	Glischropus tylophus, Hipposideros diadema, Kerivoula hardwickii, Kerivoula minuta, Myotis muricola, Myotis ridleyi, Rhinolophus acuminatus, Rhinolophus affinis, Rhinolophus philippinensis, Rhinolophus sedulus, Rhinolophus trifoliatus, Tylonycteris pachypus, Tylonycteris robustula, Balionycteris maculata, Cynopterus brachyotis, Dyacopteurs spadiceous, Macroglossus minimus	Bacillus ciccensis
733	(Morni et al., 2025)	Glischropus tylophus, Hipposideros diadema, Kerivoula hardwickii, Kerivoula minuta, Myotis muricola, Myotis ridleyi, Rhinolophus acuminatus, Rhinolophus affinis, Rhinolophus philippinensis, Rhinolophus sedulus, Rhinolophus trifoliatus, Tylonycteris pachypus, Tylonycteris robustula, Balionycteris maculata, Cynopterus brachyotis, Dyacopteurs spadiceous, Macroglossus minimus	Bacillus circulans
734	(Morni et al., 2025)	Glischropus tylophus, Hipposideros diadema, Kerivoula hardwickii, Kerivoula minuta, Myotis muricola, Myotis ridleyi, Rhinolophus acuminatus, Rhinolophus affinis, Rhinolophus philippinensis, Rhinolophus sedulus, Rhinolophus trifoliatus, Tylonycteris pachypus, Tylonycteris robustula, Balionycteris maculata, Cynopterus brachyotis, Dyacopteurs spadiceous, Macroglossus minimus	Bacillus clausii
735	(Morni et al., 2025)	Glischropus tylophus, Hipposideros diadema, Kerivoula hardwickii, Kerivoula minuta, Myotis muricola, Myotis ridleyi, Rhinolophus acuminatus, Rhinolophus affinis, Rhinolophus philippinensis, Rhinolophus sedulus, Rhinolophus trifoliatus, Tylonycteris pachypus, Tylonycteris robustula, Balionycteris maculata, Cynopterus brachyotis, Dyacopteurs spadiceous, Macroglossus minimus	Bacillus coagulans
736	(Morni et al., 2025)	Glischropus tylophus, Hipposideros diadema, Kerivoula hardwickii, Kerivoula minuta, Myotis muricola, Myotis ridleyi, Rhinolophus acuminatus, Rhinolophus affinis, Rhinolophus philippinensis, Rhinolophus sedulus, Rhinolophus trifoliatus, Tylonycteris pachypus, Tylonycteris robustula, Balionycteris maculata, Cynopterus brachyotis, Dyacopteurs spadiceous, Macroglossus minimus	Bacillus coahuilensis
737	(Morni et al., 2025)	Glischropus tylophus, Hipposideros diadema, Kerivoula hardwickii, Kerivoula minuta, Myotis muricola, Myotis ridleyi, Rhinolophus acuminatus, Rhinolophus affinis, Rhinolophus philippinensis, Rhinolophus sedulus, Rhinolophus trifoliatus, Tylonycteris pachypus, Tylonycteris robustula, Balionycteris maculata, Cynopterus brachyotis, Dyacopteurs spadiceous, Macroglossus minimus	Bacillus cohnii
738	(Morni et al., 2025)	Glischropus tylophus, Hipposideros diadema, Kerivoula hardwickii, Kerivoula minuta, Myotis muricola, Myotis ridleyi, Rhinolophus acuminatus, Rhinolophus affinis, Rhinolophus philippinensis, Rhinolophus sedulus, Rhinolophus trifoliatus, Tylonycteris pachypus, Tylonycteris robustula, Balionycteris maculata, Cynopterus brachyotis, Dyacopteurs spadiceous, Macroglossus minimus	Bacillus cytotoxicus
739	(Morni et al., 2025)	Glischropus tylophus, Hipposideros diadema, Kerivoula hardwickii, Kerivoula minuta, Myotis muricola, Myotis ridleyi, Rhinolophus acuminatus, Rhinolophus affinis, Rhinolophus philippinensis, Rhinolophus sedulus, Rhinolophus trifoliatus, Tylonycteris pachypus, Tylonycteris robustula, Balionycteris maculata, Cynopterus brachyotis, Dyacopteurs spadiceous, Macroglossus minimus	Bacillus dakarensis
740	(Morni et al., 2025)	Glischropus tylophus, Hipposideros diadema, Kerivoula hardwickii, Kerivoula minuta, Myotis muricola, Myotis ridleyi, Rhinolophus acuminatus, Rhinolophus affinis, Rhinolophus philippinensis, Rhinolophus sedulus, Rhinolophus trifoliatus, Tylonycteris pachypus, Tylonycteris robustula, Balionycteris maculata, Cynopterus brachyotis, Dyacopteurs spadiceous, Macroglossus minimus	Bacillus decolorationis
741	(Morni et al., 2025)	Glischropus tylophus, Hipposideros diadema, Kerivoula hardwickii, Kerivoula minuta, Myotis muricola, Myotis ridleyi, Rhinolophus acuminatus, Rhinolophus affinis, Rhinolophus philippinensis, Rhinolophus sedulus, Rhinolophus trifoliatus, Tylonycteris pachypus, Tylonycteris robustula, Balionycteris maculata, Cynopterus brachyotis, Dyacopteurs spadiceous, Macroglossus minimus	Bacillus deserti
742	(Morni et al., 2025)	Glischropus tylophus, Hipposideros diadema, Kerivoula hardwickii, Kerivoula minuta, Myotis muricola, Myotis ridleyi, Rhinolophus acuminatus, Rhinolophus affinis, Rhinolophus philippinensis, Rhinolophus sedulus, Rhinolophus trifoliatus, Tylonycteris pachypus, Tylonycteris robustula, Balionycteris maculata, Cynopterus brachyotis, Dyacopteurs spadiceous, Macroglossus minimus	Bacillus drentensis
743	(Morni et al., 2025)	Glischropus tylophus, Hipposideros diadema, Kerivoula hardwickii, Kerivoula minuta, Myotis muricola, Myotis ridleyi, Rhinolophus acuminatus, Rhinolophus affinis, Rhinolophus philippinensis, Rhinolophus sedulus, Rhinolophus trifoliatus, Tylonycteris pachypus, Tylonycteris robustula, Balionycteris maculata, Cynopterus brachyotis, Dyacopteurs spadiceous, Macroglossus minimus	Bacillus ectoiniformans
744	(Morni et al., 2025)	Glischropus tylophus, Hipposideros diadema, Kerivoula hardwickii, Kerivoula minuta, Myotis muricola, Myotis ridleyi, Rhinolophus acuminatus, Rhinolophus affinis, Rhinolophus philippinensis, Rhinolophus sedulus, Rhinolophus trifoliatus, Tylonycteris pachypus, Tylonycteris robustula, Balionycteris maculata, Cynopterus brachyotis, Dyacopteurs spadiceous, Macroglossus minimus	Bacillus eiseniae
745	(Morni et al., 2025)	Glischropus tylophus, Hipposideros diadema, Kerivoula hardwickii, Kerivoula minuta, Myotis muricola, Myotis ridleyi, Rhinolophus acuminatus, Rhinolophus affinis, Rhinolophus philippinensis, Rhinolophus sedulus, Rhinolophus trifoliatus, Tylonycteris pachypus, Tylonycteris robustula, Balionycteris maculata, Cynopterus brachyotis, Dyacopteurs spadiceous, Macroglossus minimus	Bacillus enclensis
746	(Morni et al., 2025)	Glischropus tylophus, Hipposideros diadema, Kerivoula hardwickii, Kerivoula minuta, Myotis muricola, Myotis ridleyi, Rhinolophus acuminatus, Rhinolophus affinis, Rhinolophus philippinensis, Rhinolophus sedulus, Rhinolophus trifoliatus, Tylonycteris pachypus, Tylonycteris robustula, Balionycteris maculata, Cynopterus brachyotis, Dyacopteurs spadiceous, Macroglossus minimus	Bacillus endoradicis
747	(Morni et al., 2025)	Glischropus tylophus, Hipposideros diadema, Kerivoula hardwickii, Kerivoula minuta, Myotis muricola, Myotis ridleyi, Rhinolophus acuminatus, Rhinolophus affinis, Rhinolophus philippinensis, Rhinolophus sedulus, Rhinolophus trifoliatus, Tylonycteris pachypus, Tylonycteris robustula, Balionycteris maculata, Cynopterus brachyotis, Dyacopteurs spadiceous, Macroglossus minimus	Bacillus fastidiosus
748	(Morni et al., 2025)	Glischropus tylophus, Hipposideros diadema, Kerivoula hardwickii, Kerivoula minuta, Myotis muricola, Myotis ridleyi, Rhinolophus acuminatus, Rhinolophus affinis, Rhinolophus philippinensis, Rhinolophus sedulus, Rhinolophus trifoliatus, Tylonycteris pachypus, Tylonycteris robustula, Balionycteris maculata, Cynopterus brachyotis, Dyacopteurs spadiceous, Macroglossus minimus	Bacillus fermenti
749	(Morni et al., 2025)	Glischropus tylophus, Hipposideros diadema, Kerivoula hardwickii, Kerivoula minuta, Myotis muricola, Myotis ridleyi, Rhinolophus acuminatus, Rhinolophus affinis, Rhinolophus philippinensis, Rhinolophus sedulus, Rhinolophus trifoliatus, Tylonycteris pachypus, Tylonycteris robustula, Balionycteris maculata, Cynopterus brachyotis, Dyacopteurs spadiceous, Macroglossus minimus	Bacillus firmus
750	(Morni et al., 2025)	Glischropus tylophus, Hipposideros diadema, Kerivoula hardwickii, Kerivoula minuta, Myotis muricola, Myotis ridleyi, Rhinolophus acuminatus, Rhinolophus affinis, Rhinolophus philippinensis, Rhinolophus sedulus, Rhinolophus trifoliatus, Tylonycteris pachypus, Tylonycteris robustula, Balionycteris maculata, Cynopterus brachyotis, Dyacopteurs spadiceous, Macroglossus minimus	Bacillus flexus
751	(Morni et al., 2025)	Glischropus tylophus, Hipposideros diadema, Kerivoula hardwickii, Kerivoula minuta, Myotis muricola, Myotis ridleyi, Rhinolophus acuminatus, Rhinolophus affinis, Rhinolophus philippinensis, Rhinolophus sedulus, Rhinolophus trifoliatus, Tylonycteris pachypus, Tylonycteris robustula, Balionycteris maculata, Cynopterus brachyotis, Dyacopteurs spadiceous, Macroglossus minimus	Bacillus foraminis
752	(Morni et al., 2025)	Glischropus tylophus, Hipposideros diadema, Kerivoula hardwickii, Kerivoula minuta, Myotis muricola, Myotis ridleyi, Rhinolophus acuminatus, Rhinolophus affinis, Rhinolophus philippinensis, Rhinolophus sedulus, Rhinolophus trifoliatus, Tylonycteris pachypus, Tylonycteris robustula, Balionycteris maculata, Cynopterus brachyotis, Dyacopteurs spadiceous, Macroglossus minimus	Bacillus fungorum
753	(Morni et al., 2025)	Glischropus tylophus, Hipposideros diadema, Kerivoula hardwickii, Kerivoula minuta, Myotis muricola, Myotis ridleyi, Rhinolophus acuminatus, Rhinolophus affinis, Rhinolophus philippinensis, Rhinolophus sedulus, Rhinolophus trifoliatus, Tylonycteris pachypus, Tylonycteris robustula, Balionycteris maculata, Cynopterus brachyotis, Dyacopteurs spadiceous, Macroglossus minimus	Bacillus funiculus
754	(Morni et al., 2025)	Glischropus tylophus, Hipposideros diadema, Kerivoula hardwickii, Kerivoula minuta, Myotis muricola, Myotis ridleyi, Rhinolophus acuminatus, Rhinolophus affinis, Rhinolophus philippinensis, Rhinolophus sedulus, Rhinolophus trifoliatus, Tylonycteris pachypus, Tylonycteris robustula, Balionycteris maculata, Cynopterus brachyotis, Dyacopteurs spadiceous, Macroglossus minimus	Bacillus gaemokensis
755	(Morni et al., 2025)	Glischropus tylophus, Hipposideros diadema, Kerivoula hardwickii, Kerivoula minuta, Myotis muricola, Myotis ridleyi, Rhinolophus acuminatus, Rhinolophus affinis, Rhinolophus philippinensis, Rhinolophus sedulus, Rhinolophus trifoliatus, Tylonycteris pachypus, Tylonycteris robustula, Balionycteris maculata, Cynopterus brachyotis, Dyacopteurs spadiceous, Macroglossus minimus	Bacillus galliciensis
756	(Morni et al., 2025)	Glischropus tylophus, Hipposideros diadema, Kerivoula hardwickii, Kerivoula minuta, Myotis muricola, Myotis ridleyi, Rhinolophus acuminatus, Rhinolophus affinis, Rhinolophus philippinensis, Rhinolophus sedulus, Rhinolophus trifoliatus, Tylonycteris pachypus, Tylonycteris robustula, Balionycteris maculata, Cynopterus brachyotis, Dyacopteurs spadiceous, Macroglossus minimus	Bacillus ginsengihumi
757	(Morni et al., 2025)	Glischropus tylophus, Hipposideros diadema, Kerivoula hardwickii, Kerivoula minuta, Myotis muricola, Myotis ridleyi, Rhinolophus acuminatus, Rhinolophus affinis, Rhinolophus philippinensis, Rhinolophus sedulus, Rhinolophus trifoliatus, Tylonycteris pachypus, Tylonycteris robustula, Balionycteris maculata, Cynopterus brachyotis, Dyacopteurs spadiceous, Macroglossus minimus	Bacillus ginsengisoli
758	(Morni et al., 2025)	Glischropus tylophus, Hipposideros diadema, Kerivoula hardwickii, Kerivoula minuta, Myotis muricola, Myotis ridleyi, Rhinolophus acuminatus, Rhinolophus affinis, Rhinolophus philippinensis, Rhinolophus sedulus, Rhinolophus trifoliatus, Tylonycteris pachypus, Tylonycteris robustula, Balionycteris maculata, Cynopterus brachyotis, Dyacopteurs spadiceous, Macroglossus minimus	Bacillus gossypii
759	(Morni et al., 2025)	Glischropus tylophus, Hipposideros diadema, Kerivoula hardwickii, Kerivoula minuta, Myotis muricola, Myotis ridleyi, Rhinolophus acuminatus, Rhinolophus affinis, Rhinolophus philippinensis, Rhinolophus sedulus, Rhinolophus trifoliatus, Tylonycteris pachypus, Tylonycteris robustula, Balionycteris maculata, Cynopterus brachyotis, Dyacopteurs spadiceous, Macroglossus minimus	Bacillus gottheilii
760	(Morni et al., 2025)	Glischropus tylophus, Hipposideros diadema, Kerivoula hardwickii, Kerivoula minuta, Myotis muricola, Myotis ridleyi, Rhinolophus acuminatus, Rhinolophus affinis, Rhinolophus philippinensis, Rhinolophus sedulus, Rhinolophus trifoliatus, Tylonycteris pachypus, Tylonycteris robustula, Balionycteris maculata, Cynopterus brachyotis, Dyacopteurs spadiceous, Macroglossus minimus	Bacillus haikouensis
761	(Morni et al., 2025)	Glischropus tylophus, Hipposideros diadema, Kerivoula hardwickii, Kerivoula minuta, Myotis muricola, Myotis ridleyi, Rhinolophus acuminatus, Rhinolophus affinis, Rhinolophus philippinensis, Rhinolophus sedulus, Rhinolophus trifoliatus, Tylonycteris pachypus, Tylonycteris robustula, Balionycteris maculata, Cynopterus brachyotis, Dyacopteurs spadiceous, Macroglossus minimus	Bacillus halmapalus
762	(Morni et al., 2025)	Glischropus tylophus, Hipposideros diadema, Kerivoula hardwickii, Kerivoula minuta, Myotis muricola, Myotis ridleyi, Rhinolophus acuminatus, Rhinolophus affinis, Rhinolophus philippinensis, Rhinolophus sedulus, Rhinolophus trifoliatus, Tylonycteris pachypus, Tylonycteris robustula, Balionycteris maculata, Cynopterus brachyotis, Dyacopteurs spadiceous, Macroglossus minimus	Bacillus halodurans
763	(Morni et al., 2025)	Glischropus tylophus, Hipposideros diadema, Kerivoula hardwickii, Kerivoula minuta, Myotis muricola, Myotis ridleyi, Rhinolophus acuminatus, Rhinolophus affinis, Rhinolophus philippinensis, Rhinolophus sedulus, Rhinolophus trifoliatus, Tylonycteris pachypus, Tylonycteris robustula, Balionycteris maculata, Cynopterus brachyotis, Dyacopteurs spadiceous, Macroglossus minimus	Bacillus halosaccharovorans
764	(Morni et al., 2025)	Glischropus tylophus, Hipposideros diadema, Kerivoula hardwickii, Kerivoula minuta, Myotis muricola, Myotis ridleyi, Rhinolophus acuminatus, Rhinolophus affinis, Rhinolophus philippinensis, Rhinolophus sedulus, Rhinolophus trifoliatus, Tylonycteris pachypus, Tylonycteris robustula, Balionycteris maculata, Cynopterus brachyotis, Dyacopteurs spadiceous, Macroglossus minimus	Bacillus halotolerans
765	(Morni et al., 2025)	Glischropus tylophus, Hipposideros diadema, Kerivoula hardwickii, Kerivoula minuta, Myotis muricola, Myotis ridleyi, Rhinolophus acuminatus, Rhinolophus affinis, Rhinolophus philippinensis, Rhinolophus sedulus, Rhinolophus trifoliatus, Tylonycteris pachypus, Tylonycteris robustula, Balionycteris maculata, Cynopterus brachyotis, Dyacopteurs spadiceous, Macroglossus minimus	Bacillus haynesii
766	(Morni et al., 2025)	Glischropus tylophus, Hipposideros diadema, Kerivoula hardwickii, Kerivoula minuta, Myotis muricola, Myotis ridleyi, Rhinolophus acuminatus, Rhinolophus affinis, Rhinolophus philippinensis, Rhinolophus sedulus, Rhinolophus trifoliatus, Tylonycteris pachypus, Tylonycteris robustula, Balionycteris maculata, Cynopterus brachyotis, Dyacopteurs spadiceous, Macroglossus minimus	Bacillus hemicellulosilyticus
767	(Morni et al., 2025)	Glischropus tylophus, Hipposideros diadema, Kerivoula hardwickii, Kerivoula minuta, Myotis muricola, Myotis ridleyi, Rhinolophus acuminatus, Rhinolophus affinis, Rhinolophus philippinensis, Rhinolophus sedulus, Rhinolophus trifoliatus, Tylonycteris pachypus, Tylonycteris robustula, Balionycteris maculata, Cynopterus brachyotis, Dyacopteurs spadiceous, Macroglossus minimus	Bacillus herbersteinensis
768	(Morni et al., 2025)	Glischropus tylophus, Hipposideros diadema, Kerivoula hardwickii, Kerivoula minuta, Myotis muricola, Myotis ridleyi, Rhinolophus acuminatus, Rhinolophus affinis, Rhinolophus philippinensis, Rhinolophus sedulus, Rhinolophus trifoliatus, Tylonycteris pachypus, Tylonycteris robustula, Balionycteris maculata, Cynopterus brachyotis, Dyacopteurs spadiceous, Macroglossus minimus	Bacillus horikoshii
769	(Morni et al., 2025)	Glischropus tylophus, Hipposideros diadema, Kerivoula hardwickii, Kerivoula minuta, Myotis muricola, Myotis ridleyi, Rhinolophus acuminatus, Rhinolophus affinis, Rhinolophus philippinensis, Rhinolophus sedulus, Rhinolophus trifoliatus, Tylonycteris pachypus, Tylonycteris robustula, Balionycteris maculata, Cynopterus brachyotis, Dyacopteurs spadiceous, Macroglossus minimus	Bacillus horneckiae
770	(Morni et al., 2025)	Glischropus tylophus, Hipposideros diadema, Kerivoula hardwickii, Kerivoula minuta, Myotis muricola, Myotis ridleyi, Rhinolophus acuminatus, Rhinolophus affinis, Rhinolophus philippinensis, Rhinolophus sedulus, Rhinolophus trifoliatus, Tylonycteris pachypus, Tylonycteris robustula, Balionycteris maculata, Cynopterus brachyotis, Dyacopteurs spadiceous, Macroglossus minimus	Bacillus horti
771	(Morni et al., 2025)	Glischropus tylophus, Hipposideros diadema, Kerivoula hardwickii, Kerivoula minuta, Myotis muricola, Myotis ridleyi, Rhinolophus acuminatus, Rhinolophus affinis, Rhinolophus philippinensis, Rhinolophus sedulus, Rhinolophus trifoliatus, Tylonycteris pachypus, Tylonycteris robustula, Balionycteris maculata, Cynopterus brachyotis, Dyacopteurs spadiceous, Macroglossus minimus	Bacillus huizhouensis
772	(Morni et al., 2025)	Glischropus tylophus, Hipposideros diadema, Kerivoula hardwickii, Kerivoula minuta, Myotis muricola, Myotis ridleyi, Rhinolophus acuminatus, Rhinolophus affinis, Rhinolophus philippinensis, Rhinolophus sedulus, Rhinolophus trifoliatus, Tylonycteris pachypus, Tylonycteris robustula, Balionycteris maculata, Cynopterus brachyotis, Dyacopteurs spadiceous, Macroglossus minimus	Bacillus humi
773	(Morni et al., 2025)	Glischropus tylophus, Hipposideros diadema, Kerivoula hardwickii, Kerivoula minuta, Myotis muricola, Myotis ridleyi, Rhinolophus acuminatus, Rhinolophus affinis, Rhinolophus philippinensis, Rhinolophus sedulus, Rhinolophus trifoliatus, Tylonycteris pachypus, Tylonycteris robustula, Balionycteris maculata, Cynopterus brachyotis, Dyacopteurs spadiceous, Macroglossus minimus	Bacillus hwajinpoensis
774	(Morni et al., 2025)	Glischropus tylophus, Hipposideros diadema, Kerivoula hardwickii, Kerivoula minuta, Myotis muricola, Myotis ridleyi, Rhinolophus acuminatus, Rhinolophus affinis, Rhinolophus philippinensis, Rhinolophus sedulus, Rhinolophus trifoliatus, Tylonycteris pachypus, Tylonycteris robustula, Balionycteris maculata, Cynopterus brachyotis, Dyacopteurs spadiceous, Macroglossus minimus	Bacillus idriensis
775	(Morni et al., 2025)	Glischropus tylophus, Hipposideros diadema, Kerivoula hardwickii, Kerivoula minuta, Myotis muricola, Myotis ridleyi, Rhinolophus acuminatus, Rhinolophus affinis, Rhinolophus philippinensis, Rhinolophus sedulus, Rhinolophus trifoliatus, Tylonycteris pachypus, Tylonycteris robustula, Balionycteris maculata, Cynopterus brachyotis, Dyacopteurs spadiceous, Macroglossus minimus	Bacillus indicus
776	(Morni et al., 2025)	Glischropus tylophus, Hipposideros diadema, Kerivoula hardwickii, Kerivoula minuta, Myotis muricola, Myotis ridleyi, Rhinolophus acuminatus, Rhinolophus affinis, Rhinolophus philippinensis, Rhinolophus sedulus, Rhinolophus trifoliatus, Tylonycteris pachypus, Tylonycteris robustula, Balionycteris maculata, Cynopterus brachyotis, Dyacopteurs spadiceous, Macroglossus minimus	Bacillus infantis
777	(Morni et al., 2025)	Glischropus tylophus, Hipposideros diadema, Kerivoula hardwickii, Kerivoula minuta, Myotis muricola, Myotis ridleyi, Rhinolophus acuminatus, Rhinolophus affinis, Rhinolophus philippinensis, Rhinolophus sedulus, Rhinolophus trifoliatus, Tylonycteris pachypus, Tylonycteris robustula, Balionycteris maculata, Cynopterus brachyotis, Dyacopteurs spadiceous, Macroglossus minimus	Bacillus infernus
778	(Morni et al., 2025)	Glischropus tylophus, Hipposideros diadema, Kerivoula hardwickii, Kerivoula minuta, Myotis muricola, Myotis ridleyi, Rhinolophus acuminatus, Rhinolophus affinis, Rhinolophus philippinensis, Rhinolophus sedulus, Rhinolophus trifoliatus, Tylonycteris pachypus, Tylonycteris robustula, Balionycteris maculata, Cynopterus brachyotis, Dyacopteurs spadiceous, Macroglossus minimus	Bacillus iocasae
779	(Morni et al., 2025)	Glischropus tylophus, Hipposideros diadema, Kerivoula hardwickii, Kerivoula minuta, Myotis muricola, Myotis ridleyi, Rhinolophus acuminatus, Rhinolophus affinis, Rhinolophus philippinensis, Rhinolophus sedulus, Rhinolophus trifoliatus, Tylonycteris pachypus, Tylonycteris robustula, Balionycteris maculata, Cynopterus brachyotis, Dyacopteurs spadiceous, Macroglossus minimus	Bacillus isabeliae
780	(Morni et al., 2025)	Glischropus tylophus, Hipposideros diadema, Kerivoula hardwickii, Kerivoula minuta, Myotis muricola, Myotis ridleyi, Rhinolophus acuminatus, Rhinolophus affinis, Rhinolophus philippinensis, Rhinolophus sedulus, Rhinolophus trifoliatus, Tylonycteris pachypus, Tylonycteris robustula, Balionycteris maculata, Cynopterus brachyotis, Dyacopteurs spadiceous, Macroglossus minimus	Bacillus kexueae
781	(Morni et al., 2025)	Glischropus tylophus, Hipposideros diadema, Kerivoula hardwickii, Kerivoula minuta, Myotis muricola, Myotis ridleyi, Rhinolophus acuminatus, Rhinolophus affinis, Rhinolophus philippinensis, Rhinolophus sedulus, Rhinolophus trifoliatus, Tylonycteris pachypus, Tylonycteris robustula, Balionycteris maculata, Cynopterus brachyotis, Dyacopteurs spadiceous, Macroglossus minimus	Bacillus kochii
782	(Morni et al., 2025)	Glischropus tylophus, Hipposideros diadema, Kerivoula hardwickii, Kerivoula minuta, Myotis muricola, Myotis ridleyi, Rhinolophus acuminatus, Rhinolophus affinis, Rhinolophus philippinensis, Rhinolophus sedulus, Rhinolophus trifoliatus, Tylonycteris pachypus, Tylonycteris robustula, Balionycteris maculata, Cynopterus brachyotis, Dyacopteurs spadiceous, Macroglossus minimus	Bacillus koreensis
783	(Morni et al., 2025)	Glischropus tylophus, Hipposideros diadema, Kerivoula hardwickii, Kerivoula minuta, Myotis muricola, Myotis ridleyi, Rhinolophus acuminatus, Rhinolophus affinis, Rhinolophus philippinensis, Rhinolophus sedulus, Rhinolophus trifoliatus, Tylonycteris pachypus, Tylonycteris robustula, Balionycteris maculata, Cynopterus brachyotis, Dyacopteurs spadiceous, Macroglossus minimus	Bacillus korlensis
784	(Morni et al., 2025)	Glischropus tylophus, Hipposideros diadema, Kerivoula hardwickii, Kerivoula minuta, Myotis muricola, Myotis ridleyi, Rhinolophus acuminatus, Rhinolophus affinis, Rhinolophus philippinensis, Rhinolophus sedulus, Rhinolophus trifoliatus, Tylonycteris pachypus, Tylonycteris robustula, Balionycteris maculata, Cynopterus brachyotis, Dyacopteurs spadiceous, Macroglossus minimus	Bacillus kribbensis
785	(Morni et al., 2025)	Glischropus tylophus, Hipposideros diadema, Kerivoula hardwickii, Kerivoula minuta, Myotis muricola, Myotis ridleyi, Rhinolophus acuminatus, Rhinolophus affinis, Rhinolophus philippinensis, Rhinolophus sedulus, Rhinolophus trifoliatus, Tylonycteris pachypus, Tylonycteris robustula, Balionycteris maculata, Cynopterus brachyotis, Dyacopteurs spadiceous, Macroglossus minimus	Bacillus lacus
786	(Morni et al., 2025)	Glischropus tylophus, Hipposideros diadema, Kerivoula hardwickii, Kerivoula minuta, Myotis muricola, Myotis ridleyi, Rhinolophus acuminatus, Rhinolophus affinis, Rhinolophus philippinensis, Rhinolophus sedulus, Rhinolophus trifoliatus, Tylonycteris pachypus, Tylonycteris robustula, Balionycteris maculata, Cynopterus brachyotis, Dyacopteurs spadiceous, Macroglossus minimus	Bacillus lehensis
787	(Morni et al., 2025)	Glischropus tylophus, Hipposideros diadema, Kerivoula hardwickii, Kerivoula minuta, Myotis muricola, Myotis ridleyi, Rhinolophus acuminatus, Rhinolophus affinis, Rhinolophus philippinensis, Rhinolophus sedulus, Rhinolophus trifoliatus, Tylonycteris pachypus, Tylonycteris robustula, Balionycteris maculata, Cynopterus brachyotis, Dyacopteurs spadiceous, Macroglossus minimus	Bacillus lentus
788	(Morni et al., 2025)	Glischropus tylophus, Hipposideros diadema, Kerivoula hardwickii, Kerivoula minuta, Myotis muricola, Myotis ridleyi, Rhinolophus acuminatus, Rhinolophus affinis, Rhinolophus philippinensis, Rhinolophus sedulus, Rhinolophus trifoliatus, Tylonycteris pachypus, Tylonycteris robustula, Balionycteris maculata, Cynopterus brachyotis, Dyacopteurs spadiceous, Macroglossus minimus	Bacillus licheniformis
789	(Morni et al., 2025)	Glischropus tylophus, Hipposideros diadema, Kerivoula hardwickii, Kerivoula minuta, Myotis muricola, Myotis ridleyi, Rhinolophus acuminatus, Rhinolophus affinis, Rhinolophus philippinensis, Rhinolophus sedulus, Rhinolophus trifoliatus, Tylonycteris pachypus, Tylonycteris robustula, Balionycteris maculata, Cynopterus brachyotis, Dyacopteurs spadiceous, Macroglossus minimus	Bacillus lindianensis
790	(Morni et al., 2025)	Glischropus tylophus, Hipposideros diadema, Kerivoula hardwickii, Kerivoula minuta, Myotis muricola, Myotis ridleyi, Rhinolophus acuminatus, Rhinolophus affinis, Rhinolophus philippinensis, Rhinolophus sedulus, Rhinolophus trifoliatus, Tylonycteris pachypus, Tylonycteris robustula, Balionycteris maculata, Cynopterus brachyotis, Dyacopteurs spadiceous, Macroglossus minimus	Bacillus litoralis
791	(Morni et al., 2025)	Glischropus tylophus, Hipposideros diadema, Kerivoula hardwickii, Kerivoula minuta, Myotis muricola, Myotis ridleyi, Rhinolophus acuminatus, Rhinolophus affinis, Rhinolophus philippinensis, Rhinolophus sedulus, Rhinolophus trifoliatus, Tylonycteris pachypus, Tylonycteris robustula, Balionycteris maculata, Cynopterus brachyotis, Dyacopteurs spadiceous, Macroglossus minimus	Bacillus lonarensis
792	(Morni et al., 2025)	Glischropus tylophus, Hipposideros diadema, Kerivoula hardwickii, Kerivoula minuta, Myotis muricola, Myotis ridleyi, Rhinolophus acuminatus, Rhinolophus affinis, Rhinolophus philippinensis, Rhinolophus sedulus, Rhinolophus trifoliatus, Tylonycteris pachypus, Tylonycteris robustula, Balionycteris maculata, Cynopterus brachyotis, Dyacopteurs spadiceous, Macroglossus minimus	Bacillus luciferensis
793	(Morni et al., 2025)	Glischropus tylophus, Hipposideros diadema, Kerivoula hardwickii, Kerivoula minuta, Myotis muricola, Myotis ridleyi, Rhinolophus acuminatus, Rhinolophus affinis, Rhinolophus philippinensis, Rhinolophus sedulus, Rhinolophus trifoliatus, Tylonycteris pachypus, Tylonycteris robustula, Balionycteris maculata, Cynopterus brachyotis, Dyacopteurs spadiceous, Macroglossus minimus	Bacillus lycopersici
794	(Morni et al., 2025)	Glischropus tylophus, Hipposideros diadema, Kerivoula hardwickii, Kerivoula minuta, Myotis muricola, Myotis ridleyi, Rhinolophus acuminatus, Rhinolophus affinis, Rhinolophus philippinensis, Rhinolophus sedulus, Rhinolophus trifoliatus, Tylonycteris pachypus, Tylonycteris robustula, Balionycteris maculata, Cynopterus brachyotis, Dyacopteurs spadiceous, Macroglossus minimus	Bacillus malikii
795	(Morni et al., 2025)	Glischropus tylophus, Hipposideros diadema, Kerivoula hardwickii, Kerivoula minuta, Myotis muricola, Myotis ridleyi, Rhinolophus acuminatus, Rhinolophus affinis, Rhinolophus philippinensis, Rhinolophus sedulus, Rhinolophus trifoliatus, Tylonycteris pachypus, Tylonycteris robustula, Balionycteris maculata, Cynopterus brachyotis, Dyacopteurs spadiceous, Macroglossus minimus	Bacillus mangrovi
796	(Morni et al., 2025)	Glischropus tylophus, Hipposideros diadema, Kerivoula hardwickii, Kerivoula minuta, Myotis muricola, Myotis ridleyi, Rhinolophus acuminatus, Rhinolophus affinis, Rhinolophus philippinensis, Rhinolophus sedulus, Rhinolophus trifoliatus, Tylonycteris pachypus, Tylonycteris robustula, Balionycteris maculata, Cynopterus brachyotis, Dyacopteurs spadiceous, Macroglossus minimus	Bacillus manliponensis
797	(Morni et al., 2025)	Glischropus tylophus, Hipposideros diadema, Kerivoula hardwickii, Kerivoula minuta, Myotis muricola, Myotis ridleyi, Rhinolophus acuminatus, Rhinolophus affinis, Rhinolophus philippinensis, Rhinolophus sedulus, Rhinolophus trifoliatus, Tylonycteris pachypus, Tylonycteris robustula, Balionycteris maculata, Cynopterus brachyotis, Dyacopteurs spadiceous, Macroglossus minimus	Bacillus mannanilyticus
798	(Morni et al., 2025)	Glischropus tylophus, Hipposideros diadema, Kerivoula hardwickii, Kerivoula minuta, Myotis muricola, Myotis ridleyi, Rhinolophus acuminatus, Rhinolophus affinis, Rhinolophus philippinensis, Rhinolophus sedulus, Rhinolophus trifoliatus, Tylonycteris pachypus, Tylonycteris robustula, Balionycteris maculata, Cynopterus brachyotis, Dyacopteurs spadiceous, Macroglossus minimus	Bacillus manusensis
799	(Morni et al., 2025)	Glischropus tylophus, Hipposideros diadema, Kerivoula hardwickii, Kerivoula minuta, Myotis muricola, Myotis ridleyi, Rhinolophus acuminatus, Rhinolophus affinis, Rhinolophus philippinensis, Rhinolophus sedulus, Rhinolophus trifoliatus, Tylonycteris pachypus, Tylonycteris robustula, Balionycteris maculata, Cynopterus brachyotis, Dyacopteurs spadiceous, Macroglossus minimus	Bacillus marasmi
800	(Morni et al., 2025)	Glischropus tylophus, Hipposideros diadema, Kerivoula hardwickii, Kerivoula minuta, Myotis muricola, Myotis ridleyi, Rhinolophus acuminatus, Rhinolophus affinis, Rhinolophus philippinensis, Rhinolophus sedulus, Rhinolophus trifoliatus, Tylonycteris pachypus, Tylonycteris robustula, Balionycteris maculata, Cynopterus brachyotis, Dyacopteurs spadiceous, Macroglossus minimus	Bacillus marcorestinctum
801	(Morni et al., 2025)	Glischropus tylophus, Hipposideros diadema, Kerivoula hardwickii, Kerivoula minuta, Myotis muricola, Myotis ridleyi, Rhinolophus acuminatus, Rhinolophus affinis, Rhinolophus philippinensis, Rhinolophus sedulus, Rhinolophus trifoliatus, Tylonycteris pachypus, Tylonycteris robustula, Balionycteris maculata, Cynopterus brachyotis, Dyacopteurs spadiceous, Macroglossus minimus	Bacillus marinisedimentorum
802	(Morni et al., 2025)	Glischropus tylophus, Hipposideros diadema, Kerivoula hardwickii, Kerivoula minuta, Myotis muricola, Myotis ridleyi, Rhinolophus acuminatus, Rhinolophus affinis, Rhinolophus philippinensis, Rhinolophus sedulus, Rhinolophus trifoliatus, Tylonycteris pachypus, Tylonycteris robustula, Balionycteris maculata, Cynopterus brachyotis, Dyacopteurs spadiceous, Macroglossus minimus	Bacillus marisflavi
803	(Morni et al., 2025)	Glischropus tylophus, Hipposideros diadema, Kerivoula hardwickii, Kerivoula minuta, Myotis muricola, Myotis ridleyi, Rhinolophus acuminatus, Rhinolophus affinis, Rhinolophus philippinensis, Rhinolophus sedulus, Rhinolophus trifoliatus, Tylonycteris pachypus, Tylonycteris robustula, Balionycteris maculata, Cynopterus brachyotis, Dyacopteurs spadiceous, Macroglossus minimus	Bacillus maritimus
804	(Morni et al., 2025)	Glischropus tylophus, Hipposideros diadema, Kerivoula hardwickii, Kerivoula minuta, Myotis muricola, Myotis ridleyi, Rhinolophus acuminatus, Rhinolophus affinis, Rhinolophus philippinensis, Rhinolophus sedulus, Rhinolophus trifoliatus, Tylonycteris pachypus, Tylonycteris robustula, Balionycteris maculata, Cynopterus brachyotis, Dyacopteurs spadiceous, Macroglossus minimus	Bacillus massilioanorexius
805	(Morni et al., 2025)	Glischropus tylophus, Hipposideros diadema, Kerivoula hardwickii, Kerivoula minuta, Myotis muricola, Myotis ridleyi, Rhinolophus acuminatus, Rhinolophus affinis, Rhinolophus philippinensis, Rhinolophus sedulus, Rhinolophus trifoliatus, Tylonycteris pachypus, Tylonycteris robustula, Balionycteris maculata, Cynopterus brachyotis, Dyacopteurs spadiceous, Macroglossus minimus	Bacillus massiliogorillae
806	(Morni et al., 2025)	Glischropus tylophus, Hipposideros diadema, Kerivoula hardwickii, Kerivoula minuta, Myotis muricola, Myotis ridleyi, Rhinolophus acuminatus, Rhinolophus affinis, Rhinolophus philippinensis, Rhinolophus sedulus, Rhinolophus trifoliatus, Tylonycteris pachypus, Tylonycteris robustula, Balionycteris maculata, Cynopterus brachyotis, Dyacopteurs spadiceous, Macroglossus minimus	Bacillus mediterraneensis
807	(Morni et al., 2025)	Glischropus tylophus, Hipposideros diadema, Kerivoula hardwickii, Kerivoula minuta, Myotis muricola, Myotis ridleyi, Rhinolophus acuminatus, Rhinolophus affinis, Rhinolophus philippinensis, Rhinolophus sedulus, Rhinolophus trifoliatus, Tylonycteris pachypus, Tylonycteris robustula, Balionycteris maculata, Cynopterus brachyotis, Dyacopteurs spadiceous, Macroglossus minimus	Bacillus megaterium
808	(Morni et al., 2025)	Glischropus tylophus, Hipposideros diadema, Kerivoula hardwickii, Kerivoula minuta, Myotis muricola, Myotis ridleyi, Rhinolophus acuminatus, Rhinolophus affinis, Rhinolophus philippinensis, Rhinolophus sedulus, Rhinolophus trifoliatus, Tylonycteris pachypus, Tylonycteris robustula, Balionycteris maculata, Cynopterus brachyotis, Dyacopteurs spadiceous, Macroglossus minimus	Bacillus mesophilus
809	(Morni et al., 2025)	Glischropus tylophus, Hipposideros diadema, Kerivoula hardwickii, Kerivoula minuta, Myotis muricola, Myotis ridleyi, Rhinolophus acuminatus, Rhinolophus affinis, Rhinolophus philippinensis, Rhinolophus sedulus, Rhinolophus trifoliatus, Tylonycteris pachypus, Tylonycteris robustula, Balionycteris maculata, Cynopterus brachyotis, Dyacopteurs spadiceous, Macroglossus minimus	Bacillus methanolicus
810	(Morni et al., 2025)	Glischropus tylophus, Hipposideros diadema, Kerivoula hardwickii, Kerivoula minuta, Myotis muricola, Myotis ridleyi, Rhinolophus acuminatus, Rhinolophus affinis, Rhinolophus philippinensis, Rhinolophus sedulus, Rhinolophus trifoliatus, Tylonycteris pachypus, Tylonycteris robustula, Balionycteris maculata, Cynopterus brachyotis, Dyacopteurs spadiceous, Macroglossus minimus	Bacillus mobilis
811	(Morni et al., 2025)	Glischropus tylophus, Hipposideros diadema, Kerivoula hardwickii, Kerivoula minuta, Myotis muricola, Myotis ridleyi, Rhinolophus acuminatus, Rhinolophus affinis, Rhinolophus philippinensis, Rhinolophus sedulus, Rhinolophus trifoliatus, Tylonycteris pachypus, Tylonycteris robustula, Balionycteris maculata, Cynopterus brachyotis, Dyacopteurs spadiceous, Macroglossus minimus	Bacillus muralis
812	(Morni et al., 2025)	Glischropus tylophus, Hipposideros diadema, Kerivoula hardwickii, Kerivoula minuta, Myotis muricola, Myotis ridleyi, Rhinolophus acuminatus, Rhinolophus affinis, Rhinolophus philippinensis, Rhinolophus sedulus, Rhinolophus trifoliatus, Tylonycteris pachypus, Tylonycteris robustula, Balionycteris maculata, Cynopterus brachyotis, Dyacopteurs spadiceous, Macroglossus minimus	Bacillus murimartini
813	(Morni et al., 2025)	Glischropus tylophus, Hipposideros diadema, Kerivoula hardwickii, Kerivoula minuta, Myotis muricola, Myotis ridleyi, Rhinolophus acuminatus, Rhinolophus affinis, Rhinolophus philippinensis, Rhinolophus sedulus, Rhinolophus trifoliatus, Tylonycteris pachypus, Tylonycteris robustula, Balionycteris maculata, Cynopterus brachyotis, Dyacopteurs spadiceous, Macroglossus minimus	Bacillus mycoides
814	(Morni et al., 2025)	Glischropus tylophus, Hipposideros diadema, Kerivoula hardwickii, Kerivoula minuta, Myotis muricola, Myotis ridleyi, Rhinolophus acuminatus, Rhinolophus affinis, Rhinolophus philippinensis, Rhinolophus sedulus, Rhinolophus trifoliatus, Tylonycteris pachypus, Tylonycteris robustula, Balionycteris maculata, Cynopterus brachyotis, Dyacopteurs spadiceous, Macroglossus minimus	Bacillus nakamurai
815	(Morni et al., 2025)	Glischropus tylophus, Hipposideros diadema, Kerivoula hardwickii, Kerivoula minuta, Myotis muricola, Myotis ridleyi, Rhinolophus acuminatus, Rhinolophus affinis, Rhinolophus philippinensis, Rhinolophus sedulus, Rhinolophus trifoliatus, Tylonycteris pachypus, Tylonycteris robustula, Balionycteris maculata, Cynopterus brachyotis, Dyacopteurs spadiceous, Macroglossus minimus	Bacillus nealsonii
816	(Morni et al., 2025)	Glischropus tylophus, Hipposideros diadema, Kerivoula hardwickii, Kerivoula minuta, Myotis muricola, Myotis ridleyi, Rhinolophus acuminatus, Rhinolophus affinis, Rhinolophus philippinensis, Rhinolophus sedulus, Rhinolophus trifoliatus, Tylonycteris pachypus, Tylonycteris robustula, Balionycteris maculata, Cynopterus brachyotis, Dyacopteurs spadiceous, Macroglossus minimus	Bacillus nematocida
817	(Morni et al., 2025)	Glischropus tylophus, Hipposideros diadema, Kerivoula hardwickii, Kerivoula minuta, Myotis muricola, Myotis ridleyi, Rhinolophus acuminatus, Rhinolophus affinis, Rhinolophus philippinensis, Rhinolophus sedulus, Rhinolophus trifoliatus, Tylonycteris pachypus, Tylonycteris robustula, Balionycteris maculata, Cynopterus brachyotis, Dyacopteurs spadiceous, Macroglossus minimus	Bacillus niabensis
818	(Morni et al., 2025)	Glischropus tylophus, Hipposideros diadema, Kerivoula hardwickii, Kerivoula minuta, Myotis muricola, Myotis ridleyi, Rhinolophus acuminatus, Rhinolophus affinis, Rhinolophus philippinensis, Rhinolophus sedulus, Rhinolophus trifoliatus, Tylonycteris pachypus, Tylonycteris robustula, Balionycteris maculata, Cynopterus brachyotis, Dyacopteurs spadiceous, Macroglossus minimus	Bacillus niacini
819	(Morni et al., 2025)	Glischropus tylophus, Hipposideros diadema, Kerivoula hardwickii, Kerivoula minuta, Myotis muricola, Myotis ridleyi, Rhinolophus acuminatus, Rhinolophus affinis, Rhinolophus philippinensis, Rhinolophus sedulus, Rhinolophus trifoliatus, Tylonycteris pachypus, Tylonycteris robustula, Balionycteris maculata, Cynopterus brachyotis, Dyacopteurs spadiceous, Macroglossus minimus	Bacillus niameyensis
820	(Morni et al., 2025)	Glischropus tylophus, Hipposideros diadema, Kerivoula hardwickii, Kerivoula minuta, Myotis muricola, Myotis ridleyi, Rhinolophus acuminatus, Rhinolophus affinis, Rhinolophus philippinensis, Rhinolophus sedulus, Rhinolophus trifoliatus, Tylonycteris pachypus, Tylonycteris robustula, Balionycteris maculata, Cynopterus brachyotis, Dyacopteurs spadiceous, Macroglossus minimus	Bacillus notoginsengisoli
821	(Morni et al., 2025)	Glischropus tylophus, Hipposideros diadema, Kerivoula hardwickii, Kerivoula minuta, Myotis muricola, Myotis ridleyi, Rhinolophus acuminatus, Rhinolophus affinis, Rhinolophus philippinensis, Rhinolophus sedulus, Rhinolophus trifoliatus, Tylonycteris pachypus, Tylonycteris robustula, Balionycteris maculata, Cynopterus brachyotis, Dyacopteurs spadiceous, Macroglossus minimus	Bacillus novalis
822	(Morni et al., 2025)	Glischropus tylophus, Hipposideros diadema, Kerivoula hardwickii, Kerivoula minuta, Myotis muricola, Myotis ridleyi, Rhinolophus acuminatus, Rhinolophus affinis, Rhinolophus philippinensis, Rhinolophus sedulus, Rhinolophus trifoliatus, Tylonycteris pachypus, Tylonycteris robustula, Balionycteris maculata, Cynopterus brachyotis, Dyacopteurs spadiceous, Macroglossus minimus	Bacillus oceani
823	(Morni et al., 2025)	Glischropus tylophus, Hipposideros diadema, Kerivoula hardwickii, Kerivoula minuta, Myotis muricola, Myotis ridleyi, Rhinolophus acuminatus, Rhinolophus affinis, Rhinolophus philippinensis, Rhinolophus sedulus, Rhinolophus trifoliatus, Tylonycteris pachypus, Tylonycteris robustula, Balionycteris maculata, Cynopterus brachyotis, Dyacopteurs spadiceous, Macroglossus minimus	Bacillus oceanisediminis
824	(Morni et al., 2025)	Glischropus tylophus, Hipposideros diadema, Kerivoula hardwickii, Kerivoula minuta, Myotis muricola, Myotis ridleyi, Rhinolophus acuminatus, Rhinolophus affinis, Rhinolophus philippinensis, Rhinolophus sedulus, Rhinolophus trifoliatus, Tylonycteris pachypus, Tylonycteris robustula, Balionycteris maculata, Cynopterus brachyotis, Dyacopteurs spadiceous, Macroglossus minimus	Bacillus okuhidensis
825	(Morni et al., 2025)	Glischropus tylophus, Hipposideros diadema, Kerivoula hardwickii, Kerivoula minuta, Myotis muricola, Myotis ridleyi, Rhinolophus acuminatus, Rhinolophus affinis, Rhinolophus philippinensis, Rhinolophus sedulus, Rhinolophus trifoliatus, Tylonycteris pachypus, Tylonycteris robustula, Balionycteris maculata, Cynopterus brachyotis, Dyacopteurs spadiceous, Macroglossus minimus	Bacillus oleivorans
826	(Morni et al., 2025)	Glischropus tylophus, Hipposideros diadema, Kerivoula hardwickii, Kerivoula minuta, Myotis muricola, Myotis ridleyi, Rhinolophus acuminatus, Rhinolophus affinis, Rhinolophus philippinensis, Rhinolophus sedulus, Rhinolophus trifoliatus, Tylonycteris pachypus, Tylonycteris robustula, Balionycteris maculata, Cynopterus brachyotis, Dyacopteurs spadiceous, Macroglossus minimus	Bacillus oleronius
827	(Morni et al., 2025)	Glischropus tylophus, Hipposideros diadema, Kerivoula hardwickii, Kerivoula minuta, Myotis muricola, Myotis ridleyi, Rhinolophus acuminatus, Rhinolophus affinis, Rhinolophus philippinensis, Rhinolophus sedulus, Rhinolophus trifoliatus, Tylonycteris pachypus, Tylonycteris robustula, Balionycteris maculata, Cynopterus brachyotis, Dyacopteurs spadiceous, Macroglossus minimus	Bacillus oryzaecorticis
828	(Morni et al., 2025)	Glischropus tylophus, Hipposideros diadema, Kerivoula hardwickii, Kerivoula minuta, Myotis muricola, Myotis ridleyi, Rhinolophus acuminatus, Rhinolophus affinis, Rhinolophus philippinensis, Rhinolophus sedulus, Rhinolophus trifoliatus, Tylonycteris pachypus, Tylonycteris robustula, Balionycteris maculata, Cynopterus brachyotis, Dyacopteurs spadiceous, Macroglossus minimus	Bacillus oryzisoli
829	(Morni et al., 2025)	Glischropus tylophus, Hipposideros diadema, Kerivoula hardwickii, Kerivoula minuta, Myotis muricola, Myotis ridleyi, Rhinolophus acuminatus, Rhinolophus affinis, Rhinolophus philippinensis, Rhinolophus sedulus, Rhinolophus trifoliatus, Tylonycteris pachypus, Tylonycteris robustula, Balionycteris maculata, Cynopterus brachyotis, Dyacopteurs spadiceous, Macroglossus minimus	Bacillus oryziterrae
830	(Morni et al., 2025)	Glischropus tylophus, Hipposideros diadema, Kerivoula hardwickii, Kerivoula minuta, Myotis muricola, Myotis ridleyi, Rhinolophus acuminatus, Rhinolophus affinis, Rhinolophus philippinensis, Rhinolophus sedulus, Rhinolophus trifoliatus, Tylonycteris pachypus, Tylonycteris robustula, Balionycteris maculata, Cynopterus brachyotis, Dyacopteurs spadiceous, Macroglossus minimus	Bacillus pacificus
831	(Morni et al., 2025)	Glischropus tylophus, Hipposideros diadema, Kerivoula hardwickii, Kerivoula minuta, Myotis muricola, Myotis ridleyi, Rhinolophus acuminatus, Rhinolophus affinis, Rhinolophus philippinensis, Rhinolophus sedulus, Rhinolophus trifoliatus, Tylonycteris pachypus, Tylonycteris robustula, Balionycteris maculata, Cynopterus brachyotis, Dyacopteurs spadiceous, Macroglossus minimus	Bacillus pakistanensis
832	(Morni et al., 2025)	Glischropus tylophus, Hipposideros diadema, Kerivoula hardwickii, Kerivoula minuta, Myotis muricola, Myotis ridleyi, Rhinolophus acuminatus, Rhinolophus affinis, Rhinolophus philippinensis, Rhinolophus sedulus, Rhinolophus trifoliatus, Tylonycteris pachypus, Tylonycteris robustula, Balionycteris maculata, Cynopterus brachyotis, Dyacopteurs spadiceous, Macroglossus minimus	Bacillus panacisoli
833	(Morni et al., 2025)	Glischropus tylophus, Hipposideros diadema, Kerivoula hardwickii, Kerivoula minuta, Myotis muricola, Myotis ridleyi, Rhinolophus acuminatus, Rhinolophus affinis, Rhinolophus philippinensis, Rhinolophus sedulus, Rhinolophus trifoliatus, Tylonycteris pachypus, Tylonycteris robustula, Balionycteris maculata, Cynopterus brachyotis, Dyacopteurs spadiceous, Macroglossus minimus	Bacillus panaciterrae
834	(Morni et al., 2025)	Glischropus tylophus, Hipposideros diadema, Kerivoula hardwickii, Kerivoula minuta, Myotis muricola, Myotis ridleyi, Rhinolophus acuminatus, Rhinolophus affinis, Rhinolophus philippinensis, Rhinolophus sedulus, Rhinolophus trifoliatus, Tylonycteris pachypus, Tylonycteris robustula, Balionycteris maculata, Cynopterus brachyotis, Dyacopteurs spadiceous, Macroglossus minimus	Bacillus paraflexus
835	(Morni et al., 2025)	Glischropus tylophus, Hipposideros diadema, Kerivoula hardwickii, Kerivoula minuta, Myotis muricola, Myotis ridleyi, Rhinolophus acuminatus, Rhinolophus affinis, Rhinolophus philippinensis, Rhinolophus sedulus, Rhinolophus trifoliatus, Tylonycteris pachypus, Tylonycteris robustula, Balionycteris maculata, Cynopterus brachyotis, Dyacopteurs spadiceous, Macroglossus minimus	Bacillus paramycoides
836	(Morni et al., 2025)	Glischropus tylophus, Hipposideros diadema, Kerivoula hardwickii, Kerivoula minuta, Myotis muricola, Myotis ridleyi, Rhinolophus acuminatus, Rhinolophus affinis, Rhinolophus philippinensis, Rhinolophus sedulus, Rhinolophus trifoliatus, Tylonycteris pachypus, Tylonycteris robustula, Balionycteris maculata, Cynopterus brachyotis, Dyacopteurs spadiceous, Macroglossus minimus	Bacillus paranthracis
837	(Morni et al., 2025)	Glischropus tylophus, Hipposideros diadema, Kerivoula hardwickii, Kerivoula minuta, Myotis muricola, Myotis ridleyi, Rhinolophus acuminatus, Rhinolophus affinis, Rhinolophus philippinensis, Rhinolophus sedulus, Rhinolophus trifoliatus, Tylonycteris pachypus, Tylonycteris robustula, Balionycteris maculata, Cynopterus brachyotis, Dyacopteurs spadiceous, Macroglossus minimus	Bacillus persicus
838	(Morni et al., 2025)	Glischropus tylophus, Hipposideros diadema, Kerivoula hardwickii, Kerivoula minuta, Myotis muricola, Myotis ridleyi, Rhinolophus acuminatus, Rhinolophus affinis, Rhinolophus philippinensis, Rhinolophus sedulus, Rhinolophus trifoliatus, Tylonycteris pachypus, Tylonycteris robustula, Balionycteris maculata, Cynopterus brachyotis, Dyacopteurs spadiceous, Macroglossus minimus	Bacillus pervagus
839	(Morni et al., 2025)	Glischropus tylophus, Hipposideros diadema, Kerivoula hardwickii, Kerivoula minuta, Myotis muricola, Myotis ridleyi, Rhinolophus acuminatus, Rhinolophus affinis, Rhinolophus philippinensis, Rhinolophus sedulus, Rhinolophus trifoliatus, Tylonycteris pachypus, Tylonycteris robustula, Balionycteris maculata, Cynopterus brachyotis, Dyacopteurs spadiceous, Macroglossus minimus	Bacillus pocheonensis
840	(Morni et al., 2025)	Glischropus tylophus, Hipposideros diadema, Kerivoula hardwickii, Kerivoula minuta, Myotis muricola, Myotis ridleyi, Rhinolophus acuminatus, Rhinolophus affinis, Rhinolophus philippinensis, Rhinolophus sedulus, Rhinolophus trifoliatus, Tylonycteris pachypus, Tylonycteris robustula, Balionycteris maculata, Cynopterus brachyotis, Dyacopteurs spadiceous, Macroglossus minimus	Bacillus polygoni
841	(Morni et al., 2025)	Glischropus tylophus, Hipposideros diadema, Kerivoula hardwickii, Kerivoula minuta, Myotis muricola, Myotis ridleyi, Rhinolophus acuminatus, Rhinolophus affinis, Rhinolophus philippinensis, Rhinolophus sedulus, Rhinolophus trifoliatus, Tylonycteris pachypus, Tylonycteris robustula, Balionycteris maculata, Cynopterus brachyotis, Dyacopteurs spadiceous, Macroglossus minimus	Bacillus praedii
842	(Morni et al., 2025)	Glischropus tylophus, Hipposideros diadema, Kerivoula hardwickii, Kerivoula minuta, Myotis muricola, Myotis ridleyi, Rhinolophus acuminatus, Rhinolophus affinis, Rhinolophus philippinensis, Rhinolophus sedulus, Rhinolophus trifoliatus, Tylonycteris pachypus, Tylonycteris robustula, Balionycteris maculata, Cynopterus brachyotis, Dyacopteurs spadiceous, Macroglossus minimus	Bacillus proteolyticus
843	(Morni et al., 2025)	Glischropus tylophus, Hipposideros diadema, Kerivoula hardwickii, Kerivoula minuta, Myotis muricola, Myotis ridleyi, Rhinolophus acuminatus, Rhinolophus affinis, Rhinolophus philippinensis, Rhinolophus sedulus, Rhinolophus trifoliatus, Tylonycteris pachypus, Tylonycteris robustula, Balionycteris maculata, Cynopterus brachyotis, Dyacopteurs spadiceous, Macroglossus minimus	Bacillus pseudalcaliphilus
844	(Morni et al., 2025)	Glischropus tylophus, Hipposideros diadema, Kerivoula hardwickii, Kerivoula minuta, Myotis muricola, Myotis ridleyi, Rhinolophus acuminatus, Rhinolophus affinis, Rhinolophus philippinensis, Rhinolophus sedulus, Rhinolophus trifoliatus, Tylonycteris pachypus, Tylonycteris robustula, Balionycteris maculata, Cynopterus brachyotis, Dyacopteurs spadiceous, Macroglossus minimus	Bacillus pseudofirmus
845	(Morni et al., 2025)	Glischropus tylophus, Hipposideros diadema, Kerivoula hardwickii, Kerivoula minuta, Myotis muricola, Myotis ridleyi, Rhinolophus acuminatus, Rhinolophus affinis, Rhinolophus philippinensis, Rhinolophus sedulus, Rhinolophus trifoliatus, Tylonycteris pachypus, Tylonycteris robustula, Balionycteris maculata, Cynopterus brachyotis, Dyacopteurs spadiceous, Macroglossus minimus	Bacillus pseudomycoides
846	(Morni et al., 2025)	Glischropus tylophus, Hipposideros diadema, Kerivoula hardwickii, Kerivoula minuta, Myotis muricola, Myotis ridleyi, Rhinolophus acuminatus, Rhinolophus affinis, Rhinolophus philippinensis, Rhinolophus sedulus, Rhinolophus trifoliatus, Tylonycteris pachypus, Tylonycteris robustula, Balionycteris maculata, Cynopterus brachyotis, Dyacopteurs spadiceous, Macroglossus minimus	Bacillus psychrosaccharolyticus
847	(Morni et al., 2025)	Glischropus tylophus, Hipposideros diadema, Kerivoula hardwickii, Kerivoula minuta, Myotis muricola, Myotis ridleyi, Rhinolophus acuminatus, Rhinolophus affinis, Rhinolophus philippinensis, Rhinolophus sedulus, Rhinolophus trifoliatus, Tylonycteris pachypus, Tylonycteris robustula, Balionycteris maculata, Cynopterus brachyotis, Dyacopteurs spadiceous, Macroglossus minimus	Bacillus purgationiresistens
848	(Morni et al., 2025)	Glischropus tylophus, Hipposideros diadema, Kerivoula hardwickii, Kerivoula minuta, Myotis muricola, Myotis ridleyi, Rhinolophus acuminatus, Rhinolophus affinis, Rhinolophus philippinensis, Rhinolophus sedulus, Rhinolophus trifoliatus, Tylonycteris pachypus, Tylonycteris robustula, Balionycteris maculata, Cynopterus brachyotis, Dyacopteurs spadiceous, Macroglossus minimus	Bacillus racemilacticus
849	(Morni et al., 2025)	Glischropus tylophus, Hipposideros diadema, Kerivoula hardwickii, Kerivoula minuta, Myotis muricola, Myotis ridleyi, Rhinolophus acuminatus, Rhinolophus affinis, Rhinolophus philippinensis, Rhinolophus sedulus, Rhinolophus trifoliatus, Tylonycteris pachypus, Tylonycteris robustula, Balionycteris maculata, Cynopterus brachyotis, Dyacopteurs spadiceous, Macroglossus minimus	Bacillus rubiinfantis
850	(Morni et al., 2025)	Glischropus tylophus, Hipposideros diadema, Kerivoula hardwickii, Kerivoula minuta, Myotis muricola, Myotis ridleyi, Rhinolophus acuminatus, Rhinolophus affinis, Rhinolophus philippinensis, Rhinolophus sedulus, Rhinolophus trifoliatus, Tylonycteris pachypus, Tylonycteris robustula, Balionycteris maculata, Cynopterus brachyotis, Dyacopteurs spadiceous, Macroglossus minimus	Bacillus safensis
851	(Morni et al., 2025)	Glischropus tylophus, Hipposideros diadema, Kerivoula hardwickii, Kerivoula minuta, Myotis muricola, Myotis ridleyi, Rhinolophus acuminatus, Rhinolophus affinis, Rhinolophus philippinensis, Rhinolophus sedulus, Rhinolophus trifoliatus, Tylonycteris pachypus, Tylonycteris robustula, Balionycteris maculata, Cynopterus brachyotis, Dyacopteurs spadiceous, Macroglossus minimus	Bacillus salarius
852	(Morni et al., 2025)	Glischropus tylophus, Hipposideros diadema, Kerivoula hardwickii, Kerivoula minuta, Myotis muricola, Myotis ridleyi, Rhinolophus acuminatus, Rhinolophus affinis, Rhinolophus philippinensis, Rhinolophus sedulus, Rhinolophus trifoliatus, Tylonycteris pachypus, Tylonycteris robustula, Balionycteris maculata, Cynopterus brachyotis, Dyacopteurs spadiceous, Macroglossus minimus	Bacillus salitolerans
853	(Morni et al., 2025)	Glischropus tylophus, Hipposideros diadema, Kerivoula hardwickii, Kerivoula minuta, Myotis muricola, Myotis ridleyi, Rhinolophus acuminatus, Rhinolophus affinis, Rhinolophus philippinensis, Rhinolophus sedulus, Rhinolophus trifoliatus, Tylonycteris pachypus, Tylonycteris robustula, Balionycteris maculata, Cynopterus brachyotis, Dyacopteurs spadiceous, Macroglossus minimus	Bacillus selenitireducens
854	(Morni et al., 2025)	Glischropus tylophus, Hipposideros diadema, Kerivoula hardwickii, Kerivoula minuta, Myotis muricola, Myotis ridleyi, Rhinolophus acuminatus, Rhinolophus affinis, Rhinolophus philippinensis, Rhinolophus sedulus, Rhinolophus trifoliatus, Tylonycteris pachypus, Tylonycteris robustula, Balionycteris maculata, Cynopterus brachyotis, Dyacopteurs spadiceous, Macroglossus minimus	Bacillus shacheensis
855	(Morni et al., 2025)	Glischropus tylophus, Hipposideros diadema, Kerivoula hardwickii, Kerivoula minuta, Myotis muricola, Myotis ridleyi, Rhinolophus acuminatus, Rhinolophus affinis, Rhinolophus philippinensis, Rhinolophus sedulus, Rhinolophus trifoliatus, Tylonycteris pachypus, Tylonycteris robustula, Balionycteris maculata, Cynopterus brachyotis, Dyacopteurs spadiceous, Macroglossus minimus	Bacillus shackletonii
856	(Morni et al., 2025)	Glischropus tylophus, Hipposideros diadema, Kerivoula hardwickii, Kerivoula minuta, Myotis muricola, Myotis ridleyi, Rhinolophus acuminatus, Rhinolophus affinis, Rhinolophus philippinensis, Rhinolophus sedulus, Rhinolophus trifoliatus, Tylonycteris pachypus, Tylonycteris robustula, Balionycteris maculata, Cynopterus brachyotis, Dyacopteurs spadiceous, Macroglossus minimus	Bacillus siamensis
857	(Morni et al., 2025)	Glischropus tylophus, Hipposideros diadema, Kerivoula hardwickii, Kerivoula minuta, Myotis muricola, Myotis ridleyi, Rhinolophus acuminatus, Rhinolophus affinis, Rhinolophus philippinensis, Rhinolophus sedulus, Rhinolophus trifoliatus, Tylonycteris pachypus, Tylonycteris robustula, Balionycteris maculata, Cynopterus brachyotis, Dyacopteurs spadiceous, Macroglossus minimus	Bacillus simplex
858	(Morni et al., 2025)	Glischropus tylophus, Hipposideros diadema, Kerivoula hardwickii, Kerivoula minuta, Myotis muricola, Myotis ridleyi, Rhinolophus acuminatus, Rhinolophus affinis, Rhinolophus philippinensis, Rhinolophus sedulus, Rhinolophus trifoliatus, Tylonycteris pachypus, Tylonycteris robustula, Balionycteris maculata, Cynopterus brachyotis, Dyacopteurs spadiceous, Macroglossus minimus	Bacillus smithii
859	(Morni et al., 2025)	Glischropus tylophus, Hipposideros diadema, Kerivoula hardwickii, Kerivoula minuta, Myotis muricola, Myotis ridleyi, Rhinolophus acuminatus, Rhinolophus affinis, Rhinolophus philippinensis, Rhinolophus sedulus, Rhinolophus trifoliatus, Tylonycteris pachypus, Tylonycteris robustula, Balionycteris maculata, Cynopterus brachyotis, Dyacopteurs spadiceous, Macroglossus minimus	Bacillus solisilvae
860	(Morni et al., 2025)	Glischropus tylophus, Hipposideros diadema, Kerivoula hardwickii, Kerivoula minuta, Myotis muricola, Myotis ridleyi, Rhinolophus acuminatus, Rhinolophus affinis, Rhinolophus philippinensis, Rhinolophus sedulus, Rhinolophus trifoliatus, Tylonycteris pachypus, Tylonycteris robustula, Balionycteris maculata, Cynopterus brachyotis, Dyacopteurs spadiceous, Macroglossus minimus	Bacillus songklensis
861	(Morni et al., 2025)	Glischropus tylophus, Hipposideros diadema, Kerivoula hardwickii, Kerivoula minuta, Myotis muricola, Myotis ridleyi, Rhinolophus acuminatus, Rhinolophus affinis, Rhinolophus philippinensis, Rhinolophus sedulus, Rhinolophus trifoliatus, Tylonycteris pachypus, Tylonycteris robustula, Balionycteris maculata, Cynopterus brachyotis, Dyacopteurs spadiceous, Macroglossus minimus	Bacillus spongiae
862	(Morni et al., 2025)	Glischropus tylophus, Hipposideros diadema, Kerivoula hardwickii, Kerivoula minuta, Myotis muricola, Myotis ridleyi, Rhinolophus acuminatus, Rhinolophus affinis, Rhinolophus philippinensis, Rhinolophus sedulus, Rhinolophus trifoliatus, Tylonycteris pachypus, Tylonycteris robustula, Balionycteris maculata, Cynopterus brachyotis, Dyacopteurs spadiceous, Macroglossus minimus	Bacillus sporothermodurans
863	(Morni et al., 2025)	Glischropus tylophus, Hipposideros diadema, Kerivoula hardwickii, Kerivoula minuta, Myotis muricola, Myotis ridleyi, Rhinolophus acuminatus, Rhinolophus affinis, Rhinolophus philippinensis, Rhinolophus sedulus, Rhinolophus trifoliatus, Tylonycteris pachypus, Tylonycteris robustula, Balionycteris maculata, Cynopterus brachyotis, Dyacopteurs spadiceous, Macroglossus minimus	Bacillus stamsii
864	(Morni et al., 2025)	Glischropus tylophus, Hipposideros diadema, Kerivoula hardwickii, Kerivoula minuta, Myotis muricola, Myotis ridleyi, Rhinolophus acuminatus, Rhinolophus affinis, Rhinolophus philippinensis, Rhinolophus sedulus, Rhinolophus trifoliatus, Tylonycteris pachypus, Tylonycteris robustula, Balionycteris maculata, Cynopterus brachyotis, Dyacopteurs spadiceous, Macroglossus minimus	Bacillus stratosphericus
865	(Morni et al., 2025)	Glischropus tylophus, Hipposideros diadema, Kerivoula hardwickii, Kerivoula minuta, Myotis muricola, Myotis ridleyi, Rhinolophus acuminatus, Rhinolophus affinis, Rhinolophus philippinensis, Rhinolophus sedulus, Rhinolophus trifoliatus, Tylonycteris pachypus, Tylonycteris robustula, Balionycteris maculata, Cynopterus brachyotis, Dyacopteurs spadiceous, Macroglossus minimus	Bacillus subtilis
866	(Morni et al., 2025)	Glischropus tylophus, Hipposideros diadema, Kerivoula hardwickii, Kerivoula minuta, Myotis muricola, Myotis ridleyi, Rhinolophus acuminatus, Rhinolophus affinis, Rhinolophus philippinensis, Rhinolophus sedulus, Rhinolophus trifoliatus, Tylonycteris pachypus, Tylonycteris robustula, Balionycteris maculata, Cynopterus brachyotis, Dyacopteurs spadiceous, Macroglossus minimus	Bacillus swezeyi
867	(Morni et al., 2025)	Glischropus tylophus, Hipposideros diadema, Kerivoula hardwickii, Kerivoula minuta, Myotis muricola, Myotis ridleyi, Rhinolophus acuminatus, Rhinolophus affinis, Rhinolophus philippinensis, Rhinolophus sedulus, Rhinolophus trifoliatus, Tylonycteris pachypus, Tylonycteris robustula, Balionycteris maculata, Cynopterus brachyotis, Dyacopteurs spadiceous, Macroglossus minimus	Bacillus taiwanensis
868	(Morni et al., 2025)	Glischropus tylophus, Hipposideros diadema, Kerivoula hardwickii, Kerivoula minuta, Myotis muricola, Myotis ridleyi, Rhinolophus acuminatus, Rhinolophus affinis, Rhinolophus philippinensis, Rhinolophus sedulus, Rhinolophus trifoliatus, Tylonycteris pachypus, Tylonycteris robustula, Balionycteris maculata, Cynopterus brachyotis, Dyacopteurs spadiceous, Macroglossus minimus	Bacillus tamaricis
869	(Morni et al., 2025)	Glischropus tylophus, Hipposideros diadema, Kerivoula hardwickii, Kerivoula minuta, Myotis muricola, Myotis ridleyi, Rhinolophus acuminatus, Rhinolophus affinis, Rhinolophus philippinensis, Rhinolophus sedulus, Rhinolophus trifoliatus, Tylonycteris pachypus, Tylonycteris robustula, Balionycteris maculata, Cynopterus brachyotis, Dyacopteurs spadiceous, Macroglossus minimus	Bacillus tequilensis
870	(Morni et al., 2025)	Glischropus tylophus, Hipposideros diadema, Kerivoula hardwickii, Kerivoula minuta, Myotis muricola, Myotis ridleyi, Rhinolophus acuminatus, Rhinolophus affinis, Rhinolophus philippinensis, Rhinolophus sedulus, Rhinolophus trifoliatus, Tylonycteris pachypus, Tylonycteris robustula, Balionycteris maculata, Cynopterus brachyotis, Dyacopteurs spadiceous, Macroglossus minimus	Bacillus terrae
871	(Morni et al., 2025)	Glischropus tylophus, Hipposideros diadema, Kerivoula hardwickii, Kerivoula minuta, Myotis muricola, Myotis ridleyi, Rhinolophus acuminatus, Rhinolophus affinis, Rhinolophus philippinensis, Rhinolophus sedulus, Rhinolophus trifoliatus, Tylonycteris pachypus, Tylonycteris robustula, Balionycteris maculata, Cynopterus brachyotis, Dyacopteurs spadiceous, Macroglossus minimus	Bacillus testis
872	(Morni et al., 2025)	Glischropus tylophus, Hipposideros diadema, Kerivoula hardwickii, Kerivoula minuta, Myotis muricola, Myotis ridleyi, Rhinolophus acuminatus, Rhinolophus affinis, Rhinolophus philippinensis, Rhinolophus sedulus, Rhinolophus trifoliatus, Tylonycteris pachypus, Tylonycteris robustula, Balionycteris maculata, Cynopterus brachyotis, Dyacopteurs spadiceous, Macroglossus minimus	Bacillus thermocloacae
873	(Morni et al., 2025)	Glischropus tylophus, Hipposideros diadema, Kerivoula hardwickii, Kerivoula minuta, Myotis muricola, Myotis ridleyi, Rhinolophus acuminatus, Rhinolophus affinis, Rhinolophus philippinensis, Rhinolophus sedulus, Rhinolophus trifoliatus, Tylonycteris pachypus, Tylonycteris robustula, Balionycteris maculata, Cynopterus brachyotis, Dyacopteurs spadiceous, Macroglossus minimus	Bacillus thermocopriae
874	(Morni et al., 2025)	Glischropus tylophus, Hipposideros diadema, Kerivoula hardwickii, Kerivoula minuta, Myotis muricola, Myotis ridleyi, Rhinolophus acuminatus, Rhinolophus affinis, Rhinolophus philippinensis, Rhinolophus sedulus, Rhinolophus trifoliatus, Tylonycteris pachypus, Tylonycteris robustula, Balionycteris maculata, Cynopterus brachyotis, Dyacopteurs spadiceous, Macroglossus minimus	Bacillus thuringiensis
875	(Morni et al., 2025)	Glischropus tylophus, Hipposideros diadema, Kerivoula hardwickii, Kerivoula minuta, Myotis muricola, Myotis ridleyi, Rhinolophus acuminatus, Rhinolophus affinis, Rhinolophus philippinensis, Rhinolophus sedulus, Rhinolophus trifoliatus, Tylonycteris pachypus, Tylonycteris robustula, Balionycteris maculata, Cynopterus brachyotis, Dyacopteurs spadiceous, Macroglossus minimus	Bacillus tianmuensis
876	(Morni et al., 2025)	Glischropus tylophus, Hipposideros diadema, Kerivoula hardwickii, Kerivoula minuta, Myotis muricola, Myotis ridleyi, Rhinolophus acuminatus, Rhinolophus affinis, Rhinolophus philippinensis, Rhinolophus sedulus, Rhinolophus trifoliatus, Tylonycteris pachypus, Tylonycteris robustula, Balionycteris maculata, Cynopterus brachyotis, Dyacopteurs spadiceous, Macroglossus minimus	Bacillus tianshenii
877	(Morni et al., 2025)	Glischropus tylophus, Hipposideros diadema, Kerivoula hardwickii, Kerivoula minuta, Myotis muricola, Myotis ridleyi, Rhinolophus acuminatus, Rhinolophus affinis, Rhinolophus philippinensis, Rhinolophus sedulus, Rhinolophus trifoliatus, Tylonycteris pachypus, Tylonycteris robustula, Balionycteris maculata, Cynopterus brachyotis, Dyacopteurs spadiceous, Macroglossus minimus	Bacillus timonensis
878	(Morni et al., 2025)	Glischropus tylophus, Hipposideros diadema, Kerivoula hardwickii, Kerivoula minuta, Myotis muricola, Myotis ridleyi, Rhinolophus acuminatus, Rhinolophus affinis, Rhinolophus philippinensis, Rhinolophus sedulus, Rhinolophus trifoliatus, Tylonycteris pachypus, Tylonycteris robustula, Balionycteris maculata, Cynopterus brachyotis, Dyacopteurs spadiceous, Macroglossus minimus	Bacillus toyonensis
879	(Morni et al., 2025)	Glischropus tylophus, Hipposideros diadema, Kerivoula hardwickii, Kerivoula minuta, Myotis muricola, Myotis ridleyi, Rhinolophus acuminatus, Rhinolophus affinis, Rhinolophus philippinensis, Rhinolophus sedulus, Rhinolophus trifoliatus, Tylonycteris pachypus, Tylonycteris robustula, Balionycteris maculata, Cynopterus brachyotis, Dyacopteurs spadiceous, Macroglossus minimus	Bacillus tropicus
880	(Morni et al., 2025)	Glischropus tylophus, Hipposideros diadema, Kerivoula hardwickii, Kerivoula minuta, Myotis muricola, Myotis ridleyi, Rhinolophus acuminatus, Rhinolophus affinis, Rhinolophus philippinensis, Rhinolophus sedulus, Rhinolophus trifoliatus, Tylonycteris pachypus, Tylonycteris robustula, Balionycteris maculata, Cynopterus brachyotis, Dyacopteurs spadiceous, Macroglossus minimus	Bacillus trypoxylicola
881	(Morni et al., 2025)	Glischropus tylophus, Hipposideros diadema, Kerivoula hardwickii, Kerivoula minuta, Myotis muricola, Myotis ridleyi, Rhinolophus acuminatus, Rhinolophus affinis, Rhinolophus philippinensis, Rhinolophus sedulus, Rhinolophus trifoliatus, Tylonycteris pachypus, Tylonycteris robustula, Balionycteris maculata, Cynopterus brachyotis, Dyacopteurs spadiceous, Macroglossus minimus	Bacillus vallismortis
882	(Morni et al., 2025)	Glischropus tylophus, Hipposideros diadema, Kerivoula hardwickii, Kerivoula minuta, Myotis muricola, Myotis ridleyi, Rhinolophus acuminatus, Rhinolophus affinis, Rhinolophus philippinensis, Rhinolophus sedulus, Rhinolophus trifoliatus, Tylonycteris pachypus, Tylonycteris robustula, Balionycteris maculata, Cynopterus brachyotis, Dyacopteurs spadiceous, Macroglossus minimus	Bacillus velezensis
883	(Morni et al., 2025)	Glischropus tylophus, Hipposideros diadema, Kerivoula hardwickii, Kerivoula minuta, Myotis muricola, Myotis ridleyi, Rhinolophus acuminatus, Rhinolophus affinis, Rhinolophus philippinensis, Rhinolophus sedulus, Rhinolophus trifoliatus, Tylonycteris pachypus, Tylonycteris robustula, Balionycteris maculata, Cynopterus brachyotis, Dyacopteurs spadiceous, Macroglossus minimus	Bacillus wakoensis
884	(Morni et al., 2025)	Glischropus tylophus, Hipposideros diadema, Kerivoula hardwickii, Kerivoula minuta, Myotis muricola, Myotis ridleyi, Rhinolophus acuminatus, Rhinolophus affinis, Rhinolophus philippinensis, Rhinolophus sedulus, Rhinolophus trifoliatus, Tylonycteris pachypus, Tylonycteris robustula, Balionycteris maculata, Cynopterus brachyotis, Dyacopteurs spadiceous, Macroglossus minimus	Bacillus wiedmannii
885	(Morni et al., 2025)	Glischropus tylophus, Hipposideros diadema, Kerivoula hardwickii, Kerivoula minuta, Myotis muricola, Myotis ridleyi, Rhinolophus acuminatus, Rhinolophus affinis, Rhinolophus philippinensis, Rhinolophus sedulus, Rhinolophus trifoliatus, Tylonycteris pachypus, Tylonycteris robustula, Balionycteris maculata, Cynopterus brachyotis, Dyacopteurs spadiceous, Macroglossus minimus	Bacillus wudalianchiensis
886	(Morni et al., 2025)	Glischropus tylophus, Hipposideros diadema, Kerivoula hardwickii, Kerivoula minuta, Myotis muricola, Myotis ridleyi, Rhinolophus acuminatus, Rhinolophus affinis, Rhinolophus philippinensis, Rhinolophus sedulus, Rhinolophus trifoliatus, Tylonycteris pachypus, Tylonycteris robustula, Balionycteris maculata, Cynopterus brachyotis, Dyacopteurs spadiceous, Macroglossus minimus	Bacillus wuyishanensis
887	(Morni et al., 2025)	Glischropus tylophus, Hipposideros diadema, Kerivoula hardwickii, Kerivoula minuta, Myotis muricola, Myotis ridleyi, Rhinolophus acuminatus, Rhinolophus affinis, Rhinolophus philippinensis, Rhinolophus sedulus, Rhinolophus trifoliatus, Tylonycteris pachypus, Tylonycteris robustula, Balionycteris maculata, Cynopterus brachyotis, Dyacopteurs spadiceous, Macroglossus minimus	Bacillus xiamenensis
888	(Morni et al., 2025)	Glischropus tylophus, Hipposideros diadema, Kerivoula hardwickii, Kerivoula minuta, Myotis muricola, Myotis ridleyi, Rhinolophus acuminatus, Rhinolophus affinis, Rhinolophus philippinensis, Rhinolophus sedulus, Rhinolophus trifoliatus, Tylonycteris pachypus, Tylonycteris robustula, Balionycteris maculata, Cynopterus brachyotis, Dyacopteurs spadiceous, Macroglossus minimus	Bacillus xiaoxiensis
889	(Morni et al., 2025)	Glischropus tylophus, Hipposideros diadema, Kerivoula hardwickii, Kerivoula minuta, Myotis muricola, Myotis ridleyi, Rhinolophus acuminatus, Rhinolophus affinis, Rhinolophus philippinensis, Rhinolophus sedulus, Rhinolophus trifoliatus, Tylonycteris pachypus, Tylonycteris robustula, Balionycteris maculata, Cynopterus brachyotis, Dyacopteurs spadiceous, Macroglossus minimus	Bacillus xiapuensis
890	(Morni et al., 2025)	Glischropus tylophus, Hipposideros diadema, Kerivoula hardwickii, Kerivoula minuta, Myotis muricola, Myotis ridleyi, Rhinolophus acuminatus, Rhinolophus affinis, Rhinolophus philippinensis, Rhinolophus sedulus, Rhinolophus trifoliatus, Tylonycteris pachypus, Tylonycteris robustula, Balionycteris maculata, Cynopterus brachyotis, Dyacopteurs spadiceous, Macroglossus minimus	Bacillus yapensis
891	(Morni et al., 2025)	Glischropus tylophus, Hipposideros diadema, Kerivoula hardwickii, Kerivoula minuta, Myotis muricola, Myotis ridleyi, Rhinolophus acuminatus, Rhinolophus affinis, Rhinolophus philippinensis, Rhinolophus sedulus, Rhinolophus trifoliatus, Tylonycteris pachypus, Tylonycteris robustula, Balionycteris maculata, Cynopterus brachyotis, Dyacopteurs spadiceous, Macroglossus minimus	Bacillus zeae
892	(Morni et al., 2025)	Glischropus tylophus, Hipposideros diadema, Kerivoula hardwickii, Kerivoula minuta, Myotis muricola, Myotis ridleyi, Rhinolophus acuminatus, Rhinolophus affinis, Rhinolophus philippinensis, Rhinolophus sedulus, Rhinolophus trifoliatus, Tylonycteris pachypus, Tylonycteris robustula, Balionycteris maculata, Cynopterus brachyotis, Dyacopteurs spadiceous, Macroglossus minimus	Bacillus zhangzhouensis
893	(Morni et al., 2025)	Glischropus tylophus, Hipposideros diadema, Kerivoula hardwickii, Kerivoula minuta, Myotis muricola, Myotis ridleyi, Rhinolophus acuminatus, Rhinolophus affinis, Rhinolophus philippinensis, Rhinolophus sedulus, Rhinolophus trifoliatus, Tylonycteris pachypus, Tylonycteris robustula, Balionycteris maculata, Cynopterus brachyotis, Dyacopteurs spadiceous, Macroglossus minimus	Bacillus zhanjiangensis
894	(Morni et al., 2025)	Glischropus tylophus, Hipposideros diadema, Kerivoula hardwickii, Kerivoula minuta, Myotis muricola, Myotis ridleyi, Rhinolophus acuminatus, Rhinolophus affinis, Rhinolophus philippinensis, Rhinolophus sedulus, Rhinolophus trifoliatus, Tylonycteris pachypus, Tylonycteris robustula, Balionycteris maculata, Cynopterus brachyotis, Dyacopteurs spadiceous, Macroglossus minimus	Baia soyae
895	(Morni et al., 2025)	Glischropus tylophus, Hipposideros diadema, Kerivoula hardwickii, Kerivoula minuta, Myotis muricola, Myotis ridleyi, Rhinolophus acuminatus, Rhinolophus affinis, Rhinolophus philippinensis, Rhinolophus sedulus, Rhinolophus trifoliatus, Tylonycteris pachypus, Tylonycteris robustula, Balionycteris maculata, Cynopterus brachyotis, Dyacopteurs spadiceous, Macroglossus minimus	Bariatricus massiliensis
896	(Morni et al., 2025)	Glischropus tylophus, Hipposideros diadema, Kerivoula hardwickii, Kerivoula minuta, Myotis muricola, Myotis ridleyi, Rhinolophus acuminatus, Rhinolophus affinis, Rhinolophus philippinensis, Rhinolophus sedulus, Rhinolophus trifoliatus, Tylonycteris pachypus, Tylonycteris robustula, Balionycteris maculata, Cynopterus brachyotis, Dyacopteurs spadiceous, Macroglossus minimus	Bavariicoccus seileri
897	(Morni et al., 2025)	Glischropus tylophus, Hipposideros diadema, Kerivoula hardwickii, Kerivoula minuta, Myotis muricola, Myotis ridleyi, Rhinolophus acuminatus, Rhinolophus affinis, Rhinolophus philippinensis, Rhinolophus sedulus, Rhinolophus trifoliatus, Tylonycteris pachypus, Tylonycteris robustula, Balionycteris maculata, Cynopterus brachyotis, Dyacopteurs spadiceous, Macroglossus minimus	Bhargavaea beijingensis
898	(Morni et al., 2025)	Glischropus tylophus, Hipposideros diadema, Kerivoula hardwickii, Kerivoula minuta, Myotis muricola, Myotis ridleyi, Rhinolophus acuminatus, Rhinolophus affinis, Rhinolophus philippinensis, Rhinolophus sedulus, Rhinolophus trifoliatus, Tylonycteris pachypus, Tylonycteris robustula, Balionycteris maculata, Cynopterus brachyotis, Dyacopteurs spadiceous, Macroglossus minimus	Bhargavaea cecembensis
899	(Morni et al., 2025)	Glischropus tylophus, Hipposideros diadema, Kerivoula hardwickii, Kerivoula minuta, Myotis muricola, Myotis ridleyi, Rhinolophus acuminatus, Rhinolophus affinis, Rhinolophus philippinensis, Rhinolophus sedulus, Rhinolophus trifoliatus, Tylonycteris pachypus, Tylonycteris robustula, Balionycteris maculata, Cynopterus brachyotis, Dyacopteurs spadiceous, Macroglossus minimus	Bhargavaea ginsengi
900	(Morni et al., 2025)	Glischropus tylophus, Hipposideros diadema, Kerivoula hardwickii, Kerivoula minuta, Myotis muricola, Myotis ridleyi, Rhinolophus acuminatus, Rhinolophus affinis, Rhinolophus philippinensis, Rhinolophus sedulus, Rhinolophus trifoliatus, Tylonycteris pachypus, Tylonycteris robustula, Balionycteris maculata, Cynopterus brachyotis, Dyacopteurs spadiceous, Macroglossus minimus	Bhargavaea indica
901	(Morni et al., 2025)	Glischropus tylophus, Hipposideros diadema, Kerivoula hardwickii, Kerivoula minuta, Myotis muricola, Myotis ridleyi, Rhinolophus acuminatus, Rhinolophus affinis, Rhinolophus philippinensis, Rhinolophus sedulus, Rhinolophus trifoliatus, Tylonycteris pachypus, Tylonycteris robustula, Balionycteris maculata, Cynopterus brachyotis, Dyacopteurs spadiceous, Macroglossus minimus	Blautia argi
902	(Morni et al., 2025)	Glischropus tylophus, Hipposideros diadema, Kerivoula hardwickii, Kerivoula minuta, Myotis muricola, Myotis ridleyi, Rhinolophus acuminatus, Rhinolophus affinis, Rhinolophus philippinensis, Rhinolophus sedulus, Rhinolophus trifoliatus, Tylonycteris pachypus, Tylonycteris robustula, Balionycteris maculata, Cynopterus brachyotis, Dyacopteurs spadiceous, Macroglossus minimus	Blautia coccoides
903	(Morni et al., 2025)	Glischropus tylophus, Hipposideros diadema, Kerivoula hardwickii, Kerivoula minuta, Myotis muricola, Myotis ridleyi, Rhinolophus acuminatus, Rhinolophus affinis, Rhinolophus philippinensis, Rhinolophus sedulus, Rhinolophus trifoliatus, Tylonycteris pachypus, Tylonycteris robustula, Balionycteris maculata, Cynopterus brachyotis, Dyacopteurs spadiceous, Macroglossus minimus	Blautia faecicola
904	(Morni et al., 2025)	Glischropus tylophus, Hipposideros diadema, Kerivoula hardwickii, Kerivoula minuta, Myotis muricola, Myotis ridleyi, Rhinolophus acuminatus, Rhinolophus affinis, Rhinolophus philippinensis, Rhinolophus sedulus, Rhinolophus trifoliatus, Tylonycteris pachypus, Tylonycteris robustula, Balionycteris maculata, Cynopterus brachyotis, Dyacopteurs spadiceous, Macroglossus minimus	Blautia glucerasea
905	(Morni et al., 2025)	Glischropus tylophus, Hipposideros diadema, Kerivoula hardwickii, Kerivoula minuta, Myotis muricola, Myotis ridleyi, Rhinolophus acuminatus, Rhinolophus affinis, Rhinolophus philippinensis, Rhinolophus sedulus, Rhinolophus trifoliatus, Tylonycteris pachypus, Tylonycteris robustula, Balionycteris maculata, Cynopterus brachyotis, Dyacopteurs spadiceous, Macroglossus minimus	Blautia hansenii
906	(Morni et al., 2025)	Glischropus tylophus, Hipposideros diadema, Kerivoula hardwickii, Kerivoula minuta, Myotis muricola, Myotis ridleyi, Rhinolophus acuminatus, Rhinolophus affinis, Rhinolophus philippinensis, Rhinolophus sedulus, Rhinolophus trifoliatus, Tylonycteris pachypus, Tylonycteris robustula, Balionycteris maculata, Cynopterus brachyotis, Dyacopteurs spadiceous, Macroglossus minimus	Blautia hominis
907	(Morni et al., 2025)	Glischropus tylophus, Hipposideros diadema, Kerivoula hardwickii, Kerivoula minuta, Myotis muricola, Myotis ridleyi, Rhinolophus acuminatus, Rhinolophus affinis, Rhinolophus philippinensis, Rhinolophus sedulus, Rhinolophus trifoliatus, Tylonycteris pachypus, Tylonycteris robustula, Balionycteris maculata, Cynopterus brachyotis, Dyacopteurs spadiceous, Macroglossus minimus	Blautia hydrogenotrophica
908	(Morni et al., 2025)	Glischropus tylophus, Hipposideros diadema, Kerivoula hardwickii, Kerivoula minuta, Myotis muricola, Myotis ridleyi, Rhinolophus acuminatus, Rhinolophus affinis, Rhinolophus philippinensis, Rhinolophus sedulus, Rhinolophus trifoliatus, Tylonycteris pachypus, Tylonycteris robustula, Balionycteris maculata, Cynopterus brachyotis, Dyacopteurs spadiceous, Macroglossus minimus	Blautia luti
909	(Morni et al., 2025)	Glischropus tylophus, Hipposideros diadema, Kerivoula hardwickii, Kerivoula minuta, Myotis muricola, Myotis ridleyi, Rhinolophus acuminatus, Rhinolophus affinis, Rhinolophus philippinensis, Rhinolophus sedulus, Rhinolophus trifoliatus, Tylonycteris pachypus, Tylonycteris robustula, Balionycteris maculata, Cynopterus brachyotis, Dyacopteurs spadiceous, Macroglossus minimus	Blautia marasmi
910	(Morni et al., 2025)	Glischropus tylophus, Hipposideros diadema, Kerivoula hardwickii, Kerivoula minuta, Myotis muricola, Myotis ridleyi, Rhinolophus acuminatus, Rhinolophus affinis, Rhinolophus philippinensis, Rhinolophus sedulus, Rhinolophus trifoliatus, Tylonycteris pachypus, Tylonycteris robustula, Balionycteris maculata, Cynopterus brachyotis, Dyacopteurs spadiceous, Macroglossus minimus	Blautia obeum
911	(Morni et al., 2025)	Glischropus tylophus, Hipposideros diadema, Kerivoula hardwickii, Kerivoula minuta, Myotis muricola, Myotis ridleyi, Rhinolophus acuminatus, Rhinolophus affinis, Rhinolophus philippinensis, Rhinolophus sedulus, Rhinolophus trifoliatus, Tylonycteris pachypus, Tylonycteris robustula, Balionycteris maculata, Cynopterus brachyotis, Dyacopteurs spadiceous, Macroglossus minimus	Blautia producta
912	(Morni et al., 2025)	Glischropus tylophus, Hipposideros diadema, Kerivoula hardwickii, Kerivoula minuta, Myotis muricola, Myotis ridleyi, Rhinolophus acuminatus, Rhinolophus affinis, Rhinolophus philippinensis, Rhinolophus sedulus, Rhinolophus trifoliatus, Tylonycteris pachypus, Tylonycteris robustula, Balionycteris maculata, Cynopterus brachyotis, Dyacopteurs spadiceous, Macroglossus minimus	Blautia schinkii
913	(Morni et al., 2025)	Glischropus tylophus, Hipposideros diadema, Kerivoula hardwickii, Kerivoula minuta, Myotis muricola, Myotis ridleyi, Rhinolophus acuminatus, Rhinolophus affinis, Rhinolophus philippinensis, Rhinolophus sedulus, Rhinolophus trifoliatus, Tylonycteris pachypus, Tylonycteris robustula, Balionycteris maculata, Cynopterus brachyotis, Dyacopteurs spadiceous, Macroglossus minimus	Blautia stercoris
914	(Morni et al., 2025)	Glischropus tylophus, Hipposideros diadema, Kerivoula hardwickii, Kerivoula minuta, Myotis muricola, Myotis ridleyi, Rhinolophus acuminatus, Rhinolophus affinis, Rhinolophus philippinensis, Rhinolophus sedulus, Rhinolophus trifoliatus, Tylonycteris pachypus, Tylonycteris robustula, Balionycteris maculata, Cynopterus brachyotis, Dyacopteurs spadiceous, Macroglossus minimus	Bombilactobacillus bombi
915	(Morni et al., 2025)	Glischropus tylophus, Hipposideros diadema, Kerivoula hardwickii, Kerivoula minuta, Myotis muricola, Myotis ridleyi, Rhinolophus acuminatus, Rhinolophus affinis, Rhinolophus philippinensis, Rhinolophus sedulus, Rhinolophus trifoliatus, Tylonycteris pachypus, Tylonycteris robustula, Balionycteris maculata, Cynopterus brachyotis, Dyacopteurs spadiceous, Macroglossus minimus	Bombilactobacillus mellifer
916	(Morni et al., 2025)	Glischropus tylophus, Hipposideros diadema, Kerivoula hardwickii, Kerivoula minuta, Myotis muricola, Myotis ridleyi, Rhinolophus acuminatus, Rhinolophus affinis, Rhinolophus philippinensis, Rhinolophus sedulus, Rhinolophus trifoliatus, Tylonycteris pachypus, Tylonycteris robustula, Balionycteris maculata, Cynopterus brachyotis, Dyacopteurs spadiceous, Macroglossus minimus	Bombilactobacillus mellis
917	(Morni et al., 2025)	Glischropus tylophus, Hipposideros diadema, Kerivoula hardwickii, Kerivoula minuta, Myotis muricola, Myotis ridleyi, Rhinolophus acuminatus, Rhinolophus affinis, Rhinolophus philippinensis, Rhinolophus sedulus, Rhinolophus trifoliatus, Tylonycteris pachypus, Tylonycteris robustula, Balionycteris maculata, Cynopterus brachyotis, Dyacopteurs spadiceous, Macroglossus minimus	Brassicibacter mesophilus
918	(Morni et al., 2025)	Glischropus tylophus, Hipposideros diadema, Kerivoula hardwickii, Kerivoula minuta, Myotis muricola, Myotis ridleyi, Rhinolophus acuminatus, Rhinolophus affinis, Rhinolophus philippinensis, Rhinolophus sedulus, Rhinolophus trifoliatus, Tylonycteris pachypus, Tylonycteris robustula, Balionycteris maculata, Cynopterus brachyotis, Dyacopteurs spadiceous, Macroglossus minimus	Brassicibacter thermophilus
919	(Morni et al., 2025)	Glischropus tylophus, Hipposideros diadema, Kerivoula hardwickii, Kerivoula minuta, Myotis muricola, Myotis ridleyi, Rhinolophus acuminatus, Rhinolophus affinis, Rhinolophus philippinensis, Rhinolophus sedulus, Rhinolophus trifoliatus, Tylonycteris pachypus, Tylonycteris robustula, Balionycteris maculata, Cynopterus brachyotis, Dyacopteurs spadiceous, Macroglossus minimus	Brevibacillus borstelensis
920	(Morni et al., 2025)	Glischropus tylophus, Hipposideros diadema, Kerivoula hardwickii, Kerivoula minuta, Myotis muricola, Myotis ridleyi, Rhinolophus acuminatus, Rhinolophus affinis, Rhinolophus philippinensis, Rhinolophus sedulus, Rhinolophus trifoliatus, Tylonycteris pachypus, Tylonycteris robustula, Balionycteris maculata, Cynopterus brachyotis, Dyacopteurs spadiceous, Macroglossus minimus	Brevibacillus choshinensis
921	(Morni et al., 2025)	Glischropus tylophus, Hipposideros diadema, Kerivoula hardwickii, Kerivoula minuta, Myotis muricola, Myotis ridleyi, Rhinolophus acuminatus, Rhinolophus affinis, Rhinolophus philippinensis, Rhinolophus sedulus, Rhinolophus trifoliatus, Tylonycteris pachypus, Tylonycteris robustula, Balionycteris maculata, Cynopterus brachyotis, Dyacopteurs spadiceous, Macroglossus minimus	Brevibacillus laterosporus
922	(Morni et al., 2025)	Glischropus tylophus, Hipposideros diadema, Kerivoula hardwickii, Kerivoula minuta, Myotis muricola, Myotis ridleyi, Rhinolophus acuminatus, Rhinolophus affinis, Rhinolophus philippinensis, Rhinolophus sedulus, Rhinolophus trifoliatus, Tylonycteris pachypus, Tylonycteris robustula, Balionycteris maculata, Cynopterus brachyotis, Dyacopteurs spadiceous, Macroglossus minimus	Brevibacillus nitrificans
923	(Morni et al., 2025)	Glischropus tylophus, Hipposideros diadema, Kerivoula hardwickii, Kerivoula minuta, Myotis muricola, Myotis ridleyi, Rhinolophus acuminatus, Rhinolophus affinis, Rhinolophus philippinensis, Rhinolophus sedulus, Rhinolophus trifoliatus, Tylonycteris pachypus, Tylonycteris robustula, Balionycteris maculata, Cynopterus brachyotis, Dyacopteurs spadiceous, Macroglossus minimus	Brevibacillus reuszeri
924	(Morni et al., 2025)	Glischropus tylophus, Hipposideros diadema, Kerivoula hardwickii, Kerivoula minuta, Myotis muricola, Myotis ridleyi, Rhinolophus acuminatus, Rhinolophus affinis, Rhinolophus philippinensis, Rhinolophus sedulus, Rhinolophus trifoliatus, Tylonycteris pachypus, Tylonycteris robustula, Balionycteris maculata, Cynopterus brachyotis, Dyacopteurs spadiceous, Macroglossus minimus	Brevibacillus thermoruber
925	(Morni et al., 2025)	Glischropus tylophus, Hipposideros diadema, Kerivoula hardwickii, Kerivoula minuta, Myotis muricola, Myotis ridleyi, Rhinolophus acuminatus, Rhinolophus affinis, Rhinolophus philippinensis, Rhinolophus sedulus, Rhinolophus trifoliatus, Tylonycteris pachypus, Tylonycteris robustula, Balionycteris maculata, Cynopterus brachyotis, Dyacopteurs spadiceous, Macroglossus minimus	Breznakia blatticola
926	(Morni et al., 2025)	Glischropus tylophus, Hipposideros diadema, Kerivoula hardwickii, Kerivoula minuta, Myotis muricola, Myotis ridleyi, Rhinolophus acuminatus, Rhinolophus affinis, Rhinolophus philippinensis, Rhinolophus sedulus, Rhinolophus trifoliatus, Tylonycteris pachypus, Tylonycteris robustula, Balionycteris maculata, Cynopterus brachyotis, Dyacopteurs spadiceous, Macroglossus minimus	Breznakia pachnodae
927	(Morni et al., 2025)	Glischropus tylophus, Hipposideros diadema, Kerivoula hardwickii, Kerivoula minuta, Myotis muricola, Myotis ridleyi, Rhinolophus acuminatus, Rhinolophus affinis, Rhinolophus philippinensis, Rhinolophus sedulus, Rhinolophus trifoliatus, Tylonycteris pachypus, Tylonycteris robustula, Balionycteris maculata, Cynopterus brachyotis, Dyacopteurs spadiceous, Macroglossus minimus	Brochothrix campestris
928	(Morni et al., 2025)	Glischropus tylophus, Hipposideros diadema, Kerivoula hardwickii, Kerivoula minuta, Myotis muricola, Myotis ridleyi, Rhinolophus acuminatus, Rhinolophus affinis, Rhinolophus philippinensis, Rhinolophus sedulus, Rhinolophus trifoliatus, Tylonycteris pachypus, Tylonycteris robustula, Balionycteris maculata, Cynopterus brachyotis, Dyacopteurs spadiceous, Macroglossus minimus	Brochothrix thermosphacta
929	(Morni et al., 2025)	Glischropus tylophus, Hipposideros diadema, Kerivoula hardwickii, Kerivoula minuta, Myotis muricola, Myotis ridleyi, Rhinolophus acuminatus, Rhinolophus affinis, Rhinolophus philippinensis, Rhinolophus sedulus, Rhinolophus trifoliatus, Tylonycteris pachypus, Tylonycteris robustula, Balionycteris maculata, Cynopterus brachyotis, Dyacopteurs spadiceous, Macroglossus minimus	Butyricicoccus faecihominis
930	(Morni et al., 2025)	Glischropus tylophus, Hipposideros diadema, Kerivoula hardwickii, Kerivoula minuta, Myotis muricola, Myotis ridleyi, Rhinolophus acuminatus, Rhinolophus affinis, Rhinolophus philippinensis, Rhinolophus sedulus, Rhinolophus trifoliatus, Tylonycteris pachypus, Tylonycteris robustula, Balionycteris maculata, Cynopterus brachyotis, Dyacopteurs spadiceous, Macroglossus minimus	Butyricicoccus pullicaecorum
931	(Morni et al., 2025)	Glischropus tylophus, Hipposideros diadema, Kerivoula hardwickii, Kerivoula minuta, Myotis muricola, Myotis ridleyi, Rhinolophus acuminatus, Rhinolophus affinis, Rhinolophus philippinensis, Rhinolophus sedulus, Rhinolophus trifoliatus, Tylonycteris pachypus, Tylonycteris robustula, Balionycteris maculata, Cynopterus brachyotis, Dyacopteurs spadiceous, Macroglossus minimus	Caecibacterium sporoformans
932	(Morni et al., 2025)	Glischropus tylophus, Hipposideros diadema, Kerivoula hardwickii, Kerivoula minuta, Myotis muricola, Myotis ridleyi, Rhinolophus acuminatus, Rhinolophus affinis, Rhinolophus philippinensis, Rhinolophus sedulus, Rhinolophus trifoliatus, Tylonycteris pachypus, Tylonycteris robustula, Balionycteris maculata, Cynopterus brachyotis, Dyacopteurs spadiceous, Macroglossus minimus	Caldalkalibacillus mannanilyticus
933	(Morni et al., 2025)	Glischropus tylophus, Hipposideros diadema, Kerivoula hardwickii, Kerivoula minuta, Myotis muricola, Myotis ridleyi, Rhinolophus acuminatus, Rhinolophus affinis, Rhinolophus philippinensis, Rhinolophus sedulus, Rhinolophus trifoliatus, Tylonycteris pachypus, Tylonycteris robustula, Balionycteris maculata, Cynopterus brachyotis, Dyacopteurs spadiceous, Macroglossus minimus	Caldalkalibacillus thermarum
934	(Morni et al., 2025)	Glischropus tylophus, Hipposideros diadema, Kerivoula hardwickii, Kerivoula minuta, Myotis muricola, Myotis ridleyi, Rhinolophus acuminatus, Rhinolophus affinis, Rhinolophus philippinensis, Rhinolophus sedulus, Rhinolophus trifoliatus, Tylonycteris pachypus, Tylonycteris robustula, Balionycteris maculata, Cynopterus brachyotis, Dyacopteurs spadiceous, Macroglossus minimus	Caldibacillus kokeshiiformis
935	(Morni et al., 2025)	Glischropus tylophus, Hipposideros diadema, Kerivoula hardwickii, Kerivoula minuta, Myotis muricola, Myotis ridleyi, Rhinolophus acuminatus, Rhinolophus affinis, Rhinolophus philippinensis, Rhinolophus sedulus, Rhinolophus trifoliatus, Tylonycteris pachypus, Tylonycteris robustula, Balionycteris maculata, Cynopterus brachyotis, Dyacopteurs spadiceous, Macroglossus minimus	Caldibacillus thermoamylovorans
936	(Morni et al., 2025)	Glischropus tylophus, Hipposideros diadema, Kerivoula hardwickii, Kerivoula minuta, Myotis muricola, Myotis ridleyi, Rhinolophus acuminatus, Rhinolophus affinis, Rhinolophus philippinensis, Rhinolophus sedulus, Rhinolophus trifoliatus, Tylonycteris pachypus, Tylonycteris robustula, Balionycteris maculata, Cynopterus brachyotis, Dyacopteurs spadiceous, Macroglossus minimus	Caldibacillus thermolactis
937	(Morni et al., 2025)	Glischropus tylophus, Hipposideros diadema, Kerivoula hardwickii, Kerivoula minuta, Myotis muricola, Myotis ridleyi, Rhinolophus acuminatus, Rhinolophus affinis, Rhinolophus philippinensis, Rhinolophus sedulus, Rhinolophus trifoliatus, Tylonycteris pachypus, Tylonycteris robustula, Balionycteris maculata, Cynopterus brachyotis, Dyacopteurs spadiceous, Macroglossus minimus	Caldicellulosiruptor acetigenus
938	(Morni et al., 2025)	Glischropus tylophus, Hipposideros diadema, Kerivoula hardwickii, Kerivoula minuta, Myotis muricola, Myotis ridleyi, Rhinolophus acuminatus, Rhinolophus affinis, Rhinolophus philippinensis, Rhinolophus sedulus, Rhinolophus trifoliatus, Tylonycteris pachypus, Tylonycteris robustula, Balionycteris maculata, Cynopterus brachyotis, Dyacopteurs spadiceous, Macroglossus minimus	Caldicoprobacter faecalis
939	(Morni et al., 2025)	Glischropus tylophus, Hipposideros diadema, Kerivoula hardwickii, Kerivoula minuta, Myotis muricola, Myotis ridleyi, Rhinolophus acuminatus, Rhinolophus affinis, Rhinolophus philippinensis, Rhinolophus sedulus, Rhinolophus trifoliatus, Tylonycteris pachypus, Tylonycteris robustula, Balionycteris maculata, Cynopterus brachyotis, Dyacopteurs spadiceous, Macroglossus minimus	Caldicoprobacter guelmensis
940	(Morni et al., 2025)	Glischropus tylophus, Hipposideros diadema, Kerivoula hardwickii, Kerivoula minuta, Myotis muricola, Myotis ridleyi, Rhinolophus acuminatus, Rhinolophus affinis, Rhinolophus philippinensis, Rhinolophus sedulus, Rhinolophus trifoliatus, Tylonycteris pachypus, Tylonycteris robustula, Balionycteris maculata, Cynopterus brachyotis, Dyacopteurs spadiceous, Macroglossus minimus	Caloramator australicus
941	(Morni et al., 2025)	Glischropus tylophus, Hipposideros diadema, Kerivoula hardwickii, Kerivoula minuta, Myotis muricola, Myotis ridleyi, Rhinolophus acuminatus, Rhinolophus affinis, Rhinolophus philippinensis, Rhinolophus sedulus, Rhinolophus trifoliatus, Tylonycteris pachypus, Tylonycteris robustula, Balionycteris maculata, Cynopterus brachyotis, Dyacopteurs spadiceous, Macroglossus minimus	Caloramator mitchellensis
942	(Morni et al., 2025)	Glischropus tylophus, Hipposideros diadema, Kerivoula hardwickii, Kerivoula minuta, Myotis muricola, Myotis ridleyi, Rhinolophus acuminatus, Rhinolophus affinis, Rhinolophus philippinensis, Rhinolophus sedulus, Rhinolophus trifoliatus, Tylonycteris pachypus, Tylonycteris robustula, Balionycteris maculata, Cynopterus brachyotis, Dyacopteurs spadiceous, Macroglossus minimus	Caloranaerobacter azorensis
943	(Morni et al., 2025)	Glischropus tylophus, Hipposideros diadema, Kerivoula hardwickii, Kerivoula minuta, Myotis muricola, Myotis ridleyi, Rhinolophus acuminatus, Rhinolophus affinis, Rhinolophus philippinensis, Rhinolophus sedulus, Rhinolophus trifoliatus, Tylonycteris pachypus, Tylonycteris robustula, Balionycteris maculata, Cynopterus brachyotis, Dyacopteurs spadiceous, Macroglossus minimus	Caloranaerobacter ferrireducens
944	(Morni et al., 2025)	Glischropus tylophus, Hipposideros diadema, Kerivoula hardwickii, Kerivoula minuta, Myotis muricola, Myotis ridleyi, Rhinolophus acuminatus, Rhinolophus affinis, Rhinolophus philippinensis, Rhinolophus sedulus, Rhinolophus trifoliatus, Tylonycteris pachypus, Tylonycteris robustula, Balionycteris maculata, Cynopterus brachyotis, Dyacopteurs spadiceous, Macroglossus minimus	Caminicella sporogenes
945	(Morni et al., 2025)	Glischropus tylophus, Hipposideros diadema, Kerivoula hardwickii, Kerivoula minuta, Myotis muricola, Myotis ridleyi, Rhinolophus acuminatus, Rhinolophus affinis, Rhinolophus philippinensis, Rhinolophus sedulus, Rhinolophus trifoliatus, Tylonycteris pachypus, Tylonycteris robustula, Balionycteris maculata, Cynopterus brachyotis, Dyacopteurs spadiceous, Macroglossus minimus	Caproiciproducens galactitolivorans
946	(Morni et al., 2025)	Glischropus tylophus, Hipposideros diadema, Kerivoula hardwickii, Kerivoula minuta, Myotis muricola, Myotis ridleyi, Rhinolophus acuminatus, Rhinolophus affinis, Rhinolophus philippinensis, Rhinolophus sedulus, Rhinolophus trifoliatus, Tylonycteris pachypus, Tylonycteris robustula, Balionycteris maculata, Cynopterus brachyotis, Dyacopteurs spadiceous, Macroglossus minimus	Carnobacterium alterfunditum
947	(Morni et al., 2025)	Glischropus tylophus, Hipposideros diadema, Kerivoula hardwickii, Kerivoula minuta, Myotis muricola, Myotis ridleyi, Rhinolophus acuminatus, Rhinolophus affinis, Rhinolophus philippinensis, Rhinolophus sedulus, Rhinolophus trifoliatus, Tylonycteris pachypus, Tylonycteris robustula, Balionycteris maculata, Cynopterus brachyotis, Dyacopteurs spadiceous, Macroglossus minimus	Carnobacterium divergens
948	(Morni et al., 2025)	Glischropus tylophus, Hipposideros diadema, Kerivoula hardwickii, Kerivoula minuta, Myotis muricola, Myotis ridleyi, Rhinolophus acuminatus, Rhinolophus affinis, Rhinolophus philippinensis, Rhinolophus sedulus, Rhinolophus trifoliatus, Tylonycteris pachypus, Tylonycteris robustula, Balionycteris maculata, Cynopterus brachyotis, Dyacopteurs spadiceous, Macroglossus minimus	Carnobacterium funditum
949	(Morni et al., 2025)	Glischropus tylophus, Hipposideros diadema, Kerivoula hardwickii, Kerivoula minuta, Myotis muricola, Myotis ridleyi, Rhinolophus acuminatus, Rhinolophus affinis, Rhinolophus philippinensis, Rhinolophus sedulus, Rhinolophus trifoliatus, Tylonycteris pachypus, Tylonycteris robustula, Balionycteris maculata, Cynopterus brachyotis, Dyacopteurs spadiceous, Macroglossus minimus	Carnobacterium gallinarum
950	(Morni et al., 2025)	Glischropus tylophus, Hipposideros diadema, Kerivoula hardwickii, Kerivoula minuta, Myotis muricola, Myotis ridleyi, Rhinolophus acuminatus, Rhinolophus affinis, Rhinolophus philippinensis, Rhinolophus sedulus, Rhinolophus trifoliatus, Tylonycteris pachypus, Tylonycteris robustula, Balionycteris maculata, Cynopterus brachyotis, Dyacopteurs spadiceous, Macroglossus minimus	Carnobacterium iners
951	(Morni et al., 2025)	Glischropus tylophus, Hipposideros diadema, Kerivoula hardwickii, Kerivoula minuta, Myotis muricola, Myotis ridleyi, Rhinolophus acuminatus, Rhinolophus affinis, Rhinolophus philippinensis, Rhinolophus sedulus, Rhinolophus trifoliatus, Tylonycteris pachypus, Tylonycteris robustula, Balionycteris maculata, Cynopterus brachyotis, Dyacopteurs spadiceous, Macroglossus minimus	Carnobacterium inhibens
952	(Morni et al., 2025)	Glischropus tylophus, Hipposideros diadema, Kerivoula hardwickii, Kerivoula minuta, Myotis muricola, Myotis ridleyi, Rhinolophus acuminatus, Rhinolophus affinis, Rhinolophus philippinensis, Rhinolophus sedulus, Rhinolophus trifoliatus, Tylonycteris pachypus, Tylonycteris robustula, Balionycteris maculata, Cynopterus brachyotis, Dyacopteurs spadiceous, Macroglossus minimus	Carnobacterium jeotgali
953	(Morni et al., 2025)	Glischropus tylophus, Hipposideros diadema, Kerivoula hardwickii, Kerivoula minuta, Myotis muricola, Myotis ridleyi, Rhinolophus acuminatus, Rhinolophus affinis, Rhinolophus philippinensis, Rhinolophus sedulus, Rhinolophus trifoliatus, Tylonycteris pachypus, Tylonycteris robustula, Balionycteris maculata, Cynopterus brachyotis, Dyacopteurs spadiceous, Macroglossus minimus	Carnobacterium maltaromaticum
954	(Morni et al., 2025)	Glischropus tylophus, Hipposideros diadema, Kerivoula hardwickii, Kerivoula minuta, Myotis muricola, Myotis ridleyi, Rhinolophus acuminatus, Rhinolophus affinis, Rhinolophus philippinensis, Rhinolophus sedulus, Rhinolophus trifoliatus, Tylonycteris pachypus, Tylonycteris robustula, Balionycteris maculata, Cynopterus brachyotis, Dyacopteurs spadiceous, Macroglossus minimus	Carnobacterium mobile
955	(Morni et al., 2025)	Glischropus tylophus, Hipposideros diadema, Kerivoula hardwickii, Kerivoula minuta, Myotis muricola, Myotis ridleyi, Rhinolophus acuminatus, Rhinolophus affinis, Rhinolophus philippinensis, Rhinolophus sedulus, Rhinolophus trifoliatus, Tylonycteris pachypus, Tylonycteris robustula, Balionycteris maculata, Cynopterus brachyotis, Dyacopteurs spadiceous, Macroglossus minimus	Carnobacterium pleistocenium
956	(Morni et al., 2025)	Glischropus tylophus, Hipposideros diadema, Kerivoula hardwickii, Kerivoula minuta, Myotis muricola, Myotis ridleyi, Rhinolophus acuminatus, Rhinolophus affinis, Rhinolophus philippinensis, Rhinolophus sedulus, Rhinolophus trifoliatus, Tylonycteris pachypus, Tylonycteris robustula, Balionycteris maculata, Cynopterus brachyotis, Dyacopteurs spadiceous, Macroglossus minimus	Carnobacterium viridans
957	(Morni et al., 2025)	Glischropus tylophus, Hipposideros diadema, Kerivoula hardwickii, Kerivoula minuta, Myotis muricola, Myotis ridleyi, Rhinolophus acuminatus, Rhinolophus affinis, Rhinolophus philippinensis, Rhinolophus sedulus, Rhinolophus trifoliatus, Tylonycteris pachypus, Tylonycteris robustula, Balionycteris maculata, Cynopterus brachyotis, Dyacopteurs spadiceous, Macroglossus minimus	Caryophanon latum
958	(Morni et al., 2025)	Glischropus tylophus, Hipposideros diadema, Kerivoula hardwickii, Kerivoula minuta, Myotis muricola, Myotis ridleyi, Rhinolophus acuminatus, Rhinolophus affinis, Rhinolophus philippinensis, Rhinolophus sedulus, Rhinolophus trifoliatus, Tylonycteris pachypus, Tylonycteris robustula, Balionycteris maculata, Cynopterus brachyotis, Dyacopteurs spadiceous, Macroglossus minimus	Casaltella massiliensis
959	(Morni et al., 2025)	Glischropus tylophus, Hipposideros diadema, Kerivoula hardwickii, Kerivoula minuta, Myotis muricola, Myotis ridleyi, Rhinolophus acuminatus, Rhinolophus affinis, Rhinolophus philippinensis, Rhinolophus sedulus, Rhinolophus trifoliatus, Tylonycteris pachypus, Tylonycteris robustula, Balionycteris maculata, Cynopterus brachyotis, Dyacopteurs spadiceous, Macroglossus minimus	Catabacter hongkongensis
960	(Morni et al., 2025)	Glischropus tylophus, Hipposideros diadema, Kerivoula hardwickii, Kerivoula minuta, Myotis muricola, Myotis ridleyi, Rhinolophus acuminatus, Rhinolophus affinis, Rhinolophus philippinensis, Rhinolophus sedulus, Rhinolophus trifoliatus, Tylonycteris pachypus, Tylonycteris robustula, Balionycteris maculata, Cynopterus brachyotis, Dyacopteurs spadiceous, Macroglossus minimus	Catellicoccus marimammalium
961	(Morni et al., 2025)	Glischropus tylophus, Hipposideros diadema, Kerivoula hardwickii, Kerivoula minuta, Myotis muricola, Myotis ridleyi, Rhinolophus acuminatus, Rhinolophus affinis, Rhinolophus philippinensis, Rhinolophus sedulus, Rhinolophus trifoliatus, Tylonycteris pachypus, Tylonycteris robustula, Balionycteris maculata, Cynopterus brachyotis, Dyacopteurs spadiceous, Macroglossus minimus	Cellulosilyticum lentocellum
962	(Morni et al., 2025)	Glischropus tylophus, Hipposideros diadema, Kerivoula hardwickii, Kerivoula minuta, Myotis muricola, Myotis ridleyi, Rhinolophus acuminatus, Rhinolophus affinis, Rhinolophus philippinensis, Rhinolophus sedulus, Rhinolophus trifoliatus, Tylonycteris pachypus, Tylonycteris robustula, Balionycteris maculata, Cynopterus brachyotis, Dyacopteurs spadiceous, Macroglossus minimus	Cellulosilyticum ruminicola
963	(Morni et al., 2025)	Glischropus tylophus, Hipposideros diadema, Kerivoula hardwickii, Kerivoula minuta, Myotis muricola, Myotis ridleyi, Rhinolophus acuminatus, Rhinolophus affinis, Rhinolophus philippinensis, Rhinolophus sedulus, Rhinolophus trifoliatus, Tylonycteris pachypus, Tylonycteris robustula, Balionycteris maculata, Cynopterus brachyotis, Dyacopteurs spadiceous, Macroglossus minimus	Chengkuizengella sediminis
964	(Morni et al., 2025)	Glischropus tylophus, Hipposideros diadema, Kerivoula hardwickii, Kerivoula minuta, Myotis muricola, Myotis ridleyi, Rhinolophus acuminatus, Rhinolophus affinis, Rhinolophus philippinensis, Rhinolophus sedulus, Rhinolophus trifoliatus, Tylonycteris pachypus, Tylonycteris robustula, Balionycteris maculata, Cynopterus brachyotis, Dyacopteurs spadiceous, Macroglossus minimus	Christensenella hongkongensis
965	(Morni et al., 2025)	Glischropus tylophus, Hipposideros diadema, Kerivoula hardwickii, Kerivoula minuta, Myotis muricola, Myotis ridleyi, Rhinolophus acuminatus, Rhinolophus affinis, Rhinolophus philippinensis, Rhinolophus sedulus, Rhinolophus trifoliatus, Tylonycteris pachypus, Tylonycteris robustula, Balionycteris maculata, Cynopterus brachyotis, Dyacopteurs spadiceous, Macroglossus minimus	Christensenella massiliensis
966	(Morni et al., 2025)	Glischropus tylophus, Hipposideros diadema, Kerivoula hardwickii, Kerivoula minuta, Myotis muricola, Myotis ridleyi, Rhinolophus acuminatus, Rhinolophus affinis, Rhinolophus philippinensis, Rhinolophus sedulus, Rhinolophus trifoliatus, Tylonycteris pachypus, Tylonycteris robustula, Balionycteris maculata, Cynopterus brachyotis, Dyacopteurs spadiceous, Macroglossus minimus	Christensenella minuta
967	(Morni et al., 2025)	Glischropus tylophus, Hipposideros diadema, Kerivoula hardwickii, Kerivoula minuta, Myotis muricola, Myotis ridleyi, Rhinolophus acuminatus, Rhinolophus affinis, Rhinolophus philippinensis, Rhinolophus sedulus, Rhinolophus trifoliatus, Tylonycteris pachypus, Tylonycteris robustula, Balionycteris maculata, Cynopterus brachyotis, Dyacopteurs spadiceous, Macroglossus minimus	Christensenella timonensis
968	(Morni et al., 2025)	Glischropus tylophus, Hipposideros diadema, Kerivoula hardwickii, Kerivoula minuta, Myotis muricola, Myotis ridleyi, Rhinolophus acuminatus, Rhinolophus affinis, Rhinolophus philippinensis, Rhinolophus sedulus, Rhinolophus trifoliatus, Tylonycteris pachypus, Tylonycteris robustula, Balionycteris maculata, Cynopterus brachyotis, Dyacopteurs spadiceous, Macroglossus minimus	Chryseomicrobium deserti
969	(Morni et al., 2025)	Glischropus tylophus, Hipposideros diadema, Kerivoula hardwickii, Kerivoula minuta, Myotis muricola, Myotis ridleyi, Rhinolophus acuminatus, Rhinolophus affinis, Rhinolophus philippinensis, Rhinolophus sedulus, Rhinolophus trifoliatus, Tylonycteris pachypus, Tylonycteris robustula, Balionycteris maculata, Cynopterus brachyotis, Dyacopteurs spadiceous, Macroglossus minimus	Chryseomicrobium palamuruense
970	(Morni et al., 2025)	Glischropus tylophus, Hipposideros diadema, Kerivoula hardwickii, Kerivoula minuta, Myotis muricola, Myotis ridleyi, Rhinolophus acuminatus, Rhinolophus affinis, Rhinolophus philippinensis, Rhinolophus sedulus, Rhinolophus trifoliatus, Tylonycteris pachypus, Tylonycteris robustula, Balionycteris maculata, Cynopterus brachyotis, Dyacopteurs spadiceous, Macroglossus minimus	Clostridioides difficile
971	(Morni et al., 2025)	Glischropus tylophus, Hipposideros diadema, Kerivoula hardwickii, Kerivoula minuta, Myotis muricola, Myotis ridleyi, Rhinolophus acuminatus, Rhinolophus affinis, Rhinolophus philippinensis, Rhinolophus sedulus, Rhinolophus trifoliatus, Tylonycteris pachypus, Tylonycteris robustula, Balionycteris maculata, Cynopterus brachyotis, Dyacopteurs spadiceous, Macroglossus minimus	Clostridioides mangenotii
972	(Morni et al., 2025)	Glischropus tylophus, Hipposideros diadema, Kerivoula hardwickii, Kerivoula minuta, Myotis muricola, Myotis ridleyi, Rhinolophus acuminatus, Rhinolophus affinis, Rhinolophus philippinensis, Rhinolophus sedulus, Rhinolophus trifoliatus, Tylonycteris pachypus, Tylonycteris robustula, Balionycteris maculata, Cynopterus brachyotis, Dyacopteurs spadiceous, Macroglossus minimus	Clostridium acetireducens
973	(Morni et al., 2025)	Glischropus tylophus, Hipposideros diadema, Kerivoula hardwickii, Kerivoula minuta, Myotis muricola, Myotis ridleyi, Rhinolophus acuminatus, Rhinolophus affinis, Rhinolophus philippinensis, Rhinolophus sedulus, Rhinolophus trifoliatus, Tylonycteris pachypus, Tylonycteris robustula, Balionycteris maculata, Cynopterus brachyotis, Dyacopteurs spadiceous, Macroglossus minimus	Clostridium acidisoli
974	(Morni et al., 2025)	Glischropus tylophus, Hipposideros diadema, Kerivoula hardwickii, Kerivoula minuta, Myotis muricola, Myotis ridleyi, Rhinolophus acuminatus, Rhinolophus affinis, Rhinolophus philippinensis, Rhinolophus sedulus, Rhinolophus trifoliatus, Tylonycteris pachypus, Tylonycteris robustula, Balionycteris maculata, Cynopterus brachyotis, Dyacopteurs spadiceous, Macroglossus minimus	Clostridium aciditolerans
975	(Morni et al., 2025)	Glischropus tylophus, Hipposideros diadema, Kerivoula hardwickii, Kerivoula minuta, Myotis muricola, Myotis ridleyi, Rhinolophus acuminatus, Rhinolophus affinis, Rhinolophus philippinensis, Rhinolophus sedulus, Rhinolophus trifoliatus, Tylonycteris pachypus, Tylonycteris robustula, Balionycteris maculata, Cynopterus brachyotis, Dyacopteurs spadiceous, Macroglossus minimus	Clostridium aerotolerans
976	(Morni et al., 2025)	Glischropus tylophus, Hipposideros diadema, Kerivoula hardwickii, Kerivoula minuta, Myotis muricola, Myotis ridleyi, Rhinolophus acuminatus, Rhinolophus affinis, Rhinolophus philippinensis, Rhinolophus sedulus, Rhinolophus trifoliatus, Tylonycteris pachypus, Tylonycteris robustula, Balionycteris maculata, Cynopterus brachyotis, Dyacopteurs spadiceous, Macroglossus minimus	Clostridium aestuarii
977	(Morni et al., 2025)	Glischropus tylophus, Hipposideros diadema, Kerivoula hardwickii, Kerivoula minuta, Myotis muricola, Myotis ridleyi, Rhinolophus acuminatus, Rhinolophus affinis, Rhinolophus philippinensis, Rhinolophus sedulus, Rhinolophus trifoliatus, Tylonycteris pachypus, Tylonycteris robustula, Balionycteris maculata, Cynopterus brachyotis, Dyacopteurs spadiceous, Macroglossus minimus	Clostridium akagii
978	(Morni et al., 2025)	Glischropus tylophus, Hipposideros diadema, Kerivoula hardwickii, Kerivoula minuta, Myotis muricola, Myotis ridleyi, Rhinolophus acuminatus, Rhinolophus affinis, Rhinolophus philippinensis, Rhinolophus sedulus, Rhinolophus trifoliatus, Tylonycteris pachypus, Tylonycteris robustula, Balionycteris maculata, Cynopterus brachyotis, Dyacopteurs spadiceous, Macroglossus minimus	Clostridium algidicarnis
979	(Morni et al., 2025)	Glischropus tylophus, Hipposideros diadema, Kerivoula hardwickii, Kerivoula minuta, Myotis muricola, Myotis ridleyi, Rhinolophus acuminatus, Rhinolophus affinis, Rhinolophus philippinensis, Rhinolophus sedulus, Rhinolophus trifoliatus, Tylonycteris pachypus, Tylonycteris robustula, Balionycteris maculata, Cynopterus brachyotis, Dyacopteurs spadiceous, Macroglossus minimus	Clostridium algidixylanolyticum
980	(Morni et al., 2025)	Glischropus tylophus, Hipposideros diadema, Kerivoula hardwickii, Kerivoula minuta, Myotis muricola, Myotis ridleyi, Rhinolophus acuminatus, Rhinolophus affinis, Rhinolophus philippinensis, Rhinolophus sedulus, Rhinolophus trifoliatus, Tylonycteris pachypus, Tylonycteris robustula, Balionycteris maculata, Cynopterus brachyotis, Dyacopteurs spadiceous, Macroglossus minimus	Clostridium algifaecis
981	(Morni et al., 2025)	Glischropus tylophus, Hipposideros diadema, Kerivoula hardwickii, Kerivoula minuta, Myotis muricola, Myotis ridleyi, Rhinolophus acuminatus, Rhinolophus affinis, Rhinolophus philippinensis, Rhinolophus sedulus, Rhinolophus trifoliatus, Tylonycteris pachypus, Tylonycteris robustula, Balionycteris maculata, Cynopterus brachyotis, Dyacopteurs spadiceous, Macroglossus minimus	Clostridium amazonense
982	(Morni et al., 2025)	Glischropus tylophus, Hipposideros diadema, Kerivoula hardwickii, Kerivoula minuta, Myotis muricola, Myotis ridleyi, Rhinolophus acuminatus, Rhinolophus affinis, Rhinolophus philippinensis, Rhinolophus sedulus, Rhinolophus trifoliatus, Tylonycteris pachypus, Tylonycteris robustula, Balionycteris maculata, Cynopterus brachyotis, Dyacopteurs spadiceous, Macroglossus minimus	Clostridium amygdalinum
983	(Morni et al., 2025)	Glischropus tylophus, Hipposideros diadema, Kerivoula hardwickii, Kerivoula minuta, Myotis muricola, Myotis ridleyi, Rhinolophus acuminatus, Rhinolophus affinis, Rhinolophus philippinensis, Rhinolophus sedulus, Rhinolophus trifoliatus, Tylonycteris pachypus, Tylonycteris robustula, Balionycteris maculata, Cynopterus brachyotis, Dyacopteurs spadiceous, Macroglossus minimus	Clostridium amylolyticum
984	(Morni et al., 2025)	Glischropus tylophus, Hipposideros diadema, Kerivoula hardwickii, Kerivoula minuta, Myotis muricola, Myotis ridleyi, Rhinolophus acuminatus, Rhinolophus affinis, Rhinolophus philippinensis, Rhinolophus sedulus, Rhinolophus trifoliatus, Tylonycteris pachypus, Tylonycteris robustula, Balionycteris maculata, Cynopterus brachyotis, Dyacopteurs spadiceous, Macroglossus minimus	Clostridium arbusti
985	(Morni et al., 2025)	Glischropus tylophus, Hipposideros diadema, Kerivoula hardwickii, Kerivoula minuta, Myotis muricola, Myotis ridleyi, Rhinolophus acuminatus, Rhinolophus affinis, Rhinolophus philippinensis, Rhinolophus sedulus, Rhinolophus trifoliatus, Tylonycteris pachypus, Tylonycteris robustula, Balionycteris maculata, Cynopterus brachyotis, Dyacopteurs spadiceous, Macroglossus minimus	Clostridium argentinense
986	(Morni et al., 2025)	Glischropus tylophus, Hipposideros diadema, Kerivoula hardwickii, Kerivoula minuta, Myotis muricola, Myotis ridleyi, Rhinolophus acuminatus, Rhinolophus affinis, Rhinolophus philippinensis, Rhinolophus sedulus, Rhinolophus trifoliatus, Tylonycteris pachypus, Tylonycteris robustula, Balionycteris maculata, Cynopterus brachyotis, Dyacopteurs spadiceous, Macroglossus minimus	Clostridium aurantibutyricum
987	(Morni et al., 2025)	Glischropus tylophus, Hipposideros diadema, Kerivoula hardwickii, Kerivoula minuta, Myotis muricola, Myotis ridleyi, Rhinolophus acuminatus, Rhinolophus affinis, Rhinolophus philippinensis, Rhinolophus sedulus, Rhinolophus trifoliatus, Tylonycteris pachypus, Tylonycteris robustula, Balionycteris maculata, Cynopterus brachyotis, Dyacopteurs spadiceous, Macroglossus minimus	Clostridium autoethanogenum
988	(Morni et al., 2025)	Glischropus tylophus, Hipposideros diadema, Kerivoula hardwickii, Kerivoula minuta, Myotis muricola, Myotis ridleyi, Rhinolophus acuminatus, Rhinolophus affinis, Rhinolophus philippinensis, Rhinolophus sedulus, Rhinolophus trifoliatus, Tylonycteris pachypus, Tylonycteris robustula, Balionycteris maculata, Cynopterus brachyotis, Dyacopteurs spadiceous, Macroglossus minimus	Clostridium baratii
989	(Morni et al., 2025)	Glischropus tylophus, Hipposideros diadema, Kerivoula hardwickii, Kerivoula minuta, Myotis muricola, Myotis ridleyi, Rhinolophus acuminatus, Rhinolophus affinis, Rhinolophus philippinensis, Rhinolophus sedulus, Rhinolophus trifoliatus, Tylonycteris pachypus, Tylonycteris robustula, Balionycteris maculata, Cynopterus brachyotis, Dyacopteurs spadiceous, Macroglossus minimus	Clostridium beijerinckii
990	(Morni et al., 2025)	Glischropus tylophus, Hipposideros diadema, Kerivoula hardwickii, Kerivoula minuta, Myotis muricola, Myotis ridleyi, Rhinolophus acuminatus, Rhinolophus affinis, Rhinolophus philippinensis, Rhinolophus sedulus, Rhinolophus trifoliatus, Tylonycteris pachypus, Tylonycteris robustula, Balionycteris maculata, Cynopterus brachyotis, Dyacopteurs spadiceous, Macroglossus minimus	Clostridium bolteae
991	(Morni et al., 2025)	Glischropus tylophus, Hipposideros diadema, Kerivoula hardwickii, Kerivoula minuta, Myotis muricola, Myotis ridleyi, Rhinolophus acuminatus, Rhinolophus affinis, Rhinolophus philippinensis, Rhinolophus sedulus, Rhinolophus trifoliatus, Tylonycteris pachypus, Tylonycteris robustula, Balionycteris maculata, Cynopterus brachyotis, Dyacopteurs spadiceous, Macroglossus minimus	Clostridium bornimense
992	(Morni et al., 2025)	Glischropus tylophus, Hipposideros diadema, Kerivoula hardwickii, Kerivoula minuta, Myotis muricola, Myotis ridleyi, Rhinolophus acuminatus, Rhinolophus affinis, Rhinolophus philippinensis, Rhinolophus sedulus, Rhinolophus trifoliatus, Tylonycteris pachypus, Tylonycteris robustula, Balionycteris maculata, Cynopterus brachyotis, Dyacopteurs spadiceous, Macroglossus minimus	Clostridium botulinum
993	(Morni et al., 2025)	Glischropus tylophus, Hipposideros diadema, Kerivoula hardwickii, Kerivoula minuta, Myotis muricola, Myotis ridleyi, Rhinolophus acuminatus, Rhinolophus affinis, Rhinolophus philippinensis, Rhinolophus sedulus, Rhinolophus trifoliatus, Tylonycteris pachypus, Tylonycteris robustula, Balionycteris maculata, Cynopterus brachyotis, Dyacopteurs spadiceous, Macroglossus minimus	Clostridium bowmanii
994	(Morni et al., 2025)	Glischropus tylophus, Hipposideros diadema, Kerivoula hardwickii, Kerivoula minuta, Myotis muricola, Myotis ridleyi, Rhinolophus acuminatus, Rhinolophus affinis, Rhinolophus philippinensis, Rhinolophus sedulus, Rhinolophus trifoliatus, Tylonycteris pachypus, Tylonycteris robustula, Balionycteris maculata, Cynopterus brachyotis, Dyacopteurs spadiceous, Macroglossus minimus	Clostridium budayi
995	(Morni et al., 2025)	Glischropus tylophus, Hipposideros diadema, Kerivoula hardwickii, Kerivoula minuta, Myotis muricola, Myotis ridleyi, Rhinolophus acuminatus, Rhinolophus affinis, Rhinolophus philippinensis, Rhinolophus sedulus, Rhinolophus trifoliatus, Tylonycteris pachypus, Tylonycteris robustula, Balionycteris maculata, Cynopterus brachyotis, Dyacopteurs spadiceous, Macroglossus minimus	Clostridium butyricum
996	(Morni et al., 2025)	Glischropus tylophus, Hipposideros diadema, Kerivoula hardwickii, Kerivoula minuta, Myotis muricola, Myotis ridleyi, Rhinolophus acuminatus, Rhinolophus affinis, Rhinolophus philippinensis, Rhinolophus sedulus, Rhinolophus trifoliatus, Tylonycteris pachypus, Tylonycteris robustula, Balionycteris maculata, Cynopterus brachyotis, Dyacopteurs spadiceous, Macroglossus minimus	Clostridium cadaveris
997	(Morni et al., 2025)	Glischropus tylophus, Hipposideros diadema, Kerivoula hardwickii, Kerivoula minuta, Myotis muricola, Myotis ridleyi, Rhinolophus acuminatus, Rhinolophus affinis, Rhinolophus philippinensis, Rhinolophus sedulus, Rhinolophus trifoliatus, Tylonycteris pachypus, Tylonycteris robustula, Balionycteris maculata, Cynopterus brachyotis, Dyacopteurs spadiceous, Macroglossus minimus	Clostridium carboxidivorans
998	(Morni et al., 2025)	Glischropus tylophus, Hipposideros diadema, Kerivoula hardwickii, Kerivoula minuta, Myotis muricola, Myotis ridleyi, Rhinolophus acuminatus, Rhinolophus affinis, Rhinolophus philippinensis, Rhinolophus sedulus, Rhinolophus trifoliatus, Tylonycteris pachypus, Tylonycteris robustula, Balionycteris maculata, Cynopterus brachyotis, Dyacopteurs spadiceous, Macroglossus minimus	Clostridium carnis
999	(Morni et al., 2025)	Glischropus tylophus, Hipposideros diadema, Kerivoula hardwickii, Kerivoula minuta, Myotis muricola, Myotis ridleyi, Rhinolophus acuminatus, Rhinolophus affinis, Rhinolophus philippinensis, Rhinolophus sedulus, Rhinolophus trifoliatus, Tylonycteris pachypus, Tylonycteris robustula, Balionycteris maculata, Cynopterus brachyotis, Dyacopteurs spadiceous, Macroglossus minimus	Clostridium cavendishii
1000	(Morni et al., 2025)	Glischropus tylophus, Hipposideros diadema, Kerivoula hardwickii, Kerivoula minuta, Myotis muricola, Myotis ridleyi, Rhinolophus acuminatus, Rhinolophus affinis, Rhinolophus philippinensis, Rhinolophus sedulus, Rhinolophus trifoliatus, Tylonycteris pachypus, Tylonycteris robustula, Balionycteris maculata, Cynopterus brachyotis, Dyacopteurs spadiceous, Macroglossus minimus	Clostridium celatum
1001	(Morni et al., 2025)	Glischropus tylophus, Hipposideros diadema, Kerivoula hardwickii, Kerivoula minuta, Myotis muricola, Myotis ridleyi, Rhinolophus acuminatus, Rhinolophus affinis, Rhinolophus philippinensis, Rhinolophus sedulus, Rhinolophus trifoliatus, Tylonycteris pachypus, Tylonycteris robustula, Balionycteris maculata, Cynopterus brachyotis, Dyacopteurs spadiceous, Macroglossus minimus	Clostridium celerecrescens
1002	(Morni et al., 2025)	Glischropus tylophus, Hipposideros diadema, Kerivoula hardwickii, Kerivoula minuta, Myotis muricola, Myotis ridleyi, Rhinolophus acuminatus, Rhinolophus affinis, Rhinolophus philippinensis, Rhinolophus sedulus, Rhinolophus trifoliatus, Tylonycteris pachypus, Tylonycteris robustula, Balionycteris maculata, Cynopterus brachyotis, Dyacopteurs spadiceous, Macroglossus minimus	Clostridium cellulosi
1003	(Morni et al., 2025)	Glischropus tylophus, Hipposideros diadema, Kerivoula hardwickii, Kerivoula minuta, Myotis muricola, Myotis ridleyi, Rhinolophus acuminatus, Rhinolophus affinis, Rhinolophus philippinensis, Rhinolophus sedulus, Rhinolophus trifoliatus, Tylonycteris pachypus, Tylonycteris robustula, Balionycteris maculata, Cynopterus brachyotis, Dyacopteurs spadiceous, Macroglossus minimus	Clostridium cellulovorans
1004	(Morni et al., 2025)	Glischropus tylophus, Hipposideros diadema, Kerivoula hardwickii, Kerivoula minuta, Myotis muricola, Myotis ridleyi, Rhinolophus acuminatus, Rhinolophus affinis, Rhinolophus philippinensis, Rhinolophus sedulus, Rhinolophus trifoliatus, Tylonycteris pachypus, Tylonycteris robustula, Balionycteris maculata, Cynopterus brachyotis, Dyacopteurs spadiceous, Macroglossus minimus	Clostridium chartatabidum
1005	(Morni et al., 2025)	Glischropus tylophus, Hipposideros diadema, Kerivoula hardwickii, Kerivoula minuta, Myotis muricola, Myotis ridleyi, Rhinolophus acuminatus, Rhinolophus affinis, Rhinolophus philippinensis, Rhinolophus sedulus, Rhinolophus trifoliatus, Tylonycteris pachypus, Tylonycteris robustula, Balionycteris maculata, Cynopterus brachyotis, Dyacopteurs spadiceous, Macroglossus minimus	Clostridium chauvoei
1006	(Morni et al., 2025)	Glischropus tylophus, Hipposideros diadema, Kerivoula hardwickii, Kerivoula minuta, Myotis muricola, Myotis ridleyi, Rhinolophus acuminatus, Rhinolophus affinis, Rhinolophus philippinensis, Rhinolophus sedulus, Rhinolophus trifoliatus, Tylonycteris pachypus, Tylonycteris robustula, Balionycteris maculata, Cynopterus brachyotis, Dyacopteurs spadiceous, Macroglossus minimus	Clostridium chromiireducens
1007	(Morni et al., 2025)	Glischropus tylophus, Hipposideros diadema, Kerivoula hardwickii, Kerivoula minuta, Myotis muricola, Myotis ridleyi, Rhinolophus acuminatus, Rhinolophus affinis, Rhinolophus philippinensis, Rhinolophus sedulus, Rhinolophus trifoliatus, Tylonycteris pachypus, Tylonycteris robustula, Balionycteris maculata, Cynopterus brachyotis, Dyacopteurs spadiceous, Macroglossus minimus	Clostridium citroniae
1008	(Morni et al., 2025)	Glischropus tylophus, Hipposideros diadema, Kerivoula hardwickii, Kerivoula minuta, Myotis muricola, Myotis ridleyi, Rhinolophus acuminatus, Rhinolophus affinis, Rhinolophus philippinensis, Rhinolophus sedulus, Rhinolophus trifoliatus, Tylonycteris pachypus, Tylonycteris robustula, Balionycteris maculata, Cynopterus brachyotis, Dyacopteurs spadiceous, Macroglossus minimus	Clostridium clostridioforme
1009	(Morni et al., 2025)	Glischropus tylophus, Hipposideros diadema, Kerivoula hardwickii, Kerivoula minuta, Myotis muricola, Myotis ridleyi, Rhinolophus acuminatus, Rhinolophus affinis, Rhinolophus philippinensis, Rhinolophus sedulus, Rhinolophus trifoliatus, Tylonycteris pachypus, Tylonycteris robustula, Balionycteris maculata, Cynopterus brachyotis, Dyacopteurs spadiceous, Macroglossus minimus	Clostridium cochlearium
[truncated: 4,183 more rows]
