# Supplementary material for: Bacterial Composition Across Bat Species: A Human Health Perspective
Source: Animals (Basel). 2025 Oct 28;15(21):3126. doi: 10.3390/ani15213126 (PMC12607339; doi:10.3390/ani15213126)
Supplement: Supplementary file 1 [file animals-15-03126-s001.zip › animals-3925921-supplementary/Supplementary Table S3.xlsx]

## Sheet: Shared
ID	Bacteria specie	Number of ocurrences
1	Acetobacter orientalis	2
2	Acholeplasma palmae	2
3	Achromobacter denitrificans	2
4	Achromobacter insolitus	2
5	Acinetobacter albensis	2
6	Acinetobacter baumannii	2
7	Acinetobacter calcoaceticus	2
8	Acinetobacter colistiniresistens	2
9	Acinetobacter dispersus	2
10	Acinetobacter indicus	2
11	Acinetobacter johnsonii	4
12	Acinetobacter lwoffii	3
13	Acinetobacter piscicola	2
14	Acinetobacter radioresistens	2
15	Acinetobacter ursingii	2
16	Acinetobacter variabilis	2
17	Acinetobacter venetianus	2
18	Actinobacillus delphinicola	2
19	Actinomyces urogenitalis	2
20	Advenella kashmirensis	2
21	Aerococcus urinaeequi	2
22	Aerococcus viridans	2
23	Aeromonas caviae	2
24	Aeromonas hydrophila	4
25	Aeromonas rivipollensis	2
26	Agromyces italicus	2
27	Alcaligenes faecalis	2
28	Arthrobacter koreensis	2
29	Asaia bogorensis	2
30	Bacillus aerius	3
31	Bacillus atrophaeus	2
32	Bacillus cereus	4
33	Bacillus cohnii	2
34	Bacillus drentensis	2
35	Bacillus luciferensis	3
36	Bacillus mobilis	3
37	Bacillus mojavensis	2
38	Bacillus mycoides	2
39	Bacillus oceanisediminis	2
40	Bacillus odysseyi	2
41	Bacillus shackletonii	2
42	Bacillus simplex	2
43	Bacillus subtilis	3
44	Bacillus thuringiensis	3
45	Bacillus vallismortis	2
46	Bacteroides fragilis	3
47	Bacteroides graminisolvens	2
48	Bacteroides reticulotermitis	2
49	Bacteroides thetaiotaomicron	2
50	Bartonella australis	2
51	Bartonella bacilliformis	2
52	Bartonella birtlesii	2
53	Bartonella chomelii	2
54	Bartonella coopersplainsensis	2
55	Bartonella elizabethae	2
56	Bartonella henselae	4
57	Bartonella quintana	2
58	Bartonella vinsonii	2
59	Bavariicoccus seileri	2
60	Bradyrhizobium japonicum	2
61	Brenneria goodwinii	2
62	Brevundimonas bullata	2
63	Brevundimonas diminuta	2
64	Breznakia blatticola	2
65	Brochothrix thermosphacta	2
66	Candidatus Aquiluna	2
67	Candidatus Arthromitus	4
68	Candidatus Berkiella	2
69	Candidatus Kinetoplastibacterium	2
70	Candidatus Rhabdochlamydia	2
71	Candidatus Saccharimonas	2
72	Candidatus Soleaferrea	2
73	Candidatus Tammella	3
74	Carnobacterium maltaromaticum	3
75	Cedecea davisae	3
76	Cellulosilyticum lentocellum	2
77	Citrobacter amalonaticus	2
78	Citrobacter farmeri	2
79	Citrobacter freundii	9
80	Citrobacter sedlakii	2
81	Citrobacter werkmanii	2
82	Citrobacter youngae	2
83	Clostridium beijerinckii	5
84	Clostridium botulinum	2
85	Clostridium intestinale	2
86	Clostridium paraputrificum	3
87	Clostridium perfringens	3
88	Clostridium tetani	2
89	Comamonas denitrificans	2
90	Corticicoccus populi	2
91	Corynebacterium bovis	2
92	Corynebacterium efficiens	2
93	Corynebacterium flavescens	2
94	Corynebacterium glyciniphilum	2
95	Corynebacterium jeikeium	2
96	Corynebacterium lipophiloflavum	2
97	Corynebacterium tuberculostearicum	2
98	Corynebacterium variabile	3
99	Cosenzaea myxofaciens	2
100	Cronobacter dublinensis	2
101	Cronobacter sakazakii	3
102	Cytobacillus firmus	3
103	Delftia tsuruhatensis	2
104	Desulfosporosinus meridiei	2
105	Devosia riboflavina	2
106	Dietzia timorensis	3
107	Dysgonomonas alginatilytica	2
108	Dysgonomonas gadei	3
109	Edwardsiella tarda	2
110	Ensifer adhaerens	3
111	Enterobacter asburiae	2
112	Enterobacter bugandensis	2
113	Enterobacter cancerogenus	4
114	Enterobacter chengduensis	2
115	Enterobacter cloacae	5
116	Enterobacter hormaechei	2
117	Enterobacter kobei	4
118	Enterobacter ludwigii	5
119	Enterobacter mori	3
120	Enterococcus casseliflavus	2
121	Enterococcus faecalis	9
122	Enterococcus faecium	4
123	Enterococcus gilvus	2
124	Enterococcus haemoperoxidus	2
125	Enterococcus innesii	2
126	Enterococcus italicus	2
127	Enterococcus mundtii	2
128	Enterococcus phoeniculicola	2
129	Enterococcus saccharolyticus	2
130	Enterococcus sulfureus	2
131	Erwinia iniecta	2
132	Erysipelatoclostridium ramosum	2
133	Erysipelothrix inopinata	2
134	Escherichia albertii	2
135	Escherichia coli	7
136	Escherichia marmotae	2
137	Facklamia tabacinasalis	2
138	Fictibacillus phosphorivorans	3
139	Frateuria aurantia	2
140	Fructobacillus fructosus	2
141	Fructobacillus tropaeoli	2
142	Fusobacterium nucleatum	2
143	Gemella sanguinis	2
144	Gibbsiella dentisursi	2
145	Gluconobacter cerinus	2
146	Gluconobacter frateurii	2
147	Glutamicibacter arilaitensis	2
148	Haemophilus influenzae	2
149	Haemophilus parainfluenzae	3
150	Hafnia Obesumbacterium	2
151	Hafnia alvei	8
152	Helicobacter pylori	3
153	Huaxiibacter chinensis	2
154	Hyphomicrobium zavarzinii	2
155	Incertae Sedis	3
156	Janthinobacterium lividum	8
157	Klebsiella aerogenes	4
158	Klebsiella grimontii	3
159	Klebsiella michiganensis	3
160	Klebsiella oxytoca	8
161	Klebsiella pneumoniae	6
162	Klebsiella variicola	2
163	Kluyvera georgiana	3
164	Kluyvera intermedia	3
165	Kocuria rosea	2
166	Kosakonia radicincitans	2
167	Lactobacillus agilis	2
168	Lactobacillus crispatus	2
169	Lactobacillus gasseri	2
170	Lactobacillus malefermentans	2
171	Lactobacillus mali	2
172	Lactobacillus plantarum	2
173	Lactobacillus satsumensis	2
174	Lactococcus formosensis	2
175	Lactococcus garvieae	10
176	Lactococcus lactis	6
177	Lactococcus raffinolactis	2
178	Legionella pneumophila	2
179	Lelliottia aquatilis	2
180	Leuconostoc carnosum	2
181	Leuconostoc citreum	2
182	Leuconostoc fallax	2
183	Leuconostoc lactis	2
184	Leuconostoc mesenteroides	4
185	Leuconostoc pseudomesenteroides	2
186	Listeria ivanovii	2
187	Listeria monocytogenes	2
188	Listeria weihenstephanensis	2
189	Lysinibacillus boronitolerans	2
190	Lysinibacillus sphaericus	2
191	Macrococcus brunensis	2
192	Mammaliicoccus sciuri	3
193	Mannheimia varigena	2
194	Metabacillus idriensis	2
195	Micrococcus luteus	2
196	Moellerella wisconsensis	2
197	Moraxella osloensis	2
198	Morganella morganii	11
199	Mycoplasma iowae	2
200	Mycoplasma lagogenitalium	2
201	Mycoplasma mobile	2
202	Mycoplasma muris	2
203	Mycoplasma penetrans	3
204	Myroides odoratimimus	2
205	NK4A214 group	2
206	Obesumbacterium proteus	6
207	Ochrobactrum pseudogrignonense	2
208	Orbus sasakiae	2
209	Paenibacillus amylolyticus	2
210	Paeniclostridium sordellii	2
211	Pantoea agglomerans	6
212	Pantoea ananatis	3
213	Pantoea dispersa	2
214	Paraclostridium benzoelyticum	2
215	Paraclostridium bifermentans	4
216	Paraclostridium dentum	2
217	Paraclostridium sordellii	2
218	Paracoccus marcusii	2
219	Paracoccus solventivorans	2
220	Pasteurella aerogenes	2
221	Pasteurella multocida	2
222	Pectobacterium carotovorum	2
223	Pediococcus pentosaceus	2
224	Peribacillus frigoritolerans	2
225	Phascolarctobacterium faecium	2
226	Pir4 lineage	2
227	Plesiomonas shigelloides	2
228	Proteus cibarius	2
229	Proteus mirabilis	5
230	Proteus myxofaciens	3
231	Proteus vulgaris	3
232	Providencia alcalifaciens	4
233	Providencia heimbachae	2
234	Providencia rettgeri	3
235	Providencia rustigianii	2
236	Providencia stuartii	2
237	Pseudogymnoascus destructans	5
238	Pseudomonas aeruginosa	3
239	Pseudomonas fragi	3
240	Pseudomonas nitroreducens	2
241	Pseudomonas parafulva	2
242	Pseudomonas psychrophila	2
243	Pseudomonas stutzeri	2
244	Pusillimonas noertemannii	2
245	Rahnella aquatilis	2
246	Raoultella ornithinolytica	3
247	Raoultella planticola	2
248	Raoultella terrigena	3
249	Rhizobium leguminosarum	2
250	Rhodococcus hoagii	2
251	Robinsoniella peoriensis	2
252	Romboutsia lituseburensis	3
253	Rouxiella chamberiensis	2
254	Ruminococcus flavefaciens	2
255	Salmonella enterica	6
256	Serratia ficaria	2
257	Serratia fonticola	2
258	Serratia liquefaciens	5
259	Serratia marcescens	7
260	Serratia plymuthica	3
261	Serratia rubidaea	2
262	Shigella boydii	2
263	Shigella dysenteriae	2
264	Shigella flexneri	3
265	Sporolactobacillus laevolacticus	2
266	Staphylococcus aureus	5
267	Staphylococcus epidermidis	2
268	Staphylococcus equorum	4
269	Staphylococcus nepalensis	5
270	Staphylococcus sciuri	4
271	Staphylococcus succinus	2
272	Staphylococcus warneri	4
273	Staphylococcus xylosus	2
274	Stenotrophomonas maltophilia	2
275	Stenotrophomonas rhizophila	3
276	Stenotrophomonas terrae	2
277	Streptococcus agalactiae	2
278	Streptococcus anginosus	2
279	Streptococcus cristatus	2
280	Streptococcus gallinaceus	2
281	Streptococcus gallolyticus	2
282	Streptococcus halotolerans	2
283	Streptococcus iniae	2
284	Streptococcus mutans	2
285	Streptococcus parasanguinis	2
286	Streptococcus pneumoniae	2
287	Streptococcus pyogenes	2
288	Streptococcus sanguinis	2
289	Tatumella citrea	2
290	Tatumella punctata	3
291	Vagococcus teuberi	2
292	Veillonella atypica	2
293	Veillonella parvula	2
294	Vibrio cholerae	3
295	Weissella ceti	2
296	Weissella cibaria	2
297	Weissella confusa	2
298	Weissella ghanensis	2
299	Weissella oryzae	2
300	Weissella viridescens	2
301	Yersinia enterocolitica	2
302	Yersinia pestis	2
303	Yersinia pseudotuberculosis	2
304	Yokenella regensburgei	5
305	alphaI cluster	2
