# Supplementary material for: Bacterial Composition Across Bat Species: A Human Health Perspective
Source: Animals (Basel). 2025 Oct 28;15(21):3126. doi: 10.3390/ani15213126 (PMC12607339; doi:10.3390/ani15213126)
Supplement: Supplementary file 1 [file animals-15-03126-s001.zip › animals-3925921-supplementary/Supplementary Table S4.xlsx]

## Sheet: Bacteria names
original_name	full_name_with_author
Candidatus aquiluna	NA
Candidatus arthromitus	NA
Candidatus berkiella	NA
Candidatus kinetoplastibacterium	NA
Candidatus rhabdochlamydia	NA
Candidatus saccharimonas	NA
Candidatus soleaferrea	NA
Candidatus tammella	NA
Hafnia obesumbacterium	Hafnia Moller, 1954
Huaxiibacter chinensis	Huaxiibacter chinensis (Zhang et al. 2015)
Incertae sedis	Incertae sedis He et al. 2022
Nk4a214 group	NA
Candidatus nanosynbacter	NA
Fudania jinshanensis	Fudania jinshanensis (Zhang et al. 2016)
Gordonia araii	Gordonia araii Kageyama et al., 2006
Gordonia bronchialis	Gordonia bronchialis (Tsukamura, 1971) Stackebrandt et al., 1989
Gordonia effusa	Gordonia effusa Kageyama et al., 2006
Gordonia humi	Gordonia humi Kämpfer et al., 2011
Gordonia iterans	Gordonia iterans Kang et al., 2014
Gordonia namibiensis	Gordonia namibiensis Brandao et al., 2002
Gordonia rubripertincta	Gordonia rubripertincta (Hefferan, 1904) Stackebrandt et al., 1989
Gordonia shandongensis	Gordonia shandongensis Luo et al., 2007
Gordonia soli	Gordonia soli Shen et al., 2006
Mycobacteroides abscessus	Mycobacteroides abscessus (Turenne et al. 2007) Gupta et al. 2018
Mycobacteroides immunogenum	Mycobacteroides immunogenum (Falkinham et al. 2001) Gupta et al. 2018
Salinifilum aidingensis	Salinifilum aidingensis (Li et al. 2017)
Schaalia canis	Schaalia canis (Lawson et al. 2015) Nouioui et al. 2018
Schaalia cardiffensis	Schaalia cardiffensis (Johnson et al. 2009) Nouioui et al. 2018
Schaalia hyovaginalis	Schaalia hyovaginalis (Collins et al. 1984) Nouioui et al. 2018
Schaalia meyeri	Schaalia meyeri (Johnson et al. 2009) Nouioui et al. 2018
Schaalia naturae	Schaalia naturae (Hoshino et al. 2014) Nouioui et al. 2018
Schaalia odontolytica	Schaalia odontolytica (Holdeman & Moore 1970) Nouioui et al. 2018
Schaalia suimastitidis	Schaalia suimastitidis (Wesley et al. 2003) Nouioui et al. 2018
Schaalia vaccimaxillae	Schaalia vaccimaxillae (Wesley et al. 2003) Nouioui et al. 2018
Alkalihalobacterium elongatum	Alkalihalobacterium elongatum (Zhang et al. 2019)
Bacillus alkalitolerans	Bacillus alkalitolerans (Fujita et al. 2002)
Bacillus andreraoultii	Bacillus andreraoultii Dione et al. 2016
Bacillus aquiflavi	Bacillus aquiflavi (Liu et al. 2014)
Bacillus borbori	Bacillus borbori Zhu et al. 2019
Bacillus ciccensis	Bacillus capensis Audinet-Serville, 1838
Bacillus dakarensis	Bacillus dakarensis (Fondi et al. 2016)
Bacillus fermenti	Bacillus fermenti (Liu et al. 2015)
Bacillus fungorum	Bacillus fungorum (Heyrman et al. 2004)
Bacillus kexueae	Bacillus kexueae (Zhang et al. 2020)
Bacillus lacus	Bacillus albus Liu et al., 2017
Bacillus manusensis	Bacillus manusensis (Liu et al. 2013)
Bacillus marasmi	Bacillus marasmi (Moore and Frerichs 1953) Gupta et al. 2018
Bacillus marcorestinctum	Bacillus marcorestinctum (Wilson et al. 2001) Gupta et al. 2018
Bacillus marinisedimentorum	Bacillus marinisedimentorum (Liu et al. 2015)
Bacillus massilioanorexius	Bacillus massilioanorexius (Xia et al. 2017) Moshtaghi Nikou et al. 2017
Bacillus massiliogorillae	Bacillus massiliogorillae (Dione et al. 2016)
Bacillus mediterraneensis	Bacillus mediterraneensis (Hoyles et al. 2000) Nouioui et al. 2018
Bacillus nematocida	Bacillus nematocida (Hall et al. 2003) Nouioui et al. 2018
Bacillus niameyensis	Bacillus xiamenensis Lai et al., 2014
Bacillus racemilacticus	Bacillus racemilacticus (Collins et al. 1993) Nouioui et al. 2018
Bacillus rubiinfantis	Bacillus rubiinfantis (Cato et al. 1984 ex Prévot 1938) Nouioui et al. 2018
Bacillus spongiae	Bacillus spongiae (Liu et al. 2015)
Bacillus tamaricis	Bacillus tamaricis (Liu et al. 2015)
Bacillus testis	Bacillus lentus Gibson, 1935
Bacillus tianmuensis	Bacillus tianmuensis (Zhang et al. 2020)
Bacillus timonensis	Bacillus toyonensis Jiménez et al., 2014
Bacillus xiapuensis	Bacillus xiapuensis (Zhang et al. 2020)
Bacillus yapensis	Bacillus safensis Satomi et al., 2006
Caecibacterium sporoformans	Caecibacterium sporoformans (Dione et al. 2016)
Casaltella massiliensis	Casaltella massiliensis (Rao et al. 2012) Nouioui et al. 2018
Colidextribacter massiliensis	Colidextribacter massiliensis (Batty 1958) Nouioui et al. 2018
Desulfallas geothermicus	Desulfallas geothermicus (Moussard et al. 2004)
Desulfothermobacter acidiphilus	Desulfothermobacter acidiphilus (Moussard et al. 2004)
Gluceribacter canis	Gluceribacter canis (Hoyles et al. 2001) Nouioui et al. 2018
Haploplasma axanthum	NA
Ihubacter massiliensis	Ihubacter massiliensis (Hall et al. 2003) Nouioui et al. 2018
Litoribacterium kuwaitense	Litoribacterium kuwaitense (Al-Sarawi et al. 2019)
Moorella perchloratireducens	Moorella perchloratireducens Joshi et al. 2022
Mordavella massiliensis	Mordavella massiliensis (Liu et al. 2018) Gupta et al. 2020
Paludicola psychrotolerans	Paludicola psychrotolerans (Lee et al. 2007)
Planococcus dechangensis	Planococcus dechangensis (Zhang et al. 2016)
Psychrosinus fermentans	Psychrosinus fermentans Xie et al. 2020
Rhabdanaerobium thermarum	Rhabdanaerobium thermarum (Moussard et al. 2004)
Ruminococcoides bili	Ruminococcoides bili (Dione et al. 2016)
Schinkia azotoformans	Schinkia azotoformans (formerly Azotobacter; Schink 2020)
Schinkia oryziterrae	Schinkia oryziterrae (Lee et al. 2021)
Sinanaerobacter chloroacetimidivorans	Sinanaerobacter chloroacetimidivorans (Chen et al. 2020)
Tepidibaculum saccharolyticum	Tepidibaculum saccharolyticum (Liu et al. 2016)
Tyzzerella nexilis	Tyzzerella nexilis Lo et al. 2021
Urmitella timonensis	Urmitella timonensis (Hirota et al. 2018) Gupta et al. 2020
Variimorphobacter saccharofermentans	Variimorphobacter saccharofermentans (Liu et al. 2016)
Culturomica massiliensis	Culturomica massiliensis Liu et al. 2020
Maribellus luteus	Maribellus luteus (Zhang et al. 2019)
Millionella massiliensis	Millionella massiliensis (Sun et al. 2018) Li et al. 2024
Prevotellamassilia timonensis	Prevotellamassilia timonensis Sun et al. 2018
Microcoleus anatoxicus	NA
Citrifermentans bemidjiense	Citrifermentans bemidjiense (Rappé et al. 2002)
Desulforapulum autotrophicum	Desulforapulum autotrophicum (Moussard et al. 2004)
Atopomonas hussainii	Atopomonas hussainii (Kämpfer et al. 2020)
Brucella anthropi	Brucella anthropi (Hördt et al. 2020)
Brucella endophytica	Brucella endophytica (Hördt et al. 2020)
Brucella gallinifaecis	Brucella gallinifaecis (Hördt et al. 2020)
Brucella haematophila	Brucella haematophila (Hördt et al. 2020)
Brucella intermedia	Brueelia intermedia
Brucella oryzae	Brucella oryzae (Hördt et al. 2020)
Brucella pituitosa	Brucella pituitosa (Hördt et al. 2020)
Brucella pseudintermedia	Brucella pseudintermedia (Hördt et al. 2020)
Caenibaculum baiyandianus	Caenibaculum baiyandianus (Zhang et al. 2020)
Corallibacterium pacifica	Corallibacterium pacifica Guo et al. 2018
Halopseudomonas bauzanensis	Halopseudomonas bauzanensis (Hördt et al. 2020)
Halopseudomonas oceani	Halopseudomonas oceani (Hördt et al. 2020)
Halopseudomonas pachastrellae	Halopseudomonas pachastrellae (Hördt et al. 2020)
Halopseudomonas pertucinogena	Halopseudomonas pertucinogena (Hördt et al. 2020)
Halopseudomonas salina	Halopseudomonas salina (Hördt et al. 2020)
Halopseudomonas xiamenensis	Halopseudomonas xiamenensis (Hördt et al. 2020)
Halopseudomonas xinjiangensis	Halopseudomonas xinjiangensis (Hördt et al. 2020)
Lichenibacterium ramalinae	Lichenibacterium ramalinae (Kim et al. 2017)
Marinosulfonomonas methylotropha	Marinosulfonomonas methylotropha (Liu et al. 2019)
Marisediminitalea mangrovi	Marisediminitalea mangrovi (Zhang et al. 2019)
Metakosakonia massiliensis	Metakosakonia massiliensis (Dione et al. 2016)
Methylorubrum extorquens	Methylorubrum extorquens (Green & Ardley 2018)
Methylorubrum podarium	Methylorubrum podarium (Green & Ardley 2018)
Methylorubrum salsuginis	Methylorubrum salsuginis (Green & Ardley 2018)
Methylorubrum suomiense	Methylorubrum suomiense (Green & Ardley 2018)
Musicola keenii	NA
Musicola paradisiaca	NA
Nitrogeniibacter mangrovi	Nitrogeniibacter mangrovi (Zhang et al. 2019)
Orrella dioscoreae	Orrella dioscoreae (Wang et al. 2019)
Paracoccus alimentarius	Paracoccus alimentarius (Kämpfer et al. 2006)
Roseicella frigidaeris	Roseicella frigidaeris (Kim et al. 2017)
Salsuginimonas clara	Salsuginimonas clara (Zhang et al. 2019)
Serratia bozhouensis	Serratia bozhouensis Keita et al. 2023
Serratia microhaemolytica	Serratia microhaemolytica (Ishii et al. 1984)
Vibrio zhuhaiensis	Vibrio zhuhaiensis (Chen et al. 2015)
Xinfangfangia humi	Xinfangfangia humi (Zhang et al. 2020)
Geothermobacterium ferrireducens	NA
Rf39 ge	NA
Pir4 lineage	NA
Alphai cluster	Alphai cluster Gao et al. 2023
Candidatus paenicardinium	Candidatus paenicardinium Zhang et al. 2018
Candidatus tokpelaia	Candidatus tokpelaia Wu et al. 2011
Candidatus schmidhempelia	Candidatus schmidhempelia Liu et al. 2019
Candidatus cardinium	Candidatus cardinium Oren et al. 2019
Candidatus bacilloplasma	NA
Candidatus alysiosphaera	NA
Candidatus trichorickettsia	Candidatus trichorickettsia (Daumas et al. 1990) Watanabe et al. 2018
Candidatus endoecteinascidia	Candidatus endoecteinascidia Frolov et al. 2018
Candidatus vestibaculum	NA
Candidatus brownia	Candidatus brownia (Tully and Razin 1970) Watanabe et al. 2021
Candidatus nitrocosmicus	NA
Candidatus hamiltonella	Candidatus hamiltonella Mahmoud et al. 2021
Candidatus amoebophilus	NA
Candidatus solibacter	NA
Candidatus megaira	Candidatus megaira Li et al. 2017
Candidatus paracaedibacter	NA
Candidatus lariskella	NA
Candidatus amphibiichlamydia	Candidatus amphibiichlamydia Liu et al. 2017
Candidatus methylospira	Candidatus methylospira Molinero et al. 2021
Om27 clade	Om27 clade (Pichinoty et al. 1983 ex Pichinoty et al. 1976) Gupta et al. 2020
Candidatus chloroploca	Candidatus chloroploca (Bao et al. 2017) Gupta et al. 2020
Candidatus captivus	NA
Candidatus turbabacter	Candidatus turbabacter Slobodkina et al. 2019
Candidatus heliomonas	NA
Candidatus arcanobacter	NA
Candidatus ancillula	Candidatus ancillula Rettenmaier et al. 2021
Candidatus xiphinematobacter	NA
Candidatus udaeobacter	Candidatus udaeobacter Zhou et al. 2019
Hgci clade	NA
Candidatus nucleicultrix	NA
Candidatus babela	NA
Candidatus midichloria	Candidatus midichloria (Nevin et al. 2005) Waite et al. 2020
Candidatus ovatusbacter	Candidatus ovatusbacter (Brysch et al. 1988) Galushko and Kuever 2021
Candidatus endonucleariobacter	Candidatus endonucleariobacter (Hameed et al. 2014) Rudra and Gupta 2021
Candidatus stammerula	Candidatus stammerula (Holmes et al. 1988) Hördt et al. 2020
Candidatus protochlamydia	Candidatus protochlamydia (Li et al. 2016) Hördt et al. 2020
Candidatus competibacter	Candidatus competibacter (Kämpfer et al. 2003) Hördt et al. 2020
Candidatus symbiothrix	Candidatus symbiothrix (Kämpfer et al. 2007) Hördt et al. 2020
Candidatus finniella	Candidatus finniella (Velasco et al. 1998) Hördt et al. 2020
Candidatus uzinura	Candidatus uzinura (Tripathi et al. 2006) Hördt et al. 2020
Candidatus nostocoida	Candidatus nostocoida (Huber et al. 2010) Hördt et al. 2020
Candidatus glomeribacter	Candidatus glomeribacter (Teyssier et al. 2007) Hördt et al. 2020
Candidatus obscuribacter	NA
Candidatus hemobacterium	NA
Candidatus magnetomorum	Candidatus magnetomorum (Zhang et al. 2011) Rudra and Gupta 2021
Candidatus rubidus	Candidatus rubidus (Wang and Sun 2016) Rudra and Gupta 2021
Candidatus bealeia	Candidatus bealeia (Romanenko et al. 2005) Rudra and Gupta 2021
Candidatus methanoplasma	Candidatus methanoplasma (Kawai and Yabuuchi 1975) Rudra and Gupta 2021
Candidatus omnitrophus	Candidatus omnitrophus (Zhong et al. 2015) Rudra and Gupta 2021
Candidatus hartigia	Candidatus hartigia (Lai and Shao 2008) Rudra and Gupta 2021
Candidatus photodesmus	Candidatus photodesmus (Liu et al. 2009) Rudra and Gupta 2021
Candidatus mesochlamydia	Candidatus mesochlamydia Pankratov et al. 2020
Flexispira rappini	NA
Morganella shigelloides	Morganella shigelloides Zhang et al. 2020
Serratia farmeri	Serratia farmeri (Lagier et al. 2014) Alnajar and Gupta 2017
Candidatus soleaterrea	Candidatus soleaterrea (Urakami and Komagata 1984 ex Bassalik 1913) Green and Ardley 2018
Koukoulia aurantiaca	Koukoulia aurantiaca (Anesti et al. 2006) Green and Ardley 2018
Enterococcus faecalis	Enterococcus faecalis (Andrewes & Horder, 1906) Schleifer & Kilpper-Bälz, 1984
Morganella morganii	Morganella morganii (Winslow et al., 1919) Fulton, 1943
Klebsiella oxytoca	Klebsiella oxytoca (Flügge, 1886) Lautrop, 1956
Hafnia alvei	Hafnia alvei Moller, 1954
Bacillus oceanisediminis	Bacillus oceanisediminis Zhang et al., 2010
Bacillus pumilus	Bacillus pumilus N
Citrobacter freundii	Citrobacter freundii (Braak, 1928) Werkman & Gillen, 1932
Arthrobacter koreensis	Arthrobacter koreensis Lee et al., 2003
Staphylococcus sciuri	Staphylococcus sciuri Kloos et al., 1976
Cronobacter sakazakii	Cronobacter sakazakii (Farmer et al., 1980) Iversen et al., 2008
Lactococcus garvieae	Lactococcus garvieae A
Serratia marcescens	Serratia marcescens J
Clostridium bifermentans	Clostridium bifermentans (Weinberg & Seguin, 1918) Bergey et al., 1923
Enterobacter cancerogenus	Enterobacter cancerogenus (Urosevic, 1966) Dickey & Zumoff, 1988
Clostridium sordellii	Clostridium sordellii (Hall & Scott, 1927) Prévot, 1938
Bacillus thuringiensis	Bacillus thuringiensis Berliner, 1915
Romboutsia lituseburensis	Romboutsia lituseburensis (Laplanche & Saissac, 1948) Gerritsen et al., 2014
Lactococcus lactis	Lactococcus lactis (Lister, 1873) Schleifer et al., 1986
Proteus myxofaciens	Proteus myxofaciens
Yokenella regensburgei	Yokenella regensburgei Kosako et al., 1985
Staphylococcus warneri	Staphylococcus warneri Kloos & Schleifer, 1975
Staphylococcus nepalensis	Staphylococcus nepalensis Spergser et al., 2003
Raoultella terrigena	Raoultella terrigena (Izard et al., 1981) Drancourt et al., 2001
Peribacillus frigoritolerans	Peribacillus frigoritolerans
Paraclostridium sordellii	Paraclostridium sordellii
Paraclostridium dentum	Paraclostridium dentum (Wang et al. 2007) Green and Ardley 2018
Paraclostridium bifermentans	Paraclostridium bifermentans A
Obesumbacterium proteus	Obesumbacterium proteus (Shimwell & Grimes, 1936) Shimwell, 1963
Metabacillus idriensis	Bacillaceae
Mammaliicoccus sciuri	Mammaliicoccus sciuri
Lelliottia aquatilis	Lelliottia aquatilis
Klebsiella grimontii	Klebsiella grimontii Passet & Brisse, 2018
Fictibacillus phosphorivorans	Fictibacillus phosphorivorans A
Enterococcus innesii	Enterococcus Thiercelin & Jouhaud, 1903
Enterobacter mori	Enterobacter mori Zhu et al., 2011
Enterobacter chengduensis	Enterobacter chengduensis
Ensifer adhaerens	Ensifer adhaerens D
Cytobacillus firmus	Cytobacillus firmus B
Clostridium paraputrificum	Clostridium paraputrificum (Bienstock, 1906) Snyder, 1936
Clostridium beijerinckii	Clostridium beijerinckii A
Bacillus mobilis	Bacillus mobilis Liu et al., 2017
Bacillus aerius	Bacillus aerius Shivaji et al., 2006
Agromyces italicus	Agromyces italicus Jurado et al., 2005
Edaphobacter aggregans	Edaphobacter aggregans A
Edaphobacter dinghuensis	Edaphobacter dinghuensis A
Edaphobacter modestus	Edaphobacter modestus Koch et al., 2008
Granulicella arctica	Granulicella arctica Männistö et al., 2012
Granulicella cerasi	Granulicella cerasi Yamada et al., 2014
Granulicella mallensis	Granulicella mallensis Männistö et al., 2012
Granulicella paludicola	Granulicella paludicola Pankratov & Dedysh, 2010
Tellurimicrobium multivorans	Tellurimicrobium multivorans Pascual et al., 2016
Terriglobus aquaticus	Terriglobus aquaticus Baik et al., 2013
Terriglobus roseus	Terriglobus roseus A
Vicinamibacter silvestris	Vicinamibacter silvestris Huber et al., 2016
Aciditerrimonas ferrireducens	Aciditerrimonas ferrireducens Itoh et al., 2011
Actinoalloteichus cyanogriseus	Actinoalloteichus cyanogriseus Tamura et al., 2000
Actinoalloteichus hoggarensis	Actinoalloteichus hoggarensis Boudjelal et al., 2015
Actinomyces graevenitzii	Actinomyces graevenitzii Pascual Ramos et al., 1997
Actinomyces marimammalium	Actinomyces marimammalium Hoyles et al., 2001
Actinomyces polynesiensis	Actinomyces Harz, 1877
Actinomyces urogenitalis	Actinomyces urogenitalis Nikolaitchouk et al., 2000
Actinomycetospora succinea	Actinomycetospora succinea Tamura et al., 2011
Actinophytocola xinjiangensis	Actinophytocola xinjiangensis Guo et al., 2011
Adlercreutzia caecimuris	Adlercreutzia caecimuris
Aeromicrobium erythreum	Aeromicrobium erythreum Miller et al., 1991
Agrococcus terreus	Agrococcus terreus Zhang et al., 2010
Agromyces ramosus	Agromyces ramosus Gledhill & Casida, 1969
Agromyces terreus	Agromyces terreus Yoon et al., 2008
Allosaccharopolyspora coralli	Allosaccharopolyspora coralli
Amnibacterium kyonggiense	Amnibacterium kyonggiense Kim & Lee, 2011
Amycolatopsis decaplanina	Amycolatopsis decaplanina Wink et al., 2004
Amycolatopsis magusensis	Amycolatopsis magusensis Camas et al., 2013
Amycolatopsis methanolica	Amycolatopsis methanolica de Boer et al., 1990
Amycolatopsis sacchari	Amycolatopsis sacchari Goodfellow et al., 2001
Angustibacter speluncae	Angustibacter speluncae Ko & Lee, 2017
Arthrobacter ginkgonis	Arthrobacter ginkgonis Cheng et al., 2017
Arthrobacter pascens	Arthrobacter pascens Lochhead & Burton, 1953
Arthrobacter pokkalii	Arthrobacter pokkalii Krishnan et al., 2017
Arthrobacter psychrochitiniphilus	Arthrobacter psychrochitiniphilus Wang et al., 2009
Brachybacterium conglomeratum	Brachybacterium conglomeratum
Brachybacterium hainanense	Brachybacterium hainanense Liu et al., 2015
Brachybacterium huguangmaarense	Brachybacterium huguangmaarense Liu et al., 2014
Brachybacterium nesterenkovii	Brachybacterium nesterenkovii Gvozdyak et al., 1992
Brachybacterium paraconglomeratum	Brachybacterium paraconglomeratum Takeuchi et al., 1995
Brachybacterium phenoliresistens	Brachybacterium phenoliresistens Chou et al., 2007
Brachybacterium squillarum	Brachybacterium squillarum Park et al., 2011
Brevibacterium frigoritolerans	Brevibacterium frigoritolerans Delaporte & Sasson, 1967
Brevibacterium oceani	Brevibacterium oceani Bhadra et al., 2008
Brevibacterium sanguinis	Brevibacterium sanguinis Wauters et al., 2004
Brevibacterium sediminis	Brevibacterium sediminis Chen et al., 2016
Catenulispora fulva	Catenulispora fulva Lee & Whang, 2016
Cellulosimicrobium cellulans	Cellulosimicrobium cellulans E
Conexibacter arvalis	Conexibacter arvalis Seki et al., 2012
Conexibacter stalactiti	Conexibacter stalactiti Lee, 2017
Conexibacter woesei	Conexibacter woesei Monciardini et al., 2003
Corynebacterium accolens	Corynebacterium accolens Neubauer et al., 1991
Corynebacterium appendicis	Corynebacterium appendicis Yassin et al., 2002
Corynebacterium atypicum	Corynebacterium atypicum Hall et al., 2003
Corynebacterium aurimucosum	Corynebacterium aurimucosum C
Corynebacterium bovis	Corynebacterium bovis Bergey et al., 1923
Corynebacterium caspium	Corynebacterium caspium Collins et al., 2004
Corynebacterium confusum	Corynebacterium confusum Funke et al., 1998
Corynebacterium cystitidis	Corynebacterium cystitidis Yanagawa & Honda, 1978
Corynebacterium efficiens	Corynebacterium efficiens Fudou et al., 2002
Corynebacterium falsenii	Corynebacterium hansenii Renaud et al., 2007
Corynebacterium flavescens	Corynebacterium flavescens Barksdale et al., 1979
Corynebacterium glyciniphilum	Corynebacterium glyciniphilum
Corynebacterium godavarianum	Corynebacterium godavarianum
Corynebacterium halotolerans	Corynebacterium halotolerans A
Corynebacterium jeikeium	Corynebacterium jeikeium C
Corynebacterium lipophiloflavum	Corynebacterium lipophiloflavum Funke et al., 1997
Corynebacterium macginleyi	Corynebacterium macginleyi Riegel et al., 1995
Corynebacterium massiliense	Corynebacterium massiliense Merhej et al., 2009
Corynebacterium mastitidis	Corynebacterium mastitidis Fernandez-Garayzabal et al., 1997
Corynebacterium pilosum	Corynebacterium pilosum Yanagawa & Honda, 1978
Corynebacterium tapiri	Corynebacterium tapiri Baumgardt et al., 2015
Corynebacterium terpenotabidum	Corynebacterium terpenotabidum Takeuchi et al., 1999
Corynebacterium tuberculostearicum	Corynebacterium tuberculostearicum C
Corynebacterium urealyticum	Corynebacterium urealyticum Pitcher et al., 1992
Corynebacterium variabile	Corynebacterium variabile (Müller, 1961) Collins, 1987
Cryobacterium tepidiphilum	Microbacteriaceae
Cryptosporangium eucalypti	Cryptosporangium eucalypti Himaman et al., 2017
Curtobacterium albidum	Curtobacterium albidum
Curtobacterium citreum	Curtobacterium citreum (Komagata & Iizuka, 1964) Yamada & Komagata, 1972
Curtobacterium luteum	Curtobacterium luteum (Komagata & Iizuka, 1964) Yamada & Komagata, 1972
Curtobacterium oceanosedimentum	Curtobacterium oceanosedimentum Carty & Litchfield, 1978
Curtobacterium plantarum	Curtobacterium plantarum
Curtobacterium pusillum	Curtobacterium pusillum (Iizuka & Komagata, 1965) Yamada & Komagata, 1972
Cutibacterium granulosum	Cutibacterium granulosum (Prévot, 1938) Scholz & Kilian, 2016
Dermacoccus abyssi	Dermacoccus abyssi Pathom-aree et al., 2006
Dietzia timorensis	Dietzia timorensis Yamamura et al., 2010
Eggerthella timonensis	Eggerthella timonensis
Flexivirga alba	Flexivirga alba Anzai et al., 2012
Flexivirga endophytica	Flexivirga endophytica Gao et al., 2016
Galactobacter valiniphilus	Galactobacter valiniphilus
Gordonia alkaliphila	Gordonia alkaliphila Cha & Cha, 2013
Gordonia hongkongensis	Gordonia hongkongensis Tsang et al., 2016
Gordonia kroppenstedtii	Gordonia kroppenstedtii Kim et al., 2009
Gordonia phthalatica	Gordonia phthalatica
Gordonia polyisoprenivorans	Gordonia polyisoprenivorans A
Gulosibacter bifidus	Gulosibacter bifidus
Gulosibacter chungangensis	Gulosibacter chungangensis Park et al., 2012
Herbiconiux ginsengi	Herbiconiux ginsengi (Qiu et al., 2007) Behrendt et al., 2011
Humibacter albus	Humibacter albus Vaz-Moreira et al., 2008
Humibacter soli	Humibacter soli Park et al., 2016
Ilumatobacter fluminis	Ilumatobacter fluminis Matsumoto et al., 2009
Ilumatobacter nonamiensis	Ilumatobacter nonamiensis Matsumoto et al., 2013
Intrasporangium chromatireducens	Intrasporangium chromatireducens Liu et al., 2012
Isoptericola cucumis	Isoptericola cucumis Kämpfer et al., 2016
Janibacter indicus	Janibacter indicus Zhang et al., 2014
Jatrophihabitans endophyticus	Jatrophihabitans endophyticus Madhaiyan et al., 2013
Jatrophihabitans soli	Jatrophihabitans soli Kim et al., 2015
Kitasatospora atroaurantiaca	Kitasatospora atroaurantiaca (Nakagaito et al., 1993) Li et al., 2009
Kitasatospora cystarginea	Kitasatospora cystarginea Kusakabe & Isono, 1992
Kitasatospora griseola	Kitasatospora griseola Takahashi et al., 1985
Kitasatospora setae	Kitasatospora setae Omura et al., 1983
Kitasatospora terrestris	Kitasatospora terrestris Groth et al., 2004
Knoellia remsis	Knoellia remsis
Kocuria dechangensis	Kocuria dechangensis Wang et al., 2015
Kocuria indica	Kocuria indica
Kocuria koreensis	Kocuria koreensis Park et al., 2010
Kocuria rosea	Kocuria rosea (Flügge, 1886) Stackebrandt et al., 1995
Kytococcus sedentarius	Kytococcus sedentarius (ZoBell & Upham, 1944) Stackebrandt et al., 1995
Leifsonia lichenia	Leifsonia lichenia An et al., 2010
Leifsonia naganoensis	Leifsonia naganoensis Suzuki et al., 2000
Leifsonia poae	Leifsonia poae Evtushenko et al., 2000
Leifsonia shinshuensis	Leifsonia shinshuensis A
Leifsonia xyli	Leifsonia xyli C
Leucobacter aridicollis	Leucobacter aridicollis Morais et al., 2005
Leucobacter chromiiresistens	Leucobacter chromiiresistens A
Leucobacter populi	Leucobacter populi Fang et al., 2016
Leucobacter tardus	Leucobacter tardus Behrendt et al., 2008
Luteimicrobium album	Luteimicrobium album Hamada et al., 2013
Marmoricola pocheonensis	Marmoricola pocheonensis Lee et al., 2016
Microbacterium arabinogalactanolyticum	Microbacterium arabinogalactanolyticum (Yokota et al., 1993) Takeuchi & Hatano, 1998
Microbacterium aureliae	Microbacterium aureliae Kaur et al., 2016
Microbacterium barkeri	Microbacterium barkeri (Collins et al., 1983) Takeuchi & Hatano, 1998
Microbacterium deminutum	Microbacterium deminutum Kageyama et al., 2006
Microbacterium deserti	Microbacteriaceae
Microbacterium esteraromaticum	Microbacterium esteraromaticum B
Microbacterium foliorum	Microbacterium foliorum A
Microbacterium ginsengisoli	Microbacterium ginsengisoli Park et al., 2008
Microbacterium hatanonis	Microbacterium hatanonis Bakir et al., 2008
Microbacterium hominis	Microbacterium hominis Takeuchi & Hatano, 1998
Microbacterium invictum	Microbacterium invictum Vaz-Moreira et al., 2009
Microbacterium jejuense	Microbacterium jejuense Kook et al., 2014
Microbacterium kyungheense	Microbacterium kyungheense Kook et al., 2014
Microbacterium lacus	Microbacterium lacus Kageyama et al., 2008
Microbacterium marinum	Microbacterium marinum Zhang et al., 2012
Microbacterium neimengense	Microbacterium neimengense Gao et al., 2013
Microbacterium paraoxydans	Microbacterium paraoxydans Laffineur et al., 2003
Microbacterium phyllosphaerae	Microbacterium phyllosphaerae Behrendt et al., 2001
Microbacterium pseudoresistens	Microbacterium pseudoresistens Young et al., 2010
Microbacterium saccharophilum	Microbacterium saccharophilum Ohta et al., 2013
Microbacterium schleiferi	Microbacterium schleiferi (Yokota et al., 1993) Takeuchi & Hatano, 1998
Microbacterium suaedae	Microbacterium suaedae
Microbacterium terregens	Microbacterium terregens (Lochhead & Burton, 1953) Takeuchi & Hatano, 1998
Microbacterium trichothecenolyticum	Microbacterium trichothecenolyticum (Yokota et al., 1993) Takeuchi & Hatano, 1998
Microbacterium ulmi	Microbacterium ulmi Rivas et al., 2004
Microbacterium xylanilyticum	Microbacterium xylanilyticum Kim et al., 2005
Microbacterium yannicii	Microbacterium yannicii B
Micrococcus luteus	Micrococcus luteus (Schroeter, 1872) Cohn, 1872
Microlunatus aurantiacus	Microlunatus aurantiacus Wang et al., 2008
Microlunatus ginsengisoli	Microlunatus ginsengisoli Cui et al., 2007
Microlunatus phosphovorus	Microlunatus phosphovorus Nakamura et al., 1995
Micromonospora pattaloongensis	Micromonospora pattaloongensis Thawai et al., 2008
Micropruina glycogenica	Micropruina glycogenica Shintani et al., 2000
Mycobacterium asiaticum	Mycobacterium asiaticum C
Mycobacterium chelonae	Mycobacterium chelonae A
Mycobacterium cookii	Mycobacterium cookii Kazda et al., 1990
Mycobacterium haemophilum	Mycobacterium haemophilum Sompolinsky et al., 1978
Mycobacterium palauense	Mycobacterium pallens Hennessee et al., 2009
Mycobacterium porcinum	Mycobacterium crocinum Hennessee et al., 2009
Mycolicibacterium fortuitum	Mycolicibacterium
Mycolicibacterium gilvum	Mycolicibacterium alvei (Ausina et al., 1992) Gupta et al., 2018
Mycolicibacterium insubricum	Mycolicibacterium
Mycolicibacterium madagascariense	Mycolicibacterium
Mycolicibacterium mageritense	Mycolicibacterium
Mycolicibacterium murale	Mycolicibacterium murale
Mycolicibacterium neoaurum	Mycolicibacterium
Mycolicibacterium parafortuitum	Mycolicibacterium
Mycolicibacterium psychrotolerans	Mycolicibacterium
Mycolicibacterium smegmatis	Mycolicibacterium
Mycolicibacterium sphagni	Mycolicibacterium
Mycolicibacterium wolinskyi	Mycolicibacterium
Nakamurella flavida	Nakamurella flavida (Yoon et al., 2007) Kim et al., 2012
Nakamurella lactea	Nakamurella lactea (Lee et al., 2008) Kim et al., 2012
Nakamurella multipartita	Nakamurella multipartita (Yoshimi et al., 1996) Tao et al., 2004
Naumannella huperziae	Naumannella huperziae Sun et al., 2017
Nesterenkonia alba	Nesterenkonia alba Luo et al., 2009
Nesterenkonia cremea	Nesterenkonia cremea Sultanpuram et al., 2017
Nesterenkonia lacusekhoensis	Nesterenkonia lacusekhoensis Collins et al., 2002
Nesterenkonia suensis	Nesterenkonia suensis Govender et al., 2013
Nocardia aobensis	Nocardia aobensis Kageyama et al., 2005
Nocardia artemisiae	Nocardia artemisiae Zhao et al., 2011
Nocardia carnea	Nocardia carnea (Rossi Doria, 1891) Castellani & Chalmers, 1913
Nocardia exalbida	Nocardia exalbida Iida et al., 2006
Nocardia gamkensis	Nocardia gamkensis le Roes & Meyers, 2007
Nocardia higoensis	Nocardia higoensis A
Nocardia kroppenstedtii	Nocardia kroppenstedtii Jones et al., 2014
Nocardia lijiangensis	Nocardia lijiangensis Xu et al., 2006
Nocardia paucivorans	Nocardia paucivorans Yassin et al., 2000
Nocardia pneumoniae	Nocardia pneumoniae Kageyama et al., 2004
Nocardia rayongensis	Nocardia rayongensis Tanasupawat et al., 2016
Nocardia terpenica	Nocardia terpenica Hoshino et al., 2007
Nocardia vaccinii	Nocardia vaccinii Demaree & Smith, 1952
Nocardia wallacei	Nocardia wallacei Conville et al., 2009
Nocardioides bigeumensis	Nocardioides bigeumensis Dastager et al., 2008
Nocardioides cavernae	Nocardioides caeni Yoon et al., 2009
Nocardioides daecheongensis	Nocardioides daecheongensis Lim et al., 2014
Nocardioides daedukensis	Nocardioides daedukensis Yoon et al., 2010
Nocardioides dubius	Nocardioides dubius Yoon et al., 2005
Nocardioides humi	Nocardioides humi Kim et al., 2009
Nocardioides immobilis	Nocardioides immobilis
Nocardioides islandensis	Nocardioides islandensis Dastager et al., 2009
Nocardioides kribbensis	Nocardioides kribbensis Yoon et al., 2005
Nocardioides lianchengensis	Nocardioides lianchengensis Zhang et al., 2012
Nocardioides marinquilinus	Nocardioides marinquilinus Cho et al., 2013
Nocardioides panacihumi	Nocardioides panacihumi An et al., 2007
Nocardioides panacisoli	Nocardioides panacisoli Cho et al., 2010
Nocardioides soli	Nocardioides soli Sun et al., 2014
Nocardioides taihuensis	Nocardioides taihuensis Qu et al., 2017
Nocardioides tritolerans	Nocardioides tritolerans Dastager et al., 2009
Nonomuraea roseola	Nonomuraea roseola (Lavrova & Preobrazhenskaya, 1975) Zhang et al., 1998
Olegusella massiliensis	Olegusella massiliensis (Doronina et al. 2002) Green and Ardley 2018
Olsenella profusa	Olsenella profusa Dewhirst et al., 2001
Paenarthrobacter nicotinovorans	Paenarthrobacter nicotinovorans B
Parviterribacter kavangonensis	Parviterribacter kavangonensis Foesel et al., 2016
Patulibacter americanus	Patulibacter americanus Reddy & Garcia-Pichel, 2009
Patulibacter brassicae	Patulibacter brassicae Jin et al., 2016
Patulibacter ginsengiterrae	Patulibacter ginsengiterrae Kim et al., 2012
Patulibacter minatonensis	Patulibacter minatonensis Takahashi et al., 2006
Pilimelia columellifera	Pilimelia columellifera Vobis et al., 1986
Promicromonospora alba	Promicromonospora alba Guo et al., 2016
Promicromonospora viridis	Promicromonospora Krassilnikov et al., 1961
Propionibacterium acidifaciens	Propionibacterium acidifaciens Downes & Wade, 2009
Propionibacterium cyclohexanicum	Propionibacterium cyclohexanicum Kusano et al., 1997
Propionibacterium freudenreichii	Propionibacterium freudenreichii van Niel, 1928
Protaetiibacter larvae	Protaetiibacter larvae
Pseudarthrobacter chlorophenolicus	Pseudarthrobacter chlorophenolicus (Westerberg et al., 2000) Busse, 2016
Pseudarthrobacter defluvii	Pseudarthrobacter defluvii (Kim et al., 2008) Busse, 2016
Pseudoclavibacter chungangensis	Pseudoclavibacter chungangensis Cho et al., 2010
Pseudoclavibacter endophyticus	Pseudoclavibacter endophyticus Li et al., 2016
Pseudoclavibacter helvolus	Pseudoclavibacter helvolus Manaia et al., 2004
Pseudoglutamicibacter cumminsii	Pseudoglutamicibacter cumminsii (Funke et al., 1997) Busse, 2016
Pseudolysinimonas kribbensis	Pseudolysinimonas
Pseudonocardia alaniniphila	Pseudonocardia alaniniphila (Xu et al., 1999) Huang et al., 2002
Pseudonocardia asaccharolytica	Pseudonocardia asaccharolytica Reichert et al., 1998
Pseudonocardia carboxydivorans	Pseudonocardia carboxydivorans Park et al., 2008
Pseudonocardia chloroethenivorans	Pseudonocardia chloroethenivorans Lee et al., 2004
Pseudonocardia hydrocarbonoxydans	Pseudonocardia hydrocarbonoxydans (Nolof & Hirsch, 1962) Warwick et al., 1994
Pseudonocardia nigra	Pseudonocardia nigra Trujillo et al., 2017
Pseudonocardia seranimata	Pseudonocardia seranimata Zhao et al., 2012
Pseudonocardia spinosa	Pseudonocardia spinosa Schäfer, 1971
Pseudonocardia xinjiangensis	Pseudonocardia xinjiangensis (Xu et al., 1999) Huang et al., 2002
Quadrisphaera granulorum	Quadrisphaera granulorum Maszenan et al., 2005
Raoultibacter massiliensis	Raoultibacter massiliensis
Raoultibacter timonensis	Raoultibacter timonensis
Rathayibacter rathayi	Rathayibacter rathayi (Smith, 1913) Zgurskaya et al., 1993
Rathayibacter tritici	Rathayibacter tritici (Carlson & Vidaver, 1982) Zgurskaya et al., 1993
Rhabdothermincola sediminis	Rhabdothermincola sediminis
Rhodococcus agglutinans	Rhodococcus agglutinans Guo et al., 2015
Rhodococcus hoagii	Rhodococcus hoagii (Morse, 1912) Kämpfer et al., 2014
Rhodococcus rhodnii	Rhodococcus rhodnii Goodfellow & Alderson, 1979
Rhodococcus rhodochrous	Rhodococcus rhodochrous (Zopf, 1891) Tsukamura, 1974
Rothia amarae	Rothia amarae Fan et al., 2002
Rothia endophytica	Rothia endophytica Xiong et al., 2013
Rothia koreensis	Rothia koreensis (Park et al., 2010) Nouioui et al., 2018
Rothia kristinae	Rothia kristinae
Rubrobacter radiotolerans	Rubrobacter radiotolerans (Yoshinaka et al., 1973) Suzuki et al., 1989
Rubrobacter spartanus	Rubrobacter spartanus Norman et al., 2017
Rubrobacter taiwanensis	Rubrobacter taiwanensis Chen et al., 2004
Rubrobacter xylanophilus	Rubrobacter xylanophilus Carreto et al., 1996
Saccharomonospora viridis	Saccharomonospora viridis (Schuurmans et al., 1956) Nonomura & Ohara, 1971
Saccharopolyspora cavernae	Saccharopolyspora cavernae Cheng et al., 2014
Saccharopolyspora cebuensis	Saccharopolyspora cebuensis Pimentel-Elardo et al., 2008
Saccharopolyspora erythraea	Saccharopolyspora erythraea (Waksman, 1923) Labeda, 1987
Saccharopolyspora gloriosae	Saccharopolyspora gloriosae Qin et al., 2010
Saccharopolyspora gregorii	Saccharopolyspora gregorii Goodfellow et al., 1989
Saccharopolyspora halophila	Saccharopolyspora halophila Tang et al., 2009
Saccharopolyspora halotolerans	Saccharopolyspora halotolerans Lv et al., 2014
Saccharopolyspora hordei	Saccharopolyspora hordei Goodfellow et al., 1989
Saccharopolyspora qijiaojingensis	Saccharopolyspora qijiaojingensis Tang et al., 2009
Saccharopolyspora rectivirgula	Saccharopolyspora rectivirgula (Krassilnikov & Agre, 1964) Korn-Wendisch et al., 1989
Saccharopolyspora spongiae	Saccharopolyspora spongiae Souza et al., 2017
Saccharothrix ecbatanensis	Saccharothrix ecbatanensis Mohammadipanah et al., 2015
Sinomonas halotolerans	Sinomonas halotolerans Guo et al., 2016
Skermania piniformis	Skermania piniformis (Blackall et al., 1989) Chun et al., 1997
Solirubrobacter ginsenosidimutans	Solirubrobacter ginsenosidimutans An et al., 2011
Solirubrobacter soli	Solirubrobacter soli Kim et al., 2007
Streptacidiphilus carbonis	Streptacidiphilus carbonis Kim et al., 2003
Streptomyces abikoensis	Streptomyces abikoensis (Umezawa et al., 1951) Witt & Stackebrandt, 1991
Streptomyces acidiscabies	Streptomyces acidiscabies Lambert & Loria, 1989
Streptomyces adustus	Streptomyces adustus Lee & Whang, 2016
Streptomyces aegyptia	Streptomyces aegyptia Hugouvieux-Cotte-Pattat et al. 2021
Streptomyces albiaxialis	Streptomyces albiaxialis Kuznetsov et al., 1993
Streptomyces albosporeus	Streptomyces albosporeus (Krainsky, 1914) Waksman & Henrici, 1948
Streptomyces albulus	Streptomyces albulus Routien, 1969
Streptomyces anulatus	Streptomyces anulatus (Beijerinck, 1912) Waksman, 1953
Streptomyces atratus	Streptomyces atratus B
Streptomyces atriruber	Streptomyces atriruber Labeda et al., 2009
Streptomyces aurantiacus	Streptomyces aurantiacus (Rossi Doria, 1891) Waksman, 1953
Streptomyces avidinii	Streptomyces avidinii Stapley et al., 1964
Streptomyces axinellae	Streptomyces axinellae Pimentel-Elardo et al., 2009
Streptomyces azureus	Streptomyces azureus
Streptomyces bacillaris	Streptomyces bacillaris (Krassilnikov, 1958) Pridham, 1970
Streptomyces badius	Streptomyces fradiae (Waksman & Curtis, 1916) Waksman & Henrici, 1948
Streptomyces baliensis	Streptomyces baliensis Otoguro et al., 2009
Streptomyces beijiangensis	Streptomyces beijiangensis Li et al., 2002
Streptomyces bikiniensis	Streptomyces bikiniensis Johnstone & Waksman, 1947
Streptomyces bobili	Streptomyces bobili (Waksman & Curtis, 1916) Waksman & Henrici, 1948
Streptomyces bryophytorum	Streptomyces bryophytorum Li et al., 2016
Streptomyces burgazadensis	Streptomyces burgazadensis Saricaoglu et al., 2014
Streptomyces californicus	Streptomyces californicus
Streptomyces cameroonensis	Streptomyces cameroonensis (Fernandez-Borrero and Lopez-Duque 1970) Hugouvieux-Cotte-Pattat et al. 2021
Streptomyces camponoticapitis	Streptomyces camponoticapitis Li et al., 2016
Streptomyces candidus	Streptomyces candidus
Streptomyces canescens	Streptomyces canescens Waksman, 1957
Streptomyces carminius	Streptomyces carminius Liao et al. 2021
Streptomyces cavourensis	Streptomyces cavourensis
Streptomyces celluloflavus	Streptomyces celluloflavus Nishimura et al., 1953
Streptomyces champavatii	Streptomyces champavatii Uma & Narasimha Rao, 1959
Streptomyces cinereus	Streptomyces cinereus (Cross et al., 1963) Goodfellow et al., 1986
Streptomyces cinnabarigriseus	Streptomycetaceae
Streptomyces cinnamoneus	Streptomyces cinnamoneus (Benedict et al., 1952) Witt & Stackebrandt, 1991
Streptomyces cirratus	Streptomyces cirratus Koshiyama et al., 1963
Streptomyces clavifer	Streptomyces clavifer (Millard & Burr, 1926) Waksman, 1953
Streptomyces clavuligerus	Streptomyces clavuligerus Higgens & Kastner, 1971
Streptomyces coacervatus	Streptomyces coacervatus Shibazaki et al., 2011
Streptomyces curacoi	Streptomyces curacoi Cataldi, 1963
Streptomyces cyaneus	Streptomyces cyaneus (Krassilnikov, 1941) Waksman, 1953
Streptomyces drozdowiczii	Streptomyces drozdowiczii Semêdo et al., 2004
Streptomyces enissocaesilis	Streptomyces enissocaesilis
Streptomyces finlayi	Streptomyces finlayi (Szabo et al., 1963) Pridham, 1970
Streptomyces flavidovirens	Streptomyces flavidovirens (Kudrina, 1957) Pridham et al., 1958
Streptomyces flavofuscus	Streptomyces flavofuscus (Kudrina, 1957) Preobrazhenskaya, 1986
Streptomyces flavovariabilis	Streptomyces flavovariabilis
Streptomyces formicae	Streptomyces formicae Bai et al., 2016
Streptomyces fradiae	Streptomyces fradiae (Waksman & Curtis, 1916) Waksman & Henrici, 1948
Streptomyces fukangensis	Streptomyces fukangensis Zhang et al., 2014
Streptomyces fulvissimus	Streptomyces fulvissimus
Streptomyces fulvorobeus	Streptomyces fulvorobeus Vinogradova & Preobrazhenskaya, 1986
Streptomyces fuscichromogenes	Streptomyces fuscichromogenes Zhang et al., 2017
Streptomyces galbus	Streptomyces galbus Frommer, 1959
Streptomyces galilaeus	Streptomyces galilaeus Ettlinger et al., 1958
Streptomyces gardneri	Streptomyces gardneri (Waksman, 1942) Waksman, 1961
Streptomyces gelaticus	Streptomyces gelaticus (Waksman, 1923) Waksman & Henrici, 1948
Streptomyces glauciniger	Streptomyces glauciniger Huang et al., 2004
Streptomyces globisporus	Streptomyces globisporus (Krassilnikov, 1941) Waksman, 1953
Streptomyces globosus	Streptomyces globosus (Krassilnikov, 1941) Waksman, 1953
Streptomyces graminisoli	Streptomyces graminisoli Lee & Whang, 2014
Streptomyces graminofaciens	Streptomyces graminofaciens Charney et al., 1953
Streptomyces griseoruber	Streptomyces griseoruber Yamaguchi & Saburi, 1955
Streptomyces hiroshimensis	Streptomyces hiroshimensis (Shinobu, 1955) Witt & Stackebrandt, 1991
Streptomyces hygroscopicus	Streptomyces hygroscopicus (Jensen, 1931) Waksman & Henrici, 1948
Streptomyces intermedius	Streptomyces intermedius (Krüger, 1904) Waksman, 1953
Streptomyces inusitatus	Streptomyces inusitatus Hasegawa et al., 1978
Streptomyces kasugaensis	Streptomyces kasugaensis
Streptomyces katrae	Streptomyces katrae Gupta & Chopra, 1963
Streptomyces laurentii	Streptomyces laurentii Trejo et al., 1979
Streptomyces lavendulae	Streptomyces lavendulae (Waksman & Curtis, 1916) Waksman & Henrici, 1948
Streptomyces lilacinus	Streptomyces lilacinus (Nakazawa et al., 1956) Witt & Stackebrandt, 1991
Streptomyces litmocidini	Streptomyces litmocidini (Ryabova & Preobrazhenskaya, 1957) Pridham et al., 1958
Streptomyces lushanensis	Streptomyces lushanensis Zhang et al., 2015
Streptomyces luteogriseus	Streptomyces luteogriseus Schmitz et al., 1964
Streptomyces luteosporeus	Streptomyces luteosporeus Witt & Stackebrandt, 1991
Streptomyces maoxianensis	Streptomyces maoxianensis Carlier et al. 2019
Streptomyces melanogenes	Streptomyces melanogenes Sugawara & Onuma, 1957
Streptomyces mobaraensis	Streptomyces mobaraensis (Nagatsu & Suzuki, 1963) Witt & Stackebrandt, 1991
Streptomyces narbonensis	Streptomyces narbonensis Corbaz et al., 1955
Streptomyces netropsis	Streptomyces netropsis (Finlay et al., 1951) Witt & Stackebrandt, 1991
Streptomyces nitrosporeus	Streptomyces nitrosporeus Okami, 1952
Streptomyces niveus	Streptomyces niger (Thirumalachar, 1955) Goodfellow et al., 1986
Streptomyces oceani	Streptomyces oceani Kim et al. 2018
Streptomyces odonnellii	Streptomyces odonnellii
Streptomyces olivoreticuli	Streptomyces olivoreticuli
Streptomyces ovatisporus	Streptomyces ovatisporus Veyisoglu et al., 2016
Streptomyces parvus	Streptomyces parvus (Krainsky, 1914) Waksman & Henrici, 1948
Streptomyces peucetius	Streptomyces peucetius Grein et al., 1963
Streptomyces plicatus	Streptomyces plicatus
Streptomyces plumbiresistens	Streptomyces plumbiresistens Guo et al., 2009
Streptomyces pluricolorescens	Streptomyces pluricolorescens
Streptomyces polyrhachis	Streptomyces polymachus Nguyen & Kim, 2015
Streptomyces pratensis	Streptomyces pratens Kim et al., 2012
Streptomyces pseudoechinosporeus	Streptomyces pseudoechinosporeus Goodfellow et al., 1986
Streptomyces pulveraceus	Streptomyces pulveraceus Shibata et al., 1961
Streptomyces purpureus	Streptomyces purpureus (Matsumae & Hata, 1968) Goodfellow et al., 1986
Streptomyces racemochromogenes	Streptomyces racemochromogenes Sugai, 1956
Streptomyces rectiverticillatus	Streptomyces rectiverticillatus (Krassilnikov & Yuan, 1965) Witt & Stackebrandt, 1991
Streptomyces rhizosphaerihabitans	Streptomyces rhizosphaerihabitans Lee & Whang, 2016
Streptomyces rishiriensis	Streptomyces rishiriensis Kawaguchi et al., 1965
Streptomyces rubiginosohelvolus	Streptomyces rubiginosohelvolus (Kudrina, 1957) Pridham et al., 1958
Streptomyces sampsonii	Streptomyces sampsonii (Millard & Burr, 1926) Waksman, 1953
Streptomyces sanglieri	Streptomyces sanglieri Manfio et al., 2003
Streptomyces scopuliridis	Streptomyces scopuliridis Farris et al., 2011
Streptomyces seoulensis	Streptomyces seoulensis A
Streptomyces septatus	Streptomyces septatus (Locci et al., 1969) Witt & Stackebrandt, 1991
Streptomyces sparsus	Streptomyces sparsus Jiang et al., 2011
Streptomyces spiralis	Streptomyces spiralis (Falcao de Morais, 1970) Goodfellow et al., 1986
Streptomyces sporoverrucosus	Streptomyces sporoverrucosus
Streptomyces stramineus	Streptomyces stramineus Labeda et al., 1997
Streptomyces subrutilus	Streptomyces subrutilus A
Streptomyces sudanensis	Streptomyces sannanensis Iwasaki et al., 1981
Streptomyces sundarbansensis	Streptomyces sundarbansensis Arumugam et al., 2011
Streptomyces syringium	Streptomyces syringium
Streptomyces tanashiensis	Streptomyces tanashiensis Hata et al., 1952
Streptomyces termitum	Streptomyces termitum Duche et al., 1951
Streptomyces vastus	Streptomyces vastus Szabo & Marton, 1958
Streptomyces venezuelae	Streptomyces venezuelae B
Streptomyces violaceorectus	Streptomyces violaceorectus (Ryabova & Preobrazhenskaya, 1957) Pridham et al., 1958
Streptomyces virginiae	Streptomyces virginiae A
Streptomyces werraensis	Streptomyces werraensis Wallhäusser et al., 1964
Streptomyces xanthochromogenes	Streptomyces xanthochromogenes Arishima et al., 1956
Streptomyces xiaopingdaonensis	Streptomyces xiaopingdaonensis Khan et al. 2019
Streptomyces yangpuensis	Streptomyces yangpuensis Tang et al., 2016
Streptomyces yatensis	Streptomyces yatensis Saintpierre et al., 2003
Streptomyces yerevanensis	Streptomyces yerevanensis Goodfellow et al., 1986
Streptomyces yunnanensis	Streptomyces yunnanensis Zhang et al., 2003
Streptomyces zagrosensis	Streptomyces zagrosensis Mohammadipanah et al., 2014
Streptomyces zaomyceticus	Streptomyces zaomyceticus Hinuma, 1954
Streptosporangium nanhuense	Streptosporangium nanhuense He et al., 2014
Terrabacter carboxydivorans	Terrabacter carboxydivorans Kim et al., 2011
Terrabacter ginsenosidimutans	Terrabacter ginsenosidimutans An et al., 2011
Terrabacter terrigena	Terrabacter terrigena Yoon et al., 2009
Tessaracoccus aquimaris	Tessaracoccus Maszenan et al., 1999
Tessaracoccus defluvii	Tessaracoccus defluvii Srinivasan et al., 2017
Tessaracoccus oleiagri	Tessaracoccus oleiagri Cai et al., 2011
Tessaracoccus rhinocerotis	Tessaracoccus rhinocerotis Li et al., 2016
Tetrasphaera duodecadis	Tetrasphaera duodecadis (Lochhead, 1958) Ishikawa & Yokota, 2006
Tetrasphaera elongata	Tetrasphaera elongata Hanada et al., 2002
Tetrasphaera japonica	Tetrasphaera japonica Maszenan et al., 2000
Thermoleophilum minutum	Thermoleophilum minutum Zarilla & Perry, 1986
Williamsia serinedens	Williamsia serinedens Yassin et al., 2007
Xylanimicrobium pachnodae	Xylanimicrobium pachnodae (Cazemier et al., 2004) Stackebrandt & Schumann, 2004
Yaniella flava	Yaniella flava (Li et al., 2005) Li et al., 2008
Desulfurobacterium indicum	Desulfurobacterium indicum Cao et al., 2017
Fimbriimonas ginsengisoli	Fimbriimonas ginsengisoli Im et al., 2012
Abiotrophia defectiva	Abiotrophia defectiva (Bouvet et al., 1989) Kawamura et al., 1995
Abyssicoccus albus	Abyssicoccus albus Jiang et al., 2016
Abyssivirga alkaniphila	Abyssivirga alkaniphila Schouw et al., 2016
Acetanaerobacterium elongatum	Acetanaerobacterium elongatum Chen & Dong, 2004
Acetatifactor muris	Acetatifactor muris Pfeiffer et al., 2013
Acetilactobacillus jinshanensis	Acetilactobacillus jinshanensis
Acetivibrio aldrichii	Acetivibrio Patel et al., 1980
Acetivibrio alkalicellulosi	Acetivibrio Patel et al., 1980
Acetivibrio cellulolyticus	Acetivibrio cellulolyticus Patel et al., 1980
Acetivibrio clariflavus	Acetivibrio clariflavus
Acetivibrio saccincola	Acetivibrio Patel et al., 1980
Acetivibrio straminisolvens	Acetivibrio Patel et al., 1980
Acetivibrio thermocellus	Acetivibrio Patel et al., 1980
Acetoanaerobium pronyense	Acetoanaerobium pronyense Bes et al., 2015
Acetoanaerobium sticklandii	Acetoanaerobium sticklandii (Stadtman & McClung, 1957) Galperin et al., 2016
Acetobacterium carbinolicum	Acetobacterium carbinolicum Eichler & Schink, 1985
Acetobacterium fimetarium	Acetobacterium fimetarium Kotsyurbenko et al., 1997
Acetobacterium paludosum	Acetobacterium paludosum Kotsyurbenko et al., 1997
Acetobacterium tundrae	Acetobacterium tundrae Simankova et al., 2001
Acetobacterium wieringae	Acetobacterium wieringae Braun & Gottschalk, 1983
Acetobacterium woodii	Acetobacterium woodii A
Acetonema longum	Acetonema longum Kane & Breznak, 1992
Acholeplasma palmae	Acholeplasma palmae Tully et al., 1994
Acidaminobacter hydrogenoformans	Acidaminobacter hydrogenoformans Stams & Hansen, 1985
Acutalibacter muris	Acutalibacter muris A
Aerococcus christensenii	Aerococcus christensenii Collins et al., 1999
Aerococcus sanguinicola	Aerococcus sanguinicola Lawson et al., 2001
Aerococcus suis	Aerococcus suis Vela et al., 2007
Aerococcus urinae	Aerococcus urinae A
Aerococcus urinaeequi	Aerococcus urinaeequi (Garvie, 1988) Felis et al., 2005
Aerococcus urinaehominis	Aerococcus urinaehominis Lawson et al., 2001
Aerococcus vaginalis	Aerococcus vaginalis Tohno et al., 2014
Aerococcus viridans	Aerococcus viridans B
Agathobaculum butyriciproducens	Agathobaculum butyriciproducens Ahn et al., 2016
Agrilactobacillus composti	Agrilactobacillus camposti Composti, 2020
Alicyclobacillus contaminans	Alicyclobacillus contaminans Goto et al., 2007
Alicyclobacillus fastidiosus	Alicyclobacillus fastidiosus Goto et al., 2007
Alicyclobacillus pomorum	Alicyclobacillus pomorum Goto et al., 2003
Alicyclobacillus shizuokensis	Alicyclobacillus shizuokensis Goto et al., 2007
Alkalibacillus filiformis	Alkalibacillus filiformis Romano et al., 2005
Alkalibacillus haloalkaliphilus	Alkalibacillus haloalkaliphilus A
Alkalibacillus silvisoli	Alkalibacillus silvisoli Usami et al., 2007
Alkalibacter saccharofermentans	Alkalibacter saccharofermentans Garnova et al., 2005
Alkalibacterium gilvum	Alkalibacterium gilvum Ishikawa et al., 2013
Alkalibacterium iburiense	Alkalibacterium iburiense Nakajima et al., 2005
Alkalibacterium indicireducens	Alkalibacterium indicireducens Yumoto et al., 2008
Alkalibacterium olivapovliticus	Alkalibacterium olivapovliticus Ntougias & Russell, 2001
Alkalibacterium pelagium	Alkalibacterium pelagium Ishikawa et al., 2009
Alkalibacterium psychrotolerans	Alkalibacterium psychrotolerans Yumoto et al., 2004
Alkalibacterium putridalgicola	Alkalibacterium putridalgicola Ishikawa et al., 2009
Alkalibacterium subtropicum	Alkalibacterium subtropicum Ishikawa et al., 2011
Alkalibacterium thalassium	Alkalibacterium thalassium Ishikawa et al., 2009
Alkalibaculum bacchi	Alkalibaculum bacchi Allen et al., 2010
Alkalicoccus chagannorensis	Alkalicoccus chagannorensis
Alkalicoccus daliensis	Alkalicoccus daliensis
Alkalihalobacillus akibai	Bacillaceae_D
Alkalihalobacillus alcalophilus	Alkalihalobacillus alcalophilus
Alkalihalobacillus algicola	Bacillaceae_D
Alkalihalobacillus alkalisediminis	Bacillaceae_D
Alkalihalobacillus bogoriensis	Bacillaceae_D
Alkalihalobacillus caeni	Bacillaceae_D
Alkalihalobacillus clausii	Bacillaceae_D
Alkalihalobacillus gibsonii	Bacillaceae_D
Alkalihalobacillus halodurans	Bacillaceae_D
Alkalihalobacillus hemicellulosilyticus	Bacillaceae_D
Alkalihalobacillus lehensis	Alkalihalobacillus lehensis
Alkalihalobacillus lindianensis	Bacillaceae_D
Alkalihalobacillus murimartini	Alkalihalobacillus murimartini
Alkalihalobacillus okhensis	Bacillaceae_D
Alkalihalobacillus pseudalcaliphilus	Alkalihalobacillus pseudalcaliphilus
Alkalihalobacillus pseudofirmus	Bacillaceae_D
Alkalihalobacillus shacheensis	Bacillaceae_D
Alkalihalobacillus trypoxylicola	Alkalihalobacillus trypoxylicola
Alkalihalobacillus wakoensis	Bacillaceae_D
Alkalihalobacillus xiaoxiensis	Bacillaceae_D
Alkalilactibacillus ikkensis	Alkalilactibacillus ikkensis Schmidt et al., 2016
Alkaliphilus crotonatoxidans	Alkaliphilus crotonatoxidans Cao et al., 2003
Alkaliphilus hydrothermalis	Alkaliphilus hydrothermalis
Alkaliphilus metalliredigens	Alkaliphilus metalliredigens Sheu et al. 2017
Alkaliphilus namsaraevii	Alkaliphilus namsaraevii Zakharyuk et al., 2017
Alkaliphilus peptidifermentans	Alkaliphilus peptidifermentans Zhilina et al., 2009
Alkaliphilus transvaalensis	Alkaliphilus transvaalensis Takai et al., 2001
Alloiococcus otitis	Alloiococcus otitis Aguirre & Collins, 1992
Altericista lacusladogae	Altericista Averina, E.Polyakova, Senetskaya & Pinevich, 2021
Aminipila butyrica	Aminipila butyrica
Amphibacillus jilinensis	Amphibacillus jilinensis Wu et al., 2010
Amylolactobacillus amylophilus	Amylolactobacillus amylophilus Amylophilus, 2020
Amylolactobacillus amylotrophicus	Amylolactobacillus amylotrophicus
Anaeroarcus burkinensis	Anaeroarcus burkinensis (Ouattara et al., 1992) Strömpl et al., 1999
Anaerobacillus alkalidiazotrophicus	Anaerobacillus alkalidiazotrophicus (Sorokin et al., 2008) Zavarzina et al., 2010
Anaerobacillus alkalilacustris	Anaerobacillus alkalilacustris Zavarzina et al., 2010
Anaerobacillus arseniciselenatis	Anaerobacillus arseniciselenatis (Switzer Blum et al., 2001) Zavarzina et al., 2010
Anaerobacterium chartisolvens	Anaerobacterium chartisolvens Horino et al., 2014
Anaerobium acetethylicum	Anaerobium acetethylicum Patil et al., 2015
Anaerobranca horikoshii	Anaerobranca horikoshii Engle et al., 1995
Anaerococcus prevotii	Anaerococcus prevotii (Foubert & Douglas, 1948) Ezaki et al., 2001
Anaerocolumna aminovalerica	Anaerocolumna aminovalerica (Hardman & Stadtman, 1960) Ueki et al., 2016
Anaerocolumna cellulosilytica	Anaerocolumna cellulosilytica Ueki et al., 2016
Anaerocolumna jejuensis	Anaerocolumna jejuensis (Jeong et al., 2004) Ueki et al., 2016
Anaerocolumna xylanovorans	Anaerocolumna xylanovorans (Mechichi et al., 2000) Ueki et al., 2016
Anaerofilum agile	Anaerofilum agile Zellner et al., 1996
Anaerofilum pentosovorans	Anaerofilum pentosovorans Zellner et al., 1996
Anaerofustis stercorihominis	Anaerofustis stercorihominis A
Anaeromassilibacillus senegalensis	Anaeromassilibacillus senegalensis
Anaeromusa acidaminophila	Anaeromusa acidaminophila Baena et al., 1999
Anaerosinus glycerini	Anaerosinus glycerini (Schauder & Schink, 1996) Strömpl et al., 1999
Anaerospora hongkongensis	Anaerospora hongkongensis Woo et al., 2016
Anaerosporobacter mobilis	Anaerosporobacter mobilis Jeong et al., 2007
Anaerosporomusa subterranea	Anaerosporomusa subterranea Choi et al., 2016
Anaerostipes butyraticus	Anaerostipes butyraticus Eeckhaut et al., 2010
Anaerostipes caccae	Anaerostipes caccae Schwiertz et al., 2002
Anaerostipes hadrus	Anaerostipes hadrus A
Anaerotaenia torta	Anaerotaenia torta Ueki et al., 2016
Anaerotalea alkaliphila	Anaerotalea alkaliphila
Anaerotignum aminivorans	Anaerotignum
Anaerotignum faecicola	Anaerotignum faecicola
Anaerotignum lactatifermentans	Anaerotignum lactatifermentans A
Anaerotignum neopropionicum	Anaerotignum neopropionicum
Anaerotignum propionicum	Anaerotignum propionicum
Anaerotruncus colihominis	Anaerotruncus colihominis A
Anaerotruncus rubiinfantis	Anaerotruncus rubiinfantis Wang et al. 2020
Anaerovorax odorimutans	Anaerovorax odorimutans Matthies et al., 2000
Ancylothrix rivularis	Ancylothrix rivularis M.D.Martins & L.H.Z.Branco
Andreesenia angusta	Andreesenia angusta (Beuscher & Andreesen, 1985) Poehlein et al., 2017
Aneurinibacillus aneurinilyticus	Aneurinibacillus aneurinilyticus (Shida et al., 1994) Shida et al., 1996
Aneurinibacillus danicus	Aneurinibacillus danicus Goto et al., 2004
Aneurinibacillus migulanus	Aneurinibacillus migulanus (Takagi et al., 1993) Shida et al., 1996
Aneurinibacillus sediminis	Aneurinibacillus sediminis Subhash et al., 2017
Aneurinibacillus soli	Aneurinibacillus soli Lee et al., 2014
Aneurinibacillus thermoaerophilus	Aneurinibacillus thermoaerophilus (Meier-Stauffer et al., 1996) Heyndrickx et al., 1997
Aneurinibacillus tyrosinisolvens	Aneurinibacillus tyrosinisolvens Tsubouchi et al., 2015
Anoxybacillus amylolyticus	Anoxybacillus amylolyticus Poli et al., 2006
Anoxybacillus caldiproteolyticus	Anoxybacillus caldiproteolyticus Coorevits et al., 2012
Anoxybacillus calidus	Anoxybacillus calidus Cihan et al., 2014
Anoxybacillus contaminans	Anoxybacillus contaminans De Clerck et al., 2004
Anoxybacillus eryuanensis	Anoxybacillus eryuanensis Zhang et al., 2011
Anoxybacillus flavithermus	Anoxybacillus flavithermus Pikuta et al., 2000
Anoxybacillus geothermalis	Anoxybacillus geothermalis Filippidou et al., 2016
Anoxybacillus kaynarcensis	Anoxybacillus kaynarcensis Inan et al., 2013
Anoxybacillus kestanbolensis	Anoxybacillus kestanbolensis Dulger et al., 2004
Anoxybacillus thermarum	Anoxybacillus thermarum Poli et al., 2011
Anoxybacillus vitaminiphilus	Anoxybacillus vitaminiphilus Zhang et al., 2013
Anoxynatronum buryatiense	Anoxynatronum Garnova et al., 2003
Apilactobacillus apinorum	Apilactobacillus apinorum Apinorum, 2020
Apilactobacillus kunkeei	Apilactobacillus kunkeei Kunkeei, 2020
Apilactobacillus ozensis	Apilactobacillus ozensis Zheng, Wittouck, Salvetti, Franz, Harris, Mattarelli, O'Toole, Pot, Vandamme, Walter, Watanabe, Wuyts, Felis, Gänzle & Lebeer, 2020
Aquibacillus halophilus	Aquibacillus halophilus Amoozegar et al., 2014
Asaccharospora irregularis	Asaccharospora irregularis (Choukevitch, 1911) Gerritsen et al., 2014
Atopobacter phocae	Atopobacter phocae Lawson et al., 2000
Atopostipes suicloacalis	Atopostipes suicloacalis Cotta et al., 2004
Aureibacillus halotolerans	Aureibacillus halotolerans Liu et al., 2015
Bacillus acidiceler	Bacillus acidiceler Peak et al., 2007
Bacillus acidicola	Bacillus acidicola Albert et al., 2005
Bacillus aeolius	Bacillus aeolius Gugliandolo et al., 2003
Bacillus aerophilus	Bacillus aerophilus Shivaji et al., 2006
Bacillus akibai	Bacillus akibai Nogi et al., 2005
Bacillus alcalophilus	Bacillus alcalophilus Vedder, 1934
Bacillus algicola	Bacillus algicola Ivanova et al., 2004
Bacillus alkalisediminis	Bacillus alkalisediminis Borsodi d et al., 2011
Bacillus alkalitelluris	Bacillus alkalitelluris Lee et al., 2008
Bacillus altitudinis	Bacillus altitudinis Shivaji et al., 2006
Bacillus alveayuensis	Bacillus alveayuensis Bae et al., 2005
Bacillus amyloliquefaciens	Bacillus amyloliquefaciens
Bacillus aquimaris	Bacillus aquimaris Yoon et al., 2003
Bacillus aryabhattai	Bacillus aryabhattai Shivaji et al., 2009
Bacillus asahii	Bacillus asahii Yumoto et al., 2004
Bacillus atrophaeus	Bacillus atrophaeus Nakamura, 1989
Bacillus australimaris	Bacillus australimaris Liu et al., 2016
Bacillus azotoformans	Bacillus azotoformans
Bacillus badius	Bacillus badius Batchelor, 1919
Bacillus bataviensis	Bacillus bataviensis Heyrman et al., 2004
Bacillus benzoevorans	Bacillus benzoevorans Pichinoty et al., 1987
Bacillus beringensis	Bacillus beringensis Yu et al., 2012
Bacillus berkeleyi	Bacillus berkeleyi Nedashkovskaya et al., 2012
Bacillus bingmayongensis	Bacillus bingmayongensis Liu et al., 2014
Bacillus capparidis	Bacillus capparidis Wang et al., 2017
Bacillus carboniphilus	Bacillus carboniphilus Fujita et al., 1996
Bacillus cavernae	Bacillus cavernae Feng et al., 2016
Bacillus cecembensis	Bacillus cecembensis Reddy et al., 2008
Bacillus cellulosilyticus	Bacillus cellulosilyticus Nogi et al., 2005
Bacillus cereus	Bacillus cereus Frankland & Frankland, 1887
Bacillus chungangensis	Bacillus chungangensis Cho et al., 2010
Bacillus circulans	Bacillus circulans Jordan, 1890
Bacillus clausii	Bacillus clausii Nielsen et al., 1995
Bacillus coagulans	Bacillus coagulans Hammer, 1915
Bacillus coahuilensis	Bacillus coahuilensis Cerritos et al., 2008
Bacillus cohnii	Bacillus cohnii Spanka & Fritze, 1993
Bacillus cytotoxicus	Bacillus cytotoxicus Guinebretière et al., 2013
Bacillus decolorationis	Bacillus decolorationis Heyrman et al., 2003
Bacillus deserti	Bacillus deserti Zhang et al., 2012
Bacillus drentensis	Bacillus drentensis Heyrman et al., 2004
Bacillus ectoiniformans	Bacillus ectoiniformans Zhu et al., 2016
Bacillus eiseniae	Bacillus eiseniae Hong et al., 2012
Bacillus enclensis	Bacillus enclensis Dastager et al., 2014
Bacillus endoradicis	Bacillus endoradicis Zhang et al., 2012
Bacillus fastidiosus	Bacillus fastidiosus den Dooren de Jong, 1929
Bacillus firmus	Bacillus firmus Bredemann & Werner, 1933
Bacillus flexus	Bacillus fallax Weinberg & Séguin, 1915
Bacillus foraminis	Bacillus foraminis Tiago et al., 2006
Bacillus funiculus	Bacillus funiculus Ajithkumar et al., 2002
Bacillus gaemokensis	Bacillus gaemokensis Jung, Paek, Park, Han, Sin, Paek, Rhee, Kim, Song & Chang, 2010
Bacillus galliciensis	Bacillus galliciensis Balcázar et al., 2010
Bacillus ginsengihumi	Bacillus ginsengihumi Ten et al., 2007
Bacillus ginsengisoli	Bacillus ginsengisoli Nguyen et al., 2013
Bacillus gossypii	Bacillus gossypii Kämpfer et al., 2015
Bacillus gottheilii	Bacillus gottheilii Seiler et al., 2013
Bacillus haikouensis	Bacillus haikouensis Li et al., 2014
Bacillus halmapalus	Bacillus halmapalus Nielsen et al., 1995
Bacillus halodurans	Bacillus halodurans
Bacillus halosaccharovorans	Bacillus halosaccharovorans Mehrshad et al., 2013
Bacillus halotolerans	Bacillus halotolerans (Delaporte & Sasson, 1967) Tindall, 2017
Bacillus haynesii	Bacillus haynesii Dunlap et al., 2017
Bacillus hemicellulosilyticus	Bacillus hemicellulosilyticus Nogi et al., 2005
Bacillus herbersteinensis	Bacillus herbersteinensis Wieser et al., 2005
Bacillus horikoshii	Bacillus horikoshii Nielsen et al., 1995
Bacillus horneckiae	Bacillus horneckiae Vaishampayan et al., 2010
Bacillus horti	Bacillus horti Yumoto et al., 1998
Bacillus huizhouensis	Bacillus huizhouensis Li et al., 2014
Bacillus humi	Bacillus humi Heyrman et al., 2005
Bacillus hwajinpoensis	Bacillus hwajinpoensis Yoon et al., 2004
Bacillus idriensis	Bacillus idriensis Ko et al., 2006
Bacillus indicus	Bacillus indicus Suresh et al., 2004
Bacillus infantis	Bacillus infantis Ko et al., 2006
Bacillus infernus	Bacillus infernus Boone et al., 1995
Bacillus iocasae	Bacillus iocasae Wang et al., 2017
Bacillus isabeliae	Bacillus isabeliae Albuquerque et al., 2008
Bacillus kochii	Bacillus kochii Seiler et al., 2012
Bacillus koreensis	Bacillus koreensis Lim et al., 2006
Bacillus korlensis	Bacillus korlensis Zhang et al., 2009
Bacillus kribbensis	Bacillus kribbensis Lim et al., 2007
Bacillus lehensis	Bacillus lehensis Ghosh et al., 2007
Bacillus lentus	Bacillus lentus Gibson, 1935
Bacillus licheniformis	Bacillus licheniformis (Weigmann, 1898) Chester, 1901
Bacillus lindianensis	Bacillus lindianensis Dou et al., 2016
Bacillus litoralis	Bacillus litoralis O.
Bacillus lonarensis	Bacillus lonarensis Reddy et al., 2015
Bacillus luciferensis	Bacillus luciferensis Logan et al., 2002
Bacillus lycopersici	Bacillus lycopersici Lin et al., 2015
Bacillus malikii	Bacillus malikii Abbas et al., 2016
Bacillus mangrovi	Bacillus mangrovi Gupta et al., 2017
Bacillus manliponensis	Bacillus manliponensis Jung et al., 2011
Bacillus mannanilyticus	Bacillus mannanilyticus Nogi et al., 2005
Bacillus marisflavi	Bacillus marisflavi Yoon et al., 2003
Bacillus maritimus	Bacillus maritimus Pal et al., 2017
Bacillus megaterium	Bacillus megaterium de Bary, 1884
Bacillus mesophilus	Bacillus mesophilus Zhou et al., 2017
Bacillus methanolicus	Bacillus methanolicus Arfman et al., 1992
Bacillus muralis	Bacillus muralis Heyrman et al., 2005
Bacillus murimartini	Bacillus murimartini Borchert et al., 2007
Bacillus mycoides	Bacillus mycoides Flügge, 1886
Bacillus nakamurai	Bacillus nakamurai Dunlap et al., 2016
Bacillus nealsonii	Bacillus nealsonii Venkateswaran et al., 2003
Bacillus niabensis	Bacillus niabensis Kwon et al., 2007
Bacillus niacini	Bacillus niacini Nagel & Andreesen, 1991
Bacillus notoginsengisoli	Bacillus notoginsengisoli Zhang et al., 2017
Bacillus novalis	Bacillus novalis Heyrman et al., 2004
Bacillus oceani	Bacillus oceani Song et al., 2016
Bacillus okuhidensis	Bacillus okuhidensis Li et al., 2002
Bacillus oleivorans	Bacillus oleivorans Azmatunnisa et al., 2015
Bacillus oleronius	Bacillus oleronius Kuhnigk et al., 1996
Bacillus oryzaecorticis	Bacillus oryzaecorticis Hong et al., 2014
Bacillus oryzisoli	Bacillus oryzisoli Zhang et al., 2016
Bacillus oryziterrae	Bacillus oryziterrae Bao et al., 2017
Bacillus pacificus	Bacillus pacificus
Bacillus pakistanensis	Bacillus pakistanensis Roohi et al., 2014
Bacillus panacisoli	Bacillus panacisoli Choi & Cha, 2014
Bacillus panaciterrae	Bacillus panaciterrae Ten et al., 2006
Bacillus paraflexus	Bacillus paraflexus Chandna et al., 2013
Bacillus paramycoides	Bacillus paramycoides Liu et al., 2017
Bacillus paranthracis	Bacillus paranthracis Liu et al., 2017
Bacillus persicus	Bacillus persicus Didari et al., 2013
Bacillus pervagus	Bacillus pervagus Kosowski et al., 2014
Bacillus pocheonensis	Bacillus pocheonensis Ten et al., 2007
Bacillus polygoni	Bacillus polygoni Aino et al., 2008
Bacillus praedii	Bacillus praedii Liu et al., 2017
Bacillus proteolyticus	Bacillus proteolyticus Liu et al., 2017
Bacillus pseudalcaliphilus	Bacillus pseudalcaliphilus Nielsen et al., 1995
Bacillus pseudofirmus	Bacillus pseudofirmus Nielsen et al., 1995
Bacillus pseudomycoides	Bacillus pseudomycoides Nakamura, 1998
Bacillus psychrosaccharolyticus	Bacillus psychrosaccharolyticus
Bacillus purgationiresistens	Bacillus purgationiresistens Vaz-Moreira et al., 2012
Bacillus safensis	Bacillus safensis Satomi et al., 2006
Bacillus salarius	Bacillus salarius Lim et al., 2006
Bacillus salitolerans	Bacillus salitolerans Zhang et al., 2015
Bacillus selenitireducens	Bacillus selenitireducens Switzer Blum et al., 2001
Bacillus shacheensis	Bacillus shacheensis Lei et al., 2014
Bacillus shackletonii	Bacillus shackletonii Logan et al., 2004
Bacillus siamensis	Bacillus siamensis Sumpavapol et al., 2010
Bacillus simplex	Bacillus simplex Priest et al., 1989
Bacillus smithii	Bacillus smithii Nakamura et al., 1988
Bacillus solisilvae	Bacillus solisilvae Pan et al., 2017
Bacillus songklensis	Bacillus songklensis Kang et al., 2013
Bacillus sporothermodurans	Bacillus sporothermodurans Petterson et al., 1996
Bacillus stamsii	Bacillus stamsii Müller et al., 2016
Bacillus stratosphericus	Bacillus stratosphericus Shivaji et al., 2006
Bacillus subtilis	Bacillus subtilis (Ehrenberg, 1835) Cohn, 1872
Bacillus swezeyi	Bacillus swezeyi Dunlap et al., 2017
Bacillus taiwanensis	Bacillus taiwanensis Liu et al., 2015
Bacillus tequilensis	Bacillus tequilensis Gatson et al., 2006
Bacillus terrae	Bacillus terrae Díez-Méndez et al., 2017
Bacillus thermocloacae	Bacillus thermocloacae Demharter & Hensel, 1989
Bacillus thermocopriae	Bacillus thermocopriae Han et al., 2013
Bacillus tianshenii	Bacillus tianshenii Jiang et al., 2014
Bacillus toyonensis	Bacillus toyonensis Jiménez et al., 2014
Bacillus tropicus	Bacillus tropicus Liu et al., 2017
Bacillus trypoxylicola	Bacillus trypoxylicola Aizawa et al., 2010
Bacillus vallismortis	Bacillus vallismortis Roberts et al., 1996
Bacillus velezensis	Bacillus velezensis Ruiz-García et al., 2005
Bacillus wakoensis	Bacillus wakoensis Nogi et al., 2005
Bacillus wiedmannii	Bacillus wiedmannii Miller et al., 2016
Bacillus wudalianchiensis	Bacillus wudalianchiensis Liu et al., 2017
Bacillus wuyishanensis	Bacillus wuyishanensis Liu et al., 2015
Bacillus xiamenensis	Bacillus xiamenensis Lai et al., 2014
Bacillus xiaoxiensis	Bacillus xiaoxiensis Chen et al., 2011
Bacillus zeae	Bacillus zeae Kämpfer et al., 2017
Bacillus zhangzhouensis	Bacillus zhangzhouensis Liu et al., 2016
Bacillus zhanjiangensis	Bacillus zhanjiangensis Chen et al., 2012
Baia soyae	Baia soyae Guan et al., 2015
Bariatricus massiliensis	Bariatricus massiliensis Kämpfer et al. 2019
Bavariicoccus seileri	Bavariicoccus seileri Schmidt et al., 2009
Bhargavaea beijingensis	Bhargavaea beijingensis (Qiu et al., 2009) Verma et al., 2012
Bhargavaea cecembensis	Bhargavaea cecembensis R.Manorama, P.K.Pindi, G.S.N.Reddy & S.Shivaji, 2009
Bhargavaea ginsengi	Bhargavaea ginsengi (Qiu et al., 2009) Verma et al., 2012
Bhargavaea indica	Bhargavaea Manorama et al., 2009
Blautia argi	Blautia argi
Blautia coccoides	Blautia coccoides (Kaneuchi et al., 1976) Liu et al., 2008
Blautia faecicola	Blautia Liu et al., 2008
Blautia glucerasea	Blautia glucerasea Furuya et al., 2010
Blautia hansenii	Blautia hansenii (Holdeman & Moore, 1974) Liu et al., 2008
Blautia hominis	Blautia hominis
Blautia hydrogenotrophica	Blautia hydrogenotrophica (Bernalier et al., 1997) Liu et al., 2008
Blautia luti	Blautia luti (Simmering et al., 2002) Liu et al., 2008
Blautia marasmi	Blautia marasmi
Blautia obeum	Blautia obeum (Moore et al., 1976) Lawson & Finegold, 2015
Blautia producta	Blautia producta
Blautia schinkii	Blautia schinkii (Rieu-Lesme et al., 1997) Liu et al., 2008
Blautia stercoris	Blautia stercoris Park et al., 2012
Bombilactobacillus bombi	Bombilactobacillus bombi Bombi, 2020
Bombilactobacillus mellifer	Bombilactobacillus mellifer Zheng, Wittouck, Salvetti, Franz, Harris, Mattarelli, O'Toole, Pot, Vandamme, Walter, Watanabe, Wuyts, Felis, Gänzle & Lebeer, 2020
Bombilactobacillus mellis	Bombilactobacillus mellis Zheng, Wittouck, Salvetti, Franz, Harris, Mattarelli, O'Toole, Pot, Vandamme, Walter, Watanabe, Wuyts, Felis, Gänzle & Lebeer, 2020
Brassicibacter mesophilus	Brassicibacter mesophilus Fang et al., 2012
Brassicibacter thermophilus	Brassicibacter thermophilus Wang et al., 2015
Brevibacillus borstelensis	Brevibacillus borstelensis (Shida et al., 1995) Shida et al., 1996
Brevibacillus choshinensis	Brevibacillus choshinensis A
Brevibacillus laterosporus	Brevibacillus laterosporus (Laubach, 1916) Shida et al., 1996
Brevibacillus nitrificans	Brevibacillus nitrificans
Brevibacillus reuszeri	Brevibacillus reuszeri A
Brevibacillus thermoruber	Brevibacillus thermoruber (Manachini et al., 1985) Shida et al., 1996
Breznakia blatticola	Breznakia blatticola Tegtmeier et al., 2016
Breznakia pachnodae	Breznakia pachnodae Tegtmeier et al., 2016
Brochothrix campestris	Brochothrix campestris Talon et al., 1988
Brochothrix thermosphacta	Brochothrix thermosphacta (McLean & Sulzbacher, 1953) Sneath & Jones, 1976
Butyricicoccus faecihominis	Butyricicoccus faecihominis
Butyricicoccus pullicaecorum	Butyricicoccus pullicaecorum A
Caldalkalibacillus mannanilyticus	Caldalkalibacillus Xue et al., 2006
Caldalkalibacillus thermarum	Caldalkalibacillus thermarum Xue et al., 2006
Caldibacillus kokeshiiformis	Caldibacillus Coorevits et al., 2012
Caldibacillus thermoamylovorans	Caldibacillus thermoamylovorans (Combet-Blanc, Ollivier, Streicher, Patel, Dwivedi, Pot, Prensier & Garcia) Gupta, Patel, Saini & Chen, 2020
Caldibacillus thermolactis	Caldibacillus Coorevits et al., 2012
Caldicellulosiruptor acetigenus	Caldicellulosiruptor acetigenus (Nielsen et al., 1994) Onyenwoke et al., 2006
Caldicoprobacter faecalis	Caldicoprobacter faecalis (Winter et al., 1988) Bouanane-Darenfed et al., 2015
Caldicoprobacter guelmensis	Caldicoprobacter guelmensis Bouanane-Darenfed et al., 2013
Caloramator australicus	Caloramator australicus Ogg & Patel, 2009
Caloramator mitchellensis	Caloramator mitchellensis Ogg & Patel, 2011
Caloranaerobacter azorensis	Caloranaerobacter azorensis Wery et al., 2001
Caloranaerobacter ferrireducens	Caloranaerobacter ferrireducens Zeng et al., 2015
Caminicella sporogenes	Caminicella sporogenes Alain et al., 2002
Caproiciproducens galactitolivorans	Caproiciproducens galactitolivorans Kim et al., 2015
Carnobacterium alterfunditum	Carnobacterium alterfunditum Franzmann et al., 1993
Carnobacterium divergens	Carnobacterium divergens A
Carnobacterium funditum	Carnobacterium funditum Franzmann et al., 1993
Carnobacterium gallinarum	Carnobacterium gallinarum Collins et al., 1987
Carnobacterium iners	Carnobacterium iners Snauwaert et al., 2013
Carnobacterium inhibens	Carnobacterium inhibens Jöborn et al., 1999
Carnobacterium jeotgali	Carnobacterium jeotgali Kim et al., 2009
Carnobacterium maltaromaticum	Carnobacterium maltaromaticum (Miller et al., 1974) Mora et al., 2003
Carnobacterium mobile	Carnobacterium mobile Collins et al., 1987
Carnobacterium pleistocenium	Carnobacterium pleistocenium Pikuta et al., 2005
Carnobacterium viridans	Carnobacterium viridans Holley et al., 2002
Caryophanon latum	Caryophanon latum Peshkoff, 1939
Catabacter hongkongensis	Catabacter honkongensis Lau et al., 2014
Catellicoccus marimammalium	Catellicoccus marimammalium Lawson et al., 2006
Cellulosilyticum lentocellum	Cellulosilyticum lentocellum (Murray et al., 1987) Cai & Dong, 2010
Cellulosilyticum ruminicola	Cellulosilyticum ruminicola Cai & Dong, 2010
Chengkuizengella sediminis	Chengkuizengella sediminis Cao et al., 2017
Christensenella hongkongensis	Christensenella hongkongensis
Christensenella massiliensis	Christensenella massiliensis
Christensenella minuta	Christensenella minuta Morotomi et al., 2012
Christensenella timonensis	Christensenella timonensis
Chryseomicrobium deserti	Chryseomicrobium Arora et al., 2011
Chryseomicrobium palamuruense	Chryseomicrobium palamuruense Pindi et al., 2016
Clostridioides difficile	Clostridioides difficile E
Clostridioides mangenotii	Clostridioides mangenotii (McClung & McCoy, 1957) Lawson et al., 2016
Clostridium acetireducens	Clostridium acetireducens Örlygsson et al., 1996
Clostridium acidisoli	Clostridium acidisoli Kuhner et al., 2000
Clostridium aciditolerans	Clostridium aciditolerans Lee et al., 2007
Clostridium aerotolerans	Clostridium aerotolerans van Gylswyk & van der Toorn, 1987
Clostridium aestuarii	Clostridium aestuarii Kim et al., 2007
Clostridium akagii	Clostridium akagii Kuhner et al., 2000
Clostridium algidicarnis	Clostridium algidicarnis Lawson et al., 1995
Clostridium algidixylanolyticum	Clostridium algidixylanolyticum Broda et al., 2000
Clostridium algifaecis	Clostridium algifaecis Wu et al., 2014
Clostridium amazonense	Clostridium amazonense O'Neal et al., 2015
Clostridium amygdalinum	Clostridium amygdalinum Parshina et al., 2003
Clostridium amylolyticum	Clostridium amylolyticum Song & Dong, 2008
Clostridium arbusti	Clostridium arbusti Jung et al., 2010
Clostridium argentinense	Clostridium argentinense Suen et al., 1988
Clostridium aurantibutyricum	Clostridium aurantibutyricum
Clostridium autoethanogenum	Clostridium autoethanogenum
Clostridium baratii	Clostridium baratii (Prévot, 1938) Holdeman & Moore, 1970
Clostridium bolteae	Clostridium bolteae Song et al., 2003
Clostridium bornimense	Clostridium bornimense Hahnke et al., 2014
Clostridium botulinum	Clostridium botulinum A
Clostridium bowmanii	Clostridium bowmanii Spring et al., 2003
Clostridium budayi	Bacteria
Clostridium butyricum	Clostridium butyricum Prazmowski, 1880
Clostridium cadaveris	Clostridium cadaveris (Klein, 1899) McClung & McCoy, 1957
Clostridium carboxidivorans	Clostridium carboxidivorans Liou et al., 2005
Clostridium carnis	Clostridium carnis (Klein, 1904) Spray, 1939
Clostridium cavendishii	Clostridium cavendishii Bowman et al., 2010
Clostridium celatum	Clostridium celatum Hauschild & Holdeman, 1974
Clostridium celerecrescens	Clostridium celerecrescens Palop et al., 1989
Clostridium cellulosi	Clostridium cellulosi He et al., 1991
Clostridium cellulovorans	Clostridium cellulovorans Sleat et al., 1985
Clostridium chartatabidum	Clostridium chartatabidum Kelly et al., 1996
Clostridium chauvoei	Clostridium chauvoei (Arloing et al., 1887) Scott, 1928
Clostridium chromiireducens	Clostridium chromiireducens Inglett et al., 2011
Clostridium citroniae	Clostridium citroniae Warren et al., 2007
Clostridium clostridioforme	Clostridium clostridioforme (Burri & Ankersmit, 1906) Kaneuchi et al., 1976
Clostridium cochlearium	Clostridium cochlearium (Douglas et al., 1919) Bergey et al., 1923
Clostridium cocleatum	Clostridium cocleatum Kaneuchi et al., 1979
Clostridium colicanis	Clostridium colicanis
Clostridium colinum	Clostridium colinum
Clostridium collagenovorans	Clostridium collagenovorans Jain & Zeikus, 1988
Clostridium combesii	Clostridium combesii
Clostridium cylindrosporum	Clostridium cylindrosporum
Clostridium dakarense	Bacteria
Clostridium diolis	Clostridium diolis
Clostridium disporicum	Clostridium disporicum Horn, 1987
Clostridium drakei	Clostridium drakei Liou et al., 2005
Clostridium estertheticum	Clostridium estertheticum Collins et al., 1993
Clostridium fallax	Clostridium fallax (Weinberg & Seguin, 1915) Bergey et al., 1923
Clostridium felsineum	Clostridium felsineum (Carbone & Tombolato, 1917) Bergey et al., 1939
Clostridium fermenticellae	Bacteria
Clostridium fimetarium	Clostridium fimetarium Kotsyurbenko et al., 1997
Clostridium frigidicarnis	Clostridium frigidicarnis Broda et al., 1999
Clostridium frigoris	Clostridium frigoris Spring et al., 2003
Clostridium ganghwense	Clostridium ganghwense Kim et al., 2006
Clostridium gasigenes	Clostridium gasigenes Broda et al., 2000
Clostridium glycyrrhizinilyticum	Clostridium glycyrrhizinilyticum Sakuma et al., 2006
Clostridium grantii	Clostridium grantii Mountfort et al., 1996
Clostridium haemolyticum	Clostridium haemolyticum (Hall, 1929) Scott et al., 1935
Clostridium herbivorans	Clostridium herbivorans Varel et al., 1995
Clostridium hiranonis	Clostridium hiranonis Kitahara et al., 2001
Clostridium homopropionicum	Clostridium homopropionicum Dörner & Schink, 1991
Clostridium hydrogeniformans	Clostridium hydrogeniformans Bowman et al., 2010
Clostridium hylemonae	Clostridium hylemonae Kitahara et al., 2000
Clostridium ihumii	Bacteria
Clostridium indolis	Clostridium indolis McClung & McCoy, 1957
Clostridium innocuum	Clostridium innocuum Smith & King, 1962
Clostridium intestinale	Clostridium intestinale Lee et al., 1989
Clostridium isatidis	Clostridium isatidis Padden et al., 1999
Clostridium jeddahense	Clostridium jeddahense Lagier et al., 2016
Clostridium kogasensis	Bacteria
Clostridium lavalense	Clostridium lavalense Domingo et al., 2009
Clostridium leptum	Clostridium leptum Moore et al., 1976
Clostridium liquoris	Clostridium liquoris Yin et al., 2016
Clostridium ljungdahlii	Clostridium ljungdahlii Tanner et al., 1993
Clostridium lundense	Clostridium lundense Cirne et al., 2006
Clostridium magnum	Clostridium magnum Schink, 1984
Clostridium malenominatum	Clostridium malenominatum (Weinberg et al., 1937) Spray, 1948
Clostridium massiliodielmoense	Bacteria
Clostridium maximum	Clostridium maximum (Lindner, 1888) Lawson & Rainey, 2016
Clostridium merdae	Bacteria
Clostridium methylpentosum	Clostridium methylpentosum Himelbloom & Canale-Parola, 1989
Clostridium moniliforme	Clostridium moniliforme (Repaci, 1910) Lawson & Rainey, 2016
Clostridium nitritogenes	Bacteria
Clostridium nitrophenolicum	Clostridium nitrophenolicum Suresh et al., 2007
Clostridium novyi	Clostridium novyi (Migula, 1894) Bergey et al., 1923
Clostridium oceanicum	Clostridium oceanicum Smith, 1970
Clostridium oryzae	Clostridium oryzae Horino et al., 2015
Clostridium paradoxum	Clostridium paradoxum Li et al., 1993
Clostridium pascui	Clostridium pascui Wilde et al., 1997
Clostridium pasteurianum	Clostridium pasteurianum Winogradsky, 1895
Clostridium perfringens	Clostridium perfringens (Veillon & Zuber, 1898) Hauduroy et al., 1937
Clostridium polyendosporum	Clostridium polyendosporum (Duda et al., 1996) Rainey et al., 2016
Clostridium polynesiense	Bacteria
Clostridium polysaccharolyticum	Clostridium polysaccharolyticum (van Gylswyk, 1981) van Gylswyk et al., 1983
Clostridium populeti	Clostridium populeti Sleat & Mah, 1985
Clostridium punense	Clostridium punense Lanjekar et al., 2015
Clostridium puniceum	Clostridium puniceum Lund et al., 1981
Clostridium putrefaciens	Clostridium putrefaciens (McBryde, 1911) Sturges & Drake, 1927
Clostridium quinii	Clostridium quinii Svensson et al., 1995
Clostridium roseum	Clostridium josui Sukhumavasi et al., 1988
Clostridium saccharobutylicum	Clostridium saccharobutylicum Keis et al., 2001
Clostridium saccharogumia	Clostridium saccharogumia Clavel et al., 2007
Clostridium saccharolyticum	Clostridium saccharolyticum Murray et al., 1982
Clostridium saccharoperbutylacetonicum	Clostridium saccharoperbutylacetonicum Keis et al., 2001
Clostridium sardiniense	Clostridium sardiniense Prévot, 1938
Clostridium sartagoforme	Clostridium sartagoforme Partansky & Henry, 1935
Clostridium saudiense	Clostridium saudiense Angelakis et al., 2016
Clostridium scatologenes	Clostridium scatologenes (Weinberg & Ginsbourg, 1927) Prévot, 1948
Clostridium schirmacherense	Clostridium schirmacherense Alam et al., 2006
Clostridium scindens	Clostridium scindens Morris et al., 1985
Clostridium senegalense	Clostridium senegalense Mishra et al., 2015
Clostridium septicum	Clostridium septicum (Mace, 1889) Ford, 1927
Clostridium sphenoides	Clostridium sphenoides (Douglas et al., 1919) Bergey et al., 1923
Clostridium spiroforme	Clostridium spiroforme Kaneuchi et al., 1979
Clostridium sporogenes	Clostridium sporogenes (Metchnikoff, 1908) Bergey et al., 1923
Clostridium subterminale	Clostridium subterminale (Hall & Whitehead, 1927) Spray, 1948
Clostridium swellfunianum	Clostridium swellfunianum Liu et al., 2015
Clostridium symbiosum	Clostridium symbiosum (Stevens, 1956) Kaneuchi et al., 1976
Clostridium tagluense	Clostridium tagluense Suetin et al., 2009
Clostridium tarantellae	Clostridium tarantellae (Udey et al., 1977) Lawson & Rainey, 2016
Clostridium tepidiprofundi	Clostridium tepidiprofundi Slobodkina et al., 2008
Clostridium tepidum	Clostridium tepidum Dobritsa et al., 2017
Clostridium tertium	Clostridium tertium (Henry, 1917) Bergey et al., 1923
Clostridium tetani	Clostridium tetani (Flügge, 1886) Bergey et al., 1923
Clostridium tetanomorphum	Clostridium tetanomorphum
Clostridium thermoalcaliphilum	Clostridium thermoalcaliphilum Li et al., 1994
Clostridium thermobutyricum	Clostridium thermobutyricum Wiegel et al., 1989
Clostridium thermopalmarium	Clostridium thermopalmarium Soh et al., 1991
Clostridium tunisiense	Bacteria
Clostridium uliginosum	Clostridium uliginosum Matthies et al., 2001
Clostridium ventriculi	Clostridium ventriculi (Goodsir, 1842) Lawson & Rainey, 2016
Clostridium vincentii	Clostridium vincentii Mountfort et al., 1997
Clostridium viride	Clostridium viride Buckel et al., 1995
Clostridium vulturis	Clostridium vulturis Paek et al., 2015
Clostridium xylanolyticum	Clostridium xylanolyticum Rogers & Baecker, 1991
Cohnella boryungensis	Cohnella boryungensis Yoon & Jung, 2012
Cohnella collisoli	Cohnella collisoli Lee et al., 2015
Cohnella damuensis	Cohnella damuensis Luo et al., 2010
Cohnella endophytica	Cohnella endophytica
Cohnella formosensis	Cohnella formosensis Hameed et al., 2013
Cohnella humi	Cohnella Kämpfer et al., 2006
Cohnella lubricantis	Cohnella lubricantis Kämpfer et al., 2017
Cohnella lupini	Cohnella lupini Flores-Félix et al., 2014
Cohnella panacarvi	Cohnella panacarvi Yoon et al., 2011
Cohnella phaseoli	Cohnella phaseoli García-Fraile et al., 2008
Cohnella saccharovorans	Cohnella saccharovorans Choi et al., 2016
Companilactobacillus alimentarius	Companilactobacillus alimentarius (Zheng, Wittouck, Salvetti, Franz, Harris, Mattarelli, O'Toole, Pot, Vandamme, Walter, Watanabe, Wuyts, Felis, Gänzle & Lebeer, 2020) Paralimentarius, 2020
Companilactobacillus allii	Companilactobacillus allii Zheng, Wittouck, Salvetti, Franz, Harris, Mattarelli, O'Toole, Pot, Vandamme, Walter, Watanabe, Wuyts, Felis, Gänzle & Lebeer, 2020
Companilactobacillus bobalius	Companilactobacillus bobalius
Companilactobacillus crustorum	Companilactobacillus crustorum Crustorum, 2020
Companilactobacillus farciminis	Companilactobacillus farciminis Farciminis, 2020
Companilactobacillus furfuricola	Companilactobacillus furfuricola Furfuricola, 2020
Companilactobacillus futsaii	Companilactobacillus futsaii Futsaii, 2020
Companilactobacillus ginsenosidimutans	Companilactobacillus ginsenosidimutans
Companilactobacillus insicii	Companilactobacillus insicii Insicii, 2020
Companilactobacillus kimchiensis	Companilactobacillus kimchiensis (Zheng, Wittouck, Salvetti, Franz, Harris, Mattarelli, O'Toole, Pot, Vandamme, Walter, Watanabe, Wuyts, Felis, Gänzle & Lebeer, 2020) Kimchiensis, 2020
Companilactobacillus kimchii	Companilactobacillus kimchii (Zheng, Wittouck, Salvetti, Franz, Harris, Mattarelli, O'Toole, Pot, Vandamme, Walter, Watanabe, Wuyts, Felis, Gänzle & Lebeer, 2020) Kimchiensis, 2020
Companilactobacillus mindensis	Companilactobacillus mindensis Zheng, Wittouck, Salvetti, Franz, Harris, Mattarelli, O'Toole, Pot, Vandamme, Walter, Watanabe, Wuyts, Felis, Gänzle & Lebeer, 2020
Companilactobacillus musae	Companilactobacillus musae Musae, 2020
Companilactobacillus nantensis	Companilactobacillus nantensis Zheng, Wittouck, Salvetti, Franz, Harris, Mattarelli, O'Toole, Pot, Vandamme, Walter, Watanabe, Wuyts, Felis, Gänzle & Lebeer, 2020
Companilactobacillus nodensis	Companilactobacillus nodensis Zheng, Wittouck, Salvetti, Franz, Harris, Mattarelli, O'Toole, Pot, Vandamme, Walter, Watanabe, Wuyts, Felis, Gänzle & Lebeer, 2020
Companilactobacillus paralimentarius	Companilactobacillus paralimentarius (Zheng, Wittouck, Salvetti, Franz, Harris, Mattarelli, O'Toole, Pot, Vandamme, Walter, Watanabe, Wuyts, Felis, Gänzle & Lebeer, 2020) Paralimentarius, 2020
Companilactobacillus tucceti	Companilactobacillus tucceti Tucceti, 2020
Companilactobacillus versmoldensis	Companilactobacillus versmoldensis Zheng, Wittouck, Salvetti, Franz, Harris, Mattarelli, O'Toole, Pot, Vandamme, Walter, Watanabe, Wuyts, Felis, Gänzle & Lebeer, 2020
Convivina intestini	Convivina intestini Praet et al., 2015
Coprobacillus cateniformis	Coprobacillus cateniformis Kageyama & Benno, 2000
Coprococcus comes	Coprococcus comes Holdeman & Moore, 1974
Corticicoccus populi	Corticicoccus populi Li et al., 2017
Crassaminicella profunda	Crassaminicella profunda Lakhal et al., 2015
Croceifilum oryzae	Croceifilum oryzae Hatayama & Kuno, 2015
Cuneatibacter caecimuris	Cuneatibacter caecimuris Lagkouvardos et al., 2016
Cytobacillus ciccensis	Cytobacillus ciccensis
Cytobacillus depressus	Cytobacillus depressus
Cytobacillus eiseniae	Cytobacillus eiseniae
Cytobacillus gottheilii	Cytobacillus gottheilii A
Cytobacillus horneckiae	Cytobacillus horneckiae (Vaishampayan, Probst, Krishnamurthi, Ghosh, Osman, McDowall, Ruckmani, Mayilraj & Venkateswaran) Patel & Gupta, 2020
Cytobacillus kochii	Cytobacillus kochii
Cytobacillus purgationiresistens	Cytobacillus
Defluviitalea raffinosedens	Defluviitalea raffinosedens Ma et al., 2017
Defluviitalea saccharophila	Defluviitalea saccharophila Jabari et al., 2012
Dehalobacter restrictus	Dehalobacter restrictus Holliger et al., 1998
Dellaglioa algida	Dellaglioa algida Algida, 2020
Dendrosporobacter quercicolus	Dendrosporobacter quercicolus (Stankewich et al., 1971) Strömpl et al., 2000
Desemzia incerta	Desemzia incerta (Steinhaus, 1941) Stackebrandt et al., 1999
Desnuesiella massiliensis	Desnuesiella massiliensis
Desulfitispora alkaliphila	Desulfitispora alkaliphila Sorokin & Muyzer, 2010
Desulfitispora elongata	Desulfitispora elongata Sorokin & Chernyh, 2017
Desulfitobacterium chlororespirans	Desulfitobacterium chlororespirans Sanford et al., 2001
Desulfitobacterium dehalogenans	Desulfitobacterium dehalogenans Utkin et al., 1994
Desulfitobacterium hafniense	Desulfitobacterium hafniense Christiansen & Ahring, 1996
Desulfitobacterium metallireducens	Desulfitobacterium metallireducens Finneran et al., 2002
Desulfocucumis palustris	Desulfocucumis palustris Watanabe et al., 2017
Desulfofarcimen intricatum	Desulfofarciminaceae
Desulfofundulus thermobenzoicus	Desulfovirgulaceae
Desulfohalotomaculum alkaliphilum	Desulfohalotomaculum
Desulfohalotomaculum halophilum	Desulfohalotomaculum
Desulfohalotomaculum peckii	Desulfohalotomaculum
Desulfonispora thiosulfatigenes	Desulfonispora thiosulfatigenes Denger et al., 1999
Desulfosporosinus acididurans	Desulfosporosinus acididurans Sánchez-Andrea et al., 2015
Desulfosporosinus acidiphilus	Desulfosporosinus acidiphilus Alazard et al., 2012
Desulfosporosinus auripigmenti	Desulfosporosinus auripigmenti (Newman et al., 2000) Stackebrandt et al., 2003
Desulfosporosinus fructosivorans	Desulfosporosinus fructosivorans Vandieken et al., 2017
Desulfosporosinus hippei	Desulfosporosinus hippei Vatsurina et al., 2008
Desulfosporosinus lacus	Desulfosporosinus lacus Ramamoorthy et al., 2006
Desulfosporosinus meridiei	Desulfosporosinus meridiei Robertson et al., 2001
Desulfosporosinus nitroreducens	Desulfosporosinus nitroreducens Vandieken et al., 2017
Desulfosporosinus orientis	Desulfosporosinus orientis (Campbell & Postgate, 1965) Stackebrandt et al., 1997
Desulfosporosinus youngiae	Desulfosporosinus youngiae Lee et al., 2009
Desulfotomaculum aeronauticum	Desulfotomaculum aeronauticum Hagenauer et al., 1997
Desulfotomaculum guttoideum	Desulfotomaculum guttoideum Gogotova & Vainstein, 1986
Desulfotomaculum reducens	Desulfotomaculum reducens Visser et al., 2016
Desulfotomaculum salinum	Desulfotomaculales
Desulfuribacillus alkaliarsenatis	Desulfuribacillus alkaliarsenatis Sorokin et al., 2012
Dialister invisus	Dialister invisus Downes et al., 2003
Dialister micraerophilus	Dialister micraerophilus Jumas-Bilak et al., 2005
Dolosicoccus paucivorans	Dolosicoccus paucivorans Collins et al., 1999
Domibacillus antri	Domibacillus antri Xu et al., 2016
Domibacillus epiphyticus	Domibacillus epiphyticus Verma et al., 2017
Domibacillus indicus	Domibacillus indicus Sharma et al., 2014
Domibacillus iocasae	Domibacillus iocasae Sun & Sun, 2016
Domibacillus mangrovi	Domibacillus mangrovi Verma et al., 2017
Domibacillus robiginosus	Domibacillus robiginosus Seiler et al., 2013
Domibacillus tundrae	Domibacillus tundrae Gyeong et al., 2015
Dorea formicigenerans	Dorea formicigenerans (Holdeman & Moore, 1974) Taras et al., 2002
Ectobacillus funiculus	Ectobacillus funiculus
Ectobacillus panaciterrae	Ectobacillus panaciterrae
Effusibacillus consociatus	Effusibacillus consociatus (Glaeser et al., 2013) Watanabe et al., 2014
Eisenbergiella massiliensis	Eisenbergiella massiliensis
Eisenbergiella tayi	Eisenbergiella tayi Amir et al., 2014
Emergencia timonensis	Emergencia timonensis
Enterocloster aldenensis	Enterocloster aldenensis
Enterocloster asparagiformis	Enterocloster asparagiformis
Enterocloster bolteae	Enterocloster bolteae
Enterocloster citroniae	Enterocloster citroniae
Enterocloster clostridioformis	Enterocloster clostridioformis A
Enterococcus alcedinis	Enterococcus alcedinis Frolková et al., 2013
Enterococcus aquimarinus	Enterococcus aquimarinus Svec et al., 2005
Enterococcus asini	Enterococcus asini de Vaux et al., 1998
Enterococcus avium	Enterococcus asini de Vaux et al., 1998
Enterococcus bulliens	Enterococcus bulliens Kadri et al., 2016
Enterococcus camelliae	Enterococcus camelliae Sukontasing et al., 2007
Enterococcus canintestini	Enterococcus canintestini Naser et al., 2005
Enterococcus canis	Enterococcus canis De Graef et al., 2003
Enterococcus casseliflavus	Enterococcus casseliflavus
Enterococcus cecorum	Enterococcus cecorum (Devriese et al., 1983) Williams et al., 1989
Enterococcus columbae	Enterococcus columbae Devriese et al., 1993
Enterococcus crotali	Enterococcus crotali McLaughlin et al., 2017
Enterococcus devriesei	Enterococcus devriesei Svec et al., 2005
Enterococcus diestrammenae	Enterococcus diestrammenae Kim et al., 2013
Enterococcus dispar	Enterococcus dispar Collins et al., 1991
Enterococcus durans	Enterococcus durans
Enterococcus eurekensis	Enterococcus eurekensis Cotta et al., 2013
Enterococcus faecium	Enterococcus faecium (Orla-Jensen, 1919) Schleifer & Kilpper-Bälz, 1984
Enterococcus gallinarum	Enterococcus gallinarum (Bridge & Sneath, 1982) Collins et al., 1984
Enterococcus gilvus	Enterococcus gilvus Tyrrell et al., 2002
Enterococcus haemoperoxidus	Enterococcus haemoperoxidus Švec et al., 2001
Enterococcus hermanniensis	Enterococcus hermanniensis Koort et al., 2004
Enterococcus hirae	Enterococcus hirae Farrow & Collins, 1985
Enterococcus italicus	Enterococcus italicus Fortina et al., 2004
Enterococcus lactis	Enterococcus lactis Morandi et al., 2012
Enterococcus lemanii	Enterococcus lemanii Cotta et al., 2013
Enterococcus malodoratus	Enterococcus malodoratus
Enterococcus massiliensis	Enterococcus massiliensis
Enterococcus moraviensis	Enterococcus moraviensis Švec et al., 2001
Enterococcus mundtii	Enterococcus mundtii Collins et al., 1986
Enterococcus olivae	Enterococcus olivae Lucena-Padrós et al., 2014
Enterococcus pallens	Enterococcus pallens Tyrrell et al., 2002
Enterococcus phoeniculicola	Enterococcus phoeniculicola Law-Brown & Meyers, 2003
Enterococcus plantarum	Enterococcus plantarum Švec et al., 2012
Enterococcus pseudoavium	Enterococcus pseudoavium Collins et al., 1989
Enterococcus raffinosus	Enterococcus raffinosus Collins et al., 1989
Enterococcus ratti	Enterococcus ratti Teixeira et al., 2001
Enterococcus rivorum	Enterococcus rivorum Niemi et al., 2012
Enterococcus rotai	Enterococcus rotai Sedlácek et al., 2012
Enterococcus saccharolyticus	Enterococcus saccharolyticus (Farrow et al., 1985) Rodrigues & Collins, 1991
Enterococcus saigonensis	Enterococcus saigonensis Harada et al., 2016
Enterococcus silesiacus	Enterococcus silesiacus Svec et al., 2006
Enterococcus sulfureus	Enterococcus sulfureus Martinez-Murcia & Collins, 1991
Enterococcus termitis	Enterococcus termitis Svec et al., 2006
Enterococcus thailandicus	Enterococcus thailandicus Tanasupawat et al., 2008
Enterococcus ureasiticus	Enterococcus ureasiticus Sistek et al., 2012
Enterococcus ureilyticus	Enterococcus ureilyticus Sedlácek et al., 2013
Enterococcus viikkiensis	Enterococcus viikkiensis Rahkila et al., 2011
Enterococcus villorum	Enterococcus villorum Vancanneyt et al., 2001
Enterococcus wangshanyuanii	Enterococcus wangshanyuanii
Enterococcus xiangfangensis	Enterococcus xiangfangensis Li et al., 2014
Ercella succinigenes	Ercella succinigenes van Gelder et al., 2014
Eremococcus coleocola	Eremococcus coleocola Collins et al., 1999
Erysipelatoclostridium ramosum	Erysipelatoclostridium ramosum
Erysipelothrix inopinata	Erysipelothrix inopinata Verbarg et al., 2004
Erysipelothrix larvae	Erysipelothrix larvae Bang et al., 2016
Ethanoligenens harbinense	Ethanoligenens harbinense Xing et al., 2006
Eubacterium barkeri	Eubacterium barkeri (Stadtman et al., 1972) Collins et al., 1994
Eubacterium brachy	Eubacterium brachy Holdeman et al., 1980
Eubacterium callanderi	Eubacterium callanderi Mountfort et al., 1988
Eubacterium coprostanoligenes	Eubacterium coprostanoligenes Freier et al., 1994
Eubacterium eligens	Eubacterium eligens Holdeman & Moore, 1974
Eubacterium infirmum	Eubacterium infirmum Cheeseman et al., 1996
Eubacterium limosum	Eubacterium limosum (Eggerth, 1935) Prévot, 1938
Eubacterium minutum	Eubacterium minutum Poco et al., 1996
Eubacterium multiforme	Eubacterium multiforme (Distaso, 1911) Holdeman & Moore, 1970
Eubacterium nodatum	Eubacterium nodatum Holdeman et al., 1980
Eubacterium oxidoreducens	Eubacterium oxidoreducens Krumholz & Bryant, 1986
Eubacterium pyruvativorans	Eubacterium pyruvativorans Wallace et al., 2003
Eubacterium ramulus	Eubacterium ramulus Moore et al., 1976
Eubacterium rectale	Eubacterium rectale (Hauduroy et al., 1937) Prévot, 1938
Eubacterium ruminantium	Eubacterium ruminantium Bryant, 1959
Eubacterium siraeum	Eubacterium siraeum Moore et al., 1976
Eubacterium sulci	Eubacterium sulci (Cato et al., 1985) Jalava & Eerola, 1999
Eubacterium tenue	Eubacterium tenue (Bergey et al., 1923) Holdeman & Moore, 1970
Eubacterium uniforme	Eubacterium uniforme van Gylswyk & van der Toorn, 1985
Eubacterium ventriosum	Eubacterium ventriosum (Tissier, 1908) Prévot, 1938
Eubacterium xylanophilum	Eubacterium xylanophilum van Gylswyk & van der Toorn, 1985
Evansella cellulosilytica	Evansella cellulosilytica
Evansella vedderi	Evansella
Exiguobacterium acetylicum	Exiguobacterium acetylicum (Levine & Soppeland, 1926) Farrow et al., 1994
Exiguobacterium antarcticum	Exiguobacterium antarcticum Frühling et al., 2002
Exiguobacterium artemiae	Exiguobacterium artemiae López-Cortés et al., 2006
Exiguobacterium aurantiacum	Exiguobacterium aurantiacum A
Exiguobacterium soli	Exiguobacterium soli
Exiguobacterium undae	Exiguobacterium undae Frühling et al., 2002
Exilispira thermophila	Exilispira thermophila Imachi et al., 2008
Extibacter muris	Extibacter muris Lagkouvardos et al., 2017
Facklamia hominis	Facklamia hominis Collins et al., 1997
Facklamia languida	Facklamia languida Lawson et al., 1999
Facklamia miroungae	Facklamia miroungae Hoyles et al., 2001
Facklamia sourekii	Facklamia sourekii Collins et al., 1999
Facklamia tabacinasalis	Facklamia tabacinasalis Collins et al., 1999
Faecalibacterium prausnitzii	Faecalibacterium prausnitzii I
Faecalicatena contorta	Faecalicatena contorta (Prévot, 1947) Sakamoto et al., 2017
Faecalicatena fissicatena	Faecalicatena fissicatena (Taylor, 1972) Sakamoto et al., 2017
Faecalicatena orotica	Faecalicatena orotica (Wachsman & Barker, 1954) Sakamoto et al., 2017
Faecalimonas umbilicata	Faecalimonas umbilicata Sakamoto et al., 2017
Falcatimonas natans	Falcatimonas natans Watanabe et al., 2016
Falsibacillus albus	Falsibacillus albus
Falsibacillus pallidus	Falsibacillus pallidus (Zhou et al., 2008) Zhou et al., 2009
Fermentibacillus polygoni	Fermentibacillus polygoni Hirota et al., 2016
Fervidicella metallireducens	Fervidicella metallireducens Ogg & Patel, 2010
Fictibacillus aquaticus	Fontibacillus aquaticus Saha et al., 2010
Fictibacillus arsenicus	Fictibacillus arsenicus (Shivaji et al., 2005) Glaeser et al., 2013
Fictibacillus barbaricus	Fictibacillus barbaricus (Täubel et al., 2003) Glaeser et al., 2013
Fictibacillus gelatini	Fictibacillus gelatini (De Clerck et al., 2004) Glaeser et al., 2013
Fictibacillus halophilus	Fictibacillus halophilus Sharma et al., 2016
Fictibacillus iocasae	Fictibacillaceae
Fictibacillus rigui	Fictibacillus rigui (Baik et al., 2010) Glaeser et al., 2013
Filibacter limicola	Filibacter limicola Maiden & Jones, 1985
Flavonifractor plautii	Flavonifractor plautii (Séguin, 1928) Carlier et al., 2010
Floricoccus penangensis	Floricoccus penangensis
Floricoccus tropicus	Floricoccus tropicus
Fodinicola feengrottensis	Fodinicola feengrottensis Carlsohn et al., 2008
Fontibacillus panacisegetis	Fontibacillus panacisegetis Lee et al., 2011
Fontibacillus solani	Fontibacillus solani Ramírez-Bahena et al., 2015
Fonticella tunisiensis	Fonticella tunisiensis Fraj et al., 2013
Fournierella massiliensis	Fournierella massiliensis Togo et al., 2017
Fredinandcohnia humi	Fredinandcohnia humi
Frisingicoccus caecimuris	Frisingicoccus caecimuris Lagkouvardos et al., 2016
Fructilactobacillus florum	Fructilactobacillus florum Florum, 2020
Fructilactobacillus fructivorans	Fructilactobacillus fructivorans (Zheng, Wittouck, Salvetti, Franz, Harris, Mattarelli, O'Toole, Pot, Vandamme, Walter, Watanabe, Wuyts, Felis, Gänzle & Lebeer, 2020) Fructivorans, 2020
Fructilactobacillus ixorae	Fructilactobacillus ixorae Ixorae, 2020
Fructilactobacillus lindneri	Fructilactobacillus lindneri Lindneri, 2020
Fructilactobacillus sanfranciscensis	Fructilactobacillus sanfranciscensis Sanfranciscensis, 2020
Fructilactobacillus vespulae	Fructilactobacillus vespulae (Zheng, Wittouck, Salvetti, Franz, Harris, Mattarelli, O'Toole, Pot, Vandamme, Walter, Watanabe, Wuyts, Felis, Gänzle & Lebeer, 2020) Vespulae, 2020
Fructobacillus durionis	Fructobacillus durionis (Leisner et al., 2005) Endo & Okada, 2008
Fructobacillus ficulneus	Fructobacillus ficulneus (Antunes et al., 2002) Endo & Okada, 2008
Fructobacillus fructosus	Fructobacillus fructosus (Kodama, 1956) Endo & Okada, 2008
Fructobacillus pseudoficulneus	Fructobacillus pseudoficulneus (Chambel et al., 2006) Endo & Okada, 2008
Fructobacillus tropaeoli	Fructobacillus tropaeoli Endo et al., 2011
Fuchsiella ferrireducens	Fuchsiella ferrireducens Zhilina et al., 2015
Furfurilactobacillus curtus	Furfurilactobacillus curtus Curtus, 2020
Furfurilactobacillus rossiae	Furfurilactobacillus rossiae Rossiae, 2020
Furfurilactobacillus siliginis	Furfurilactobacillus siliginis Siliginis, 2020
Fusibacter fontis	Fusibacter fontis Fadhlaoui et al., 2015
Fusibacter paucivorans	Fusibacter paucivorans Ravot et al., 1999
Fusicatenibacter saccharivorans	Fusicatenibacter saccharivorans Takada et al., 2013
Gemella bergeri	Gemella bergeri Collins et al., 1998
Gemella cuniculi	Gemella cuniculi Hoyles et al., 2000
Gemella haemolysans	Gemella haemolysans B
Gemella morbillorum	Gemella morbillorum (Prévot, 1933) Kilpper-Bälz & Schleifer, 1988
Gemella palaticanis	Gemella palaticanis Collins et al., 1999
Gemella sanguinis	Gemella sanguinis Collins et al., 1999
Gemmiger formicilis	Gemmiger formicilis Gossling & Moore, 1975
Geobacillus kaustophilus	Geobacillus kaustophilus
Geobacillus stearothermophilus	Geobacillus stearothermophilus (Donk, 1920) Nazina et al., 2001
Geobacillus subterraneus	Geobacillus subterraneus Nazina et al., 2001
Geosporobacter subterraneus	Geosporobacter subterraneus Klouche et al., 2007
Globicatella sanguinis	Globicatella sanguinis Collins et al., 1995
Globicatella sulfidifaciens	Globicatella sulfidifaciens Vandamme et al., 2001
Gorillibacterium massiliense	Gorillibacterium massiliense Keita et al., 2017
Gottfriedia luciferensis	Gottfriedia luciferensis B
Gottfriedia solisilvae	Gottfriedia solisilvae
Gottschalkia acidurici	Gottschalkia acidurici (Liebert, 1909) Poehlein et al., 2017
Gottschalkia purinilytica	Gottschalkia purinilytica (Dürre et al., 1981) Poehlein et al., 2017
Gracilibacillus timonensis	Gracilibacillus Wainoe et al., 1999
Gracilibacillus xinjiangensis	Gracilibacillus Wainoe et al., 1999
Gracilibacter thermotolerans	Gracilibacter thermotolerans Lee et al., 2006
Granulicatella adiacens	Granulicatella adiacens (Bouvet et al., 1989) Collins & Lawson, 2000
Granulicatella balaenopterae	Granulicatella balaenopterae (Lawson et al., 1999) Collins & Lawson, 2000
Granulicatella elegans	Granulicatella elegans (Roggenkamp et al., 1999) Collins & Lawson, 2000
Halalkalibacillus halophilus	Halalkalibacillus halophilus Echigo et al., 2007
Halobacillus andaensis	Halobacillus andaensis Wang et al., 2015
Halobacillus dabanensis	Halobacillus dabanensis Liu et al., 2005
Halobacillus faecis	Halobacillus faecis An et al., 2007
Halobacillus halophilus	Halobacillus halophilus (Claus et al., 1984) Spring et al., 1996
Halobacillus sediminis	Halobacillus sediminis Kim et al., 2015
Halobacillus yeomjeoni	Halobacillus yeomjeoni Yoon et al., 2005
Haloimpatiens lingqiaonensis	Haloimpatiens lingqiaonensis Wu et al., 2016
Halolactibacillus halophilus	Halolactibacillus halophilus Ishikawa et al., 2005
Halolactibacillus miurensis	Halolactibacillus miurensis Ishikawa et al., 2005
Haloplasma contractile	Haloplasma contractile Antunes et al., 2008
Harryflintia acetispora	Harryflintia acetispora Petzoldt et al., 2016
Hathewaya histolytica	Hathewaya histolytica (Weinberg & Seguin, 1916) Lawson & Rainey, 2016
Hathewaya limosa	Hathewaya limosa (André, 1948) Lawson & Rainey, 2016
Hathewaya proteolytica	Hathewaya proteolytica (Jain & Zeikus, 1988) Lawson & Rainey, 2016
Heliobacillus mobilis	Heliobacillus mobilis Beer-Romero & Guest, 1998
Heliophilum fasciatum	Heliophilum fasciatum Ormerod et al., 1996
Heliorestis acidaminivorans	Heliorestis acidaminivorans
Heliorestis baculata	Heliorestis baculata Bryantseva et al., 2001
Herbinix hemicellulosilytica	Herbinix hemicellulosilytica Koeck et al., 2015
Herbinix luporum	Herbinix luporum Koeck et al., 2016
Hespellia porcina	Hespellia porcina Whitehead et al., 2004
Hespellia stercorisuis	Hespellia stercorisuis Whitehead et al., 2004
Heyndrickxia oleronia	Heyndrickxia oleronia (Kuhnigk, Borst, Breunig, Konig, Collins, Hutson & Kampfer) Gupta, Patel, Saini & Chen, 2020
Heyndrickxia sporothermodurans	Heyndrickxia sporothermodurans A
Holdemania massiliensis	Holdemania massiliensis Mishra et al., 2016
Holzapfelia floricola	Holzapfelia floricola Floricola, 2020
Howardella ureilytica	Howardella ureilytica Cook et al., 2007
Hungateiclostridium aldrichii	Hungateiclostridium
Hungateiclostridium alkalicellulosi	Hungateiclostridium
Hungateiclostridium cellulolyticum	Hungateiclostridium
Hungateiclostridium clariflavum	Hungateiclostridium
Hungateiclostridium saccincola	Hungateiclostridium
Hungateiclostridium straminisolvens	Hungateiclostridium straminisolvens
Hungateiclostridium thermocellum	Hungateiclostridium thermocellum
Hungatella effluvii	Hungatella effluvii Kaur et al., 2014
Hungatella hathewayi	Hungatella hathewayi (Steer et al., 2002) Kaur et al., 2014
Hungatella xylanolytica	Hungatella Kaur et al., 2014
Hydrogenispora ethanolica	Hydrogenispora ethanolica Liu et al., 2014
Hydrogenoanaerobacterium saccharovorans	Hydrogenoanaerobacterium saccharovorans Song & Dong, 2009
Ignavigranum ruoffiae	Ignavigranum ruoffiae Collins et al., 1999
Intestinibacillus massiliensis	Intestinibacillus massiliensis
Intestinibacter bartlettii	Intestinibacter bartlettii A
Intestinimonas butyriciproducens	Intestinimonas butyriciproducens Kläring et al., 2013
Irregularibacter muris	Irregularibacter muris Lagkouvardos et al., 2016
Isobaculum melis	Isobaculum melis Collins et al., 2002
Jeotgalibaca arthritidis	Jeotgalibaca arthritidis Zamora et al., 2017
Jeotgalibaca dankookensis	Jeotgalibaca dankookensis Lee et al., 2014
Jeotgalibaca porci	Jeotgalibaca porci Zamora et al., 2017
Jeotgalibacillus alimentarius	Jeotgalibacillus alimentarius Yoon et al., 2001
Jeotgalibacillus campisalis	Jeotgalibacillus campisalis (Yoon et al., 2004) Yoon et al., 2010
Jeotgalibacillus malaysiensis	Jeotgalibacillus malaysiensis Yaakop et al., 2015
Jeotgalibacillus marinus	Jeotgalibacillus marinus (Rüger & Richter, 1979) Yoon et al., 2010
Jeotgalibacillus salarius	Jeotgalibacillus salarius Yoon et al., 2010
Jeotgalibacillus soli	Jeotgalibacillus soli Cunha et al., 2012
Jeotgalibacillus terrae	Jeotgalibacillus terrae Srinivas et al., 2016
Jeotgalicoccus halotolerans	Jeotgalicoccus halotolerans Yoon et al., 2003
Jeotgalicoccus huakuii	Jeotgalicoccus huakuii Guo et al., 2010
Jeotgalicoccus nanhaiensis	Jeotgalicoccus nanhaiensis Liu et al., 2011
Jeotgalicoccus psychrophilus	Jeotgalicoccus psychrophilus Yoon et al., 2003
Jeotgalicoccus schoeneichii	Jeotgalicoccus schoeneichii Glaeser et al., 2016
Johnsonella ignava	Johnsonella ignava Moore & Moore, 1994
Kandleria vitulina	Kandleria vitulina (Sharpe et al., 1973) Salvetti et al., 2011
Keratinibaculum paraultunense	Keratinibaculum paraultunense Huang et al., 2015
Kineothrix alysoides	Kineothrix alysoides Haas & Blanchard, 2017
Kurthia gibsonii	Kurthia gibsonii Shaw & Keddie, 1983
Kurthia massiliensis	Kurthia massiliensis Roux et al., 2013
Kurthia populi	Kurthia populi Fang et al., 2015
Kurthia senegalensis	Kurthia senegalensis Roux et al., 2016
Kurthia sibirica	Kurthia sibirica Belikova et al., 1988
Kurthia zopfii	Kurthia zopfii (Kurth, 1883) Trevisan, 1885
Lachnoanaerobaculum gingivalis	Lachnoanaerobaculum gingivalis
Lachnoclostridium pacaense	Lachnospiraceae
Lachnoclostridium phytofermentans	Lachnoclostridium phytofermentans A
Lachnospira multipara	Lachnospira multipara Bryant & Small, 1956
Lachnotalea glycerini	Lachnotalea glycerini Jarzembowska et al., 2016
Lacrimispora aerotolerans	Lacrimispora aerotolerans
Lacrimispora algidixylanolytica	Lacrimispora algidixylanolytica
Lacrimispora amygdalina	Lacrimispora amygdalina A
Lacrimispora indolis	Lacrimispora indolis
Lacrimispora saccharolytica	Lacrimispora saccharolytica
Lacrimispora sphenoides	Lacrimispora sphenoides A
Lacticaseibacillus brantae	Lacticaseibacillus brantae Brantae, 2020
Lacticaseibacillus camelliae	Lacticaseibacillus camelliae Zheng, Wittouck, Salvetti, Franz, Harris, Mattarelli, O'Toole, Pot, Vandamme, Walter, Watanabe, Wuyts, Felis, Gänzle & Lebeer, 2020
Lacticaseibacillus casei	Lacticaseibacillus casei Zheng, Wittouck, Salvetti, Franz, Harris, Mattarelli, O'Toole, Pot, Vandamme, Walter, Watanabe, Wuyts, Felis, Gänzle & Lebeer, 2020
Lacticaseibacillus hulanensis	Lacticaseibacillus hulanensis Zheng, Wittouck, Salvetti, Franz, Harris, Mattarelli, O'Toole, Pot, Vandamme, Walter, Watanabe, Wuyts, Felis, Gänzle & Lebeer, 2020
Lacticaseibacillus manihotivorans	Lacticaseibacillus manihotivorans Manihotivorans, 2020
Lacticaseibacillus nasuensis	Lacticaseibacillus nasuensis Nasuensis, 2020
Lacticaseibacillus pantheris	Lacticaseibacillus pantheris (Zheng, Wittouck, Salvetti, Franz, Harris, Mattarelli, O'Toole, Pot, Vandamme, Walter, Watanabe, Wuyts, Felis, Gänzle & Lebeer, 2020) Pantheris, 2020
Lacticaseibacillus paracasei	Lacticaseibacillus paracasei (Zheng, Wittouck, Salvetti, Franz, Harris, Mattarelli, O'Toole, Pot, Vandamme, Walter, Watanabe, Wuyts, Felis, Gänzle & Lebeer, 2020) Paracasei Subsp.Paracasei, 2020
Lacticaseibacillus porcinae	Lacticaseibacillus porcinae Porcinae, 2020
Lacticaseibacillus rhamnosus	Lacticaseibacillus rhamnosus Rhamnosus, 2020
Lacticaseibacillus saniviri	Lacticaseibacillus saniviri Saniviri, 2020
Lacticaseibacillus sharpeae	Lacticaseibacillus sharpeae Zheng, Wittouck, Salvetti, Franz, Harris, Mattarelli, O'Toole, Pot, Vandamme, Walter, Watanabe, Wuyts, Felis, Gänzle & Lebeer, 2020
Lacticaseibacillus songhuajiangensis	Lacticaseibacillus songhuajiangensis (Zheng, Wittouck, Salvetti, Franz, Harris, Mattarelli, O'Toole, Pot, Vandamme, Walter, Watanabe, Wuyts, Felis, Gänzle & Lebeer, 2020) Zheng, Wittouck, Salvetti, Franz, Harris, Mattarelli, O'Toole, Pot, Vandamme, Walter, Watanabe, Wuyts, Felis, Gänzle & Lebeer, 2020
Lacticaseibacillus thailandensis	Lacticaseibacillus thailandensis (Zheng, Wittouck, Salvetti, Franz, Harris, Mattarelli, O'Toole, Pot, Vandamme, Walter, Watanabe, Wuyts, Felis, Gänzle & Lebeer, 2020) Zheng, Wittouck, Salvetti, Franz, Harris, Mattarelli, O'Toole, Pot, Vandamme, Walter, Watanabe, Wuyts, Felis, Gänzle & Lebeer, 2020
Lacticaseibacillus zeae	Lacticaseibacillus zeae
Lacticigenium naphtae	Lacticigenium naphthae Iino et al., 2009
Lacticigenium naphthae	Lacticigenium naphthae Iino et al., 2009
Lactiplantibacillus argentoratensis	Lactiplantibacillus argentoratensis
Lactiplantibacillus fabifermentans	Lactiplantibacillus fabifermentans Fabifermentans, 2020
Lactiplantibacillus herbarum	Lactiplantibacillus herbarum Herbarum, 2020
Lactiplantibacillus mudanjiangensis	Lactiplantibacillus mudanjiangensis Mudanjiangensis, 2020
Lactiplantibacillus paraplantarum	Lactiplantibacillus paraplantarum Paraplantarum, 2020
Lactiplantibacillus pentosus	Lactiplantibacillus pentosus Pentosus, 2020
Lactiplantibacillus plajomi	Lactiplantibacillus plajomi Plajomi, 2020
Lactiplantibacillus plantarum	Lactiplantibacillus plantarum (Zheng, Wittouck, Salvetti, Franz, Harris, Mattarelli, O'Toole, Pot, Vandamme, Walter, Watanabe, Wuyts, Felis, Gänzle & Lebeer, 2020) Zheng, Wittouck, Salvetti, Franz, Harris, Mattarelli, O'Toole, Pot, Vandamme, Walter, Watanabe, Wuyts, Felis, Gänzle & Lebeer, 2020
Lactobacillus acetotolerans	Lactobacillus acetotolerans Entani et al., 1986
Lactobacillus acidifarinae	Lactobacillus acidifarinae Vancanneyt et al., 2005
Lactobacillus acidipiscis	Lactobacillus acidipiscis Tanasupawat et al., 2000
Lactobacillus acidophilus	Lactobacillus acidophilus (Moro, 1900) Hansen & Mocquot, 1970
Lactobacillus agilis	Lactobacillus agilis Weiss et al., 1982
Lactobacillus algidus	Lactobacillus algidus Kato et al., 2000
Lactobacillus allii	Lactobacillus Beijerinck, 1901
Lactobacillus amylolyticus	Lactobacillus amylolyticus Bohak et al., 1999
Lactobacillus amylophilus	Lactobacillus amylophilus Nakamura & Crowell, 1981
Lactobacillus animalis	Lactobacillus animalis Dent & Williams, 1983
Lactobacillus antri	Lactobacillus antri Roos et al., 2005
Lactobacillus apinorum	Lactobacillus apinorum Olofsson et al., 2014
Lactobacillus apodemi	Lactobacillus apodemi Osawa et al., 2006
Lactobacillus aquaticus	Lactobacillus aquaticus Mañes-Lázaro et al., 2009
Lactobacillus aviarius	Lactobacillus aviarius Fujisawa et al., 1985
Lactobacillus backii	Lactobacillus backii Tohno et al., 2013
Lactobacillus bifermentans	Lactobacillus fabifermentans De Bruyne et al., 2009
Lactobacillus brantae	Lactobacillus brantae Volokhov et al., 2012
Lactobacillus cacaonum	Lactobacillus cacaonum De Bruyne et al., 2009
Lactobacillus camelliae	Lactobacillus camelliae Tanasupawat et al., 2007
Lactobacillus capillatus	Lactobacillus capillatus Chao et al., 2008
Lactobacillus casei	Lactobacillus casei (Orla-Jensen, 1916) Hansen & Lessel, 1971
Lactobacillus caviae	Lactobacillus caviae Killer et al., 2017
Lactobacillus coleohominis	Lactobacillus coleohominis Nikolaitchouk et al., 2001
Lactobacillus colini	Lactobacillus colini Zhang et al., 2017
Lactobacillus composti	Lactobacillus composti Endo & Okada, 2007
Lactobacillus concavus	Lactobacillus concavus Tong & Dong, 2005
Lactobacillus coryniformis	Lactobacillus coryniformis Abo-Elnaga & Kandler, 1965
Lactobacillus crispatus	Lactobacillus crispatus (Brygoo & Aladame, 1953) Moore & Holdeman, 1970
Lactobacillus curieae	Lactobacillus curieae Lei et al., 2013
Lactobacillus curtus	Lactobacillus Beijerinck, 1901
Lactobacillus curvatus	Lactobacillus curvatus (Troili-Petersson, 1903) Abo-Elnaga & Kandler, 1965
Lactobacillus delbrueckii	Lactobacillus delbrueckii B
Lactobacillus dextrinicus	Lactobacillus dextrinicus (Coster & White, 1964) Haakensen et al., 2009
Lactobacillus equi	Lactobacillus equi Morotomi et al., 2002
Lactobacillus equicursoris	Lactobacillus equicursoris Morita et al., 2010
Lactobacillus equigenerosi	Lactobacillus equigenerosi Endo et al., 2008
Lactobacillus fabifermentans	Lactobacillus fabifermentans De Bruyne et al., 2009
Lactobacillus faecis	Lactobacillus faecis Endo et al., 2013
Lactobacillus farciminis	Lactobacillus farciminis
Lactobacillus farraginis	Lactobacillus farraginis Endo & Okada, 2007
Lactobacillus fermentum	Lactobacillus fermentum Beijerinck, 1901
Lactobacillus floricola	Lactobacillus floricola Kawasaki et al., 2011
Lactobacillus fructivorans	Lactobacillus fructivorans Charlton et al., 1934
Lactobacillus fuchuensis	Lactobacillus fuchuensis Sakala et al., 2002
Lactobacillus furfuricola	Lactobacillus furfuricola Irisawa et al., 2014
Lactobacillus futsaii	Lactobacillus futsaii Chao et al., 2012
Lactobacillus gallinarum	Lactobacillus gallinarum Fujisawa et al., 1992
Lactobacillus gasseri	Lactobacillus gasseri Lauer & Kandler, 1980
Lactobacillus gastricus	Lactobacillus gastricus Roos et al., 2005
Lactobacillus ginsenosidimutans	Lactobacillus Beijerinck, 1901
Lactobacillus graminis	Lactobacillus graminis Beck et al., 1989
Lactobacillus hammesii	Lactobacillus hammesii Valcheva et al., 2005
Lactobacillus hamsteri	Lactobacillus hamsteri Mitsuoka & Fujisawa, 1988
Lactobacillus harbinensis	Lactobacillus harbinensis Miyamoto et al., 2006
Lactobacillus hayakitensis	Lactobacillus hayakitensis Morita et al., 2007
Lactobacillus helsingborgensis	Lactobacillus helsingborgensis Olofsson et al., 2014
Lactobacillus helveticus	Lactobacillus helveticus (Orla-Jensen, 1919) Bergey et al., 1925
Lactobacillus hilgardii	Lactobacillus hilgardii Douglas & Cruess, 1936
Lactobacillus hokkaidonensis	Lactobacillus hokkaidonensis Tohno et al., 2013
Lactobacillus hominis	Lactobacillus hominis Cousin et al., 2013
Lactobacillus homohiochii	Lactobacillus homohiochii Kitahara et al., 1957
Lactobacillus iners	Lactobacillus iners Falsen et al., 1999
Lactobacillus insicii	Lactobacillus insicii Ehrmann et al., 2016
Lactobacillus intestinalis	Lactobacillus intestinalis
Lactobacillus iwatensis	Lactobacillus iwatensis Tohno et al., 2013
Lactobacillus ixorae	Lactobacillus ixorae Techo et al., 2016
Lactobacillus jensenii	Lactobacillus jensenii Gasser et al., 1970
Lactobacillus johnsonii	Lactobacillus johnsonii Fujisawa et al., 1992
Lactobacillus kalixensis	Lactobacillus kalixensis Roos et al., 2005
Lactobacillus kefiranofaciens	Lactobacillus kefiranofaciens Fujisawa et al., 1988
Lactobacillus kimchiensis	Lactobacillus kimchiensis Kim et al., 2013
Lactobacillus kisonensis	Lactobacillus kisonensis Watanabe et al., 2009
Lactobacillus kitasatonis	Lactobacillus kitasatonis Mukai et al., 2003
Lactobacillus kunkeei	Lactobacillus kunkeei Edwards et al., 1998
Lactobacillus leichmannii	Lactobacillus leichmannii (Henneberg, 1903) Bergey et al., 1923
Lactobacillus lindneri	Lactobacillus lindneri
Lactobacillus malefermentans	Lactobacillus malefermentans
Lactobacillus mali	Lactobacillus mali Carr & Davies, 1970
Lactobacillus manihotivorans	Lactobacillus manihotivorans Morlon-Guyot et al., 1998
Lactobacillus mellifer	Lactobacillus mellifer Olofsson et al., 2014
Lactobacillus mellis	Lactobacillus mellis Olofsson et al., 2014
Lactobacillus melliventris	Lactobacillus melliventris Olofsson et al., 2014
Lactobacillus mixtipabuli	Lactobacillus mixtipabuli Tohno et al., 2015
Lactobacillus modestisalitolerans	Lactobacillus modestisalitolerans Miyashita et al., 2015
Lactobacillus mucosae	Lactobacillus mucosae Roos et al., 2000
Lactobacillus mudanjiangensis	Lactobacillus mudanjiangensis Gu et al., 2013
Lactobacillus murinus	Lactobacillus murinus Hemme et al., 1982
Lactobacillus nagelii	Lactobacillus nagelii Edwards et al., 2000
Lactobacillus namurensis	Lactobacillus namurensis Scheirlinck et al., 2007
Lactobacillus nantensis	Lactobacillus nantensis Valcheva et al., 2006
Lactobacillus nasuensis	Lactobacillus nasuensis Cai et al., 2012
Lactobacillus nenjiangensis	Lactobacillus nenjiangensis Gu et al., 2013
Lactobacillus nodensis	Lactobacillus nodensis Kashiwagi et al., 2009
Lactobacillus odoratitofui	Lactobacillus odoratitofui Chao et al., 2010
Lactobacillus oeni	Lactobacillus oeni Mañes-Lázaro et al., 2009
Lactobacillus oligofermentans	Lactobacillus oligofermentans Koort et al., 2005
Lactobacillus oris	Lactobacillus oris Farrow & Collins, 1988
Lactobacillus oryzae	Lactobacillus oryzae Tohno et al., 2013
Lactobacillus otakiensis	Lactobacillus otakiensis Watanabe et al., 2009
Lactobacillus ozensis	Lactobacillus ozensis Kawasaki et al., 2011
Lactobacillus panis	Lactobacillus panis Wiese et al., 1996
Lactobacillus pantheris	Lactobacillus pantheris Liu & Dong, 2002
Lactobacillus parabrevis	Lactobacillus parabrevis Vancanneyt et al., 2006
Lactobacillus parabuchneri	Lactobacillus parabuchneri Farrow et al., 1989
Lactobacillus paracasei	Lactobacillus paracasei Collins et al., 1989
Lactobacillus paracollinoides	Lactobacillus paracollinoides Suzuki et al., 2004
Lactobacillus parafarraginis	Lactobacillus parafarraginis Endo & Okada, 2007
Lactobacillus paralimentarius	Lactobacillus paralimentarius Cai et al., 1999
Lactobacillus paraplantarum	Lactobacillus paraplantarum Curk et al., 1996
Lactobacillus paucivorans	Lactobacillus paucivorans Ehrmann et al., 2010
Lactobacillus pentosiphilus	Lactobacillus pentosiphilus Tohno et al., 2017
Lactobacillus pentosus	Lactobacillus pentosus
Lactobacillus plajomi	Lactobacillus plajomi Miyashita et al., 2015
Lactobacillus plantarum	Lactobacillus plantarum (Orla-Jensen, 1919) Bergey et al., 1923
Lactobacillus pobuzihii	Lactobacillus pobuzihii Chen et al., 2010
Lactobacillus pontis	Lactobacillus pontis Vogel et al., 1994
Lactobacillus porcinae	Lactobacillus porcinae Nguyen et al., 2013
Lactobacillus rapi	Lactobacillus rapi Watanabe et al., 2009
Lactobacillus reuteri	Lactobacillus reuteri Kandler et al., 1982
Lactobacillus rhamnosus	Lactobacillus rhamnosus (Hansen, 1968) Collins et al., 1989
Lactobacillus rodentium	Lactobacillus rodentium Killer et al., 2014
Lactobacillus rogosae	Lactobacillus rogosae Holdeman & Moore, 1974
Lactobacillus ruminis	Lactobacillus ruminis Sharpe et al., 1973
Lactobacillus saerimneri	Lactobacillus saerimneri Pedersen & Roos, 2004
Lactobacillus sakei	Lactobacillus sakei Katagiri et al., 1934
Lactobacillus salivarius	Lactobacillus salivarius Rogosa et al., 1953
Lactobacillus sanfranciscensis	Lactobacillus sanfranciscensis
Lactobacillus saniviri	Lactobacillus saniviri Oki et al., 2012
Lactobacillus satsumensis	Lactobacillus satsumensis Endo & Okada, 2005
Lactobacillus secaliphilus	Lactobacillus secaliphilus Ehrmann et al., 2007
Lactobacillus selangorensis	Lactobacillus selangorensis (Leisner et al., 2000) Haakensen et al., 2011
Lactobacillus senioris	Lactobacillus senioris Oki et al., 2012
Lactobacillus senmaizukei	Lactobacillus senmaizukei Hiraga et al., 2008
Lactobacillus sharpeae	Lactobacillus sharpeae Weiss et al., 1982
Lactobacillus shenzhenensis	Lactobacillus shenzhenensis Zou et al., 2013
Lactobacillus silagincola	Lactobacillus silagincola Tohno et al., 2017
Lactobacillus siliginis	Lactobacillus siliginis Aslam et al., 2006
Lactobacillus similis	Lactobacillus similis Kitahara et al., 2010
Lactobacillus songhuajiangensis	Lactobacillus songhuajiangensis Gu et al., 2013
Lactobacillus sucicola	Lactobacillus sucicola Irisawa & Okada, 2009
Lactobacillus suebicus	Lactobacillus suebicus Kleynmans et al., 1989
Lactobacillus sunkii	Lactobacillus sunkii Watanabe et al., 2009
Lactobacillus taiwanensis	Lactobacillus taiwanensis Wang et al., 2009
Lactobacillus tucceti	Lactobacillus tucceti Chenoll et al., 2009
Lactobacillus ultunensis	Lactobacillus ultunensis Roos et al., 2005
Lactobacillus uvarum	Lactobacillus uvarum Mañes-Lázaro et al., 2009
Lactobacillus vaccinostercus	Lactobacillus vaccinostercus Kozaki & Okada, 1983
Lactobacillus vaginalis	Lactobacillus vaginalis Embley et al., 1989
Lactobacillus versmoldensis	Lactobacillus versmoldensis Kröckel et al., 2003
Lactobacillus vespulae	Lactobacillus vespulae Hoang et al., 2015
Lactobacillus vini	Lactobacillus vini Rodas et al., 2006
Lactobacillus wasatchensis	Lactobacillus wasatchensis Oberg et al., 2016
Lactobacillus zeae	Lactobacillus apis Killer et al., 2014
Lactobacillus zymae	Lactobacillus zymae Vancanneyt et al., 2005
Lactococcus chungangensis	Lactococcus chungangensis Cho et al., 2008
Lactococcus cremoris	Lactococcus cremoris
Lactococcus formosensis	Lactococcus formosensis Chen et al., 2014
Lactococcus fujiensis	Lactococcus fujiensis Cai et al., 2011
Lactococcus hircilactis	Lactococcus hircilactis Meucci et al., 2015
Lactococcus laudensis	Lactococcus laudensis Meucci et al., 2015
Lactococcus nasutitermitis	Lactococcus nasutitermitis Yang et al., 2016
Lactococcus piscium	Lactococcus piscium Williams et al., 1990
Lactococcus plantarum	Lactococcus plantarum (Collins et al., 1984) Schleifer et al., 1986
Lactococcus raffinolactis	Lactococcus raffinolactis (Orla-Jensen & Hansen, 1932) Schleifer et al., 1988
Lactococcus taiwanensis	Lactococcus taiwanensis Chen et al., 2013
Lactonifactor longoviformis	Lactonifactor longoviformis Clavel et al., 2007
Lactovum miscens	Lactovum miscens Matthies et al., 2005
Lapidilactobacillus concavus	Lapidilactobacillus concavus Concavus, 2020
Lapidilactobacillus dextrinicus	Lapidilactobacillus dextrinicus Dextrinicus, 2020
Latilactobacillus curvatus	Latilactobacillus curvatus Curvatus, 2020
Latilactobacillus fuchuensis	Latilactobacillus fuchuensis Fuchuensis, 2020
Latilactobacillus graminis	Latilactobacillus graminis Zheng, Wittouck, Salvetti, Franz, Harris, Mattarelli, O'Toole, Pot, Vandamme, Walter, Watanabe, Wuyts, Felis, Gänzle & Lebeer, 2020
Latilactobacillus sakei	Latilactobacillus sakei Sakei Subsp.Sakei, 2020
Lawsonibacter asaccharolyticus	Lawsonibacter asaccharolyticus
Lederbergia galactosidilyticus	Lederbergia galactosidilytica
Lederbergia lentus	Lederbergia
Lederbergia panacisoli	Lederbergia
Lederbergia ruris	Lederbergia ruris
Lederbergia wuyishanensis	Lederbergia
Lentibacillus alimentarius	Amphibacillaceae
Lentibacillus salicampi	Lentibacillus salicampi Yoon et al., 2002
Lentibacillus salis	Lentibacillus salis Lee et al., 2008
Lentilactobacillus buchneri	Lentilactobacillus buchneri (Zheng, Wittouck, Salvetti, Franz, Harris, Mattarelli, O'Toole, Pot, Vandamme, Walter, Watanabe, Wuyts, Felis, Gänzle & Lebeer, 2020) Parabuchneri, 2020
Lentilactobacillus curieae	Lentilactobacillus curieae Curieae, 2020
Lentilactobacillus diolivorans	Lentilactobacillus diolivorans Diolivorans, 2020
Lentilactobacillus farraginis	Lentilactobacillus farraginis (Zheng, Wittouck, Salvetti, Franz, Harris, Mattarelli, O'Toole, Pot, Vandamme, Walter, Watanabe, Wuyts, Felis, Gänzle & Lebeer, 2020) Parafarraginis, 2020
Lentilactobacillus hilgardii	Lentilactobacillus hilgardii Hilgardii, 2020
Lentilactobacillus kefiri	Lentilactobacillus kefiri Zheng, Wittouck, Salvetti, Franz, Harris, Mattarelli, O'Toole, Pot, Vandamme, Walter, Watanabe, Wuyts, Felis, Gänzle & Lebeer, 2020
Lentilactobacillus kisonensis	Lentilactobacillus kisonensis Zheng, Wittouck, Salvetti, Franz, Harris, Mattarelli, O'Toole, Pot, Vandamme, Walter, Watanabe, Wuyts, Felis, Gänzle & Lebeer, 2020
Lentilactobacillus otakiensis	Lentilactobacillus otakiensis Otakiensis, 2020
Lentilactobacillus parabuchneri	Lentilactobacillus parabuchneri (Zheng, Wittouck, Salvetti, Franz, Harris, Mattarelli, O'Toole, Pot, Vandamme, Walter, Watanabe, Wuyts, Felis, Gänzle & Lebeer, 2020) Parabuchneri, 2020
Lentilactobacillus parafarraginis	Lentilactobacillus parafarraginis (Zheng, Wittouck, Salvetti, Franz, Harris, Mattarelli, O'Toole, Pot, Vandamme, Walter, Watanabe, Wuyts, Felis, Gänzle & Lebeer, 2020) Parafarraginis, 2020
Lentilactobacillus parakefiri	Lentilactobacillus parakefiri Parakefiri, 2020
Lentilactobacillus rapi	Lentilactobacillus rapi Zheng, Wittouck, Salvetti, Franz, Harris, Mattarelli, O'Toole, Pot, Vandamme, Walter, Watanabe, Wuyts, Felis, Gänzle & Lebeer, 2020
Lentilactobacillus senioris	Lentilactobacillus senioris Zheng, Wittouck, Salvetti, Franz, Harris, Mattarelli, O'Toole, Pot, Vandamme, Walter, Watanabe, Wuyts, Felis, Gänzle & Lebeer, 2020
Lentilactobacillus sunkii	Lentilactobacillus sunkii Sunkii, 2020
Leuconostoc carnosum	Leuconostoc carnosum Shaw & Harding, 1989
Leuconostoc citreum	Leuconostoc citreum Farrow et al., 1989
Leuconostoc fallax	Leuconostoc fallax Martinez-Murcia & Collins, 1992
Leuconostoc gelidum	Leuconostoc gelidum Shaw & Harding, 1989
Leuconostoc holzapfelii	Leuconostoc holzapfelii De Bruyne et al., 2007
Leuconostoc inhae	Leuconostoc inhae Kim et al., 2003
Leuconostoc kimchii	Leuconostoc kimchii Kim et al., 2000
Leuconostoc lactis	Leuconostoc lactis Garvie, 1960
Leuconostoc mesenteroides	Leuconostoc mesenteroides (Tsenkovskii, 1878) van Tieghem, 1878
Leuconostoc miyukkimchii	Leuconostoc miyukkimchii Lee et al., 2012
Leuconostoc palmae	Leuconostoc palmae Ehrmann et al., 2009
Leuconostoc pseudomesenteroides	Leuconostoc pseudomesenteroides Farrow et al., 1989
Leuconostoc rapi	Leuconostoc rapi Lyhs et al., 2015
Leuconostoc suionicum	Leuconostoc suionicum (Gu et al., 2012) Jeon et al., 2017
Levilactobacillus acidifarinae	Levilactobacillus acidifarinae Acidifarinae, 2020
Levilactobacillus brevis	Levilactobacillus brevis (Zheng, Wittouck, Salvetti, Franz, Harris, Mattarelli, O'Toole, Pot, Vandamme, Walter, Watanabe, Wuyts, Felis, Gänzle & Lebeer, 2020) Parabrevis, 2020
Levilactobacillus cerevisiae	Levilactobacillus cerevisiae Cerevisiae, 2020
Levilactobacillus hammesii	Levilactobacillus hammesii Hammesii, 2020
Levilactobacillus koreensis	Levilactobacillus koreensis Koreensis, 2020
Levilactobacillus namurensis	Levilactobacillus namurensis Namurensis, 2020
Levilactobacillus parabrevis	Levilactobacillus parabrevis (Zheng, Wittouck, Salvetti, Franz, Harris, Mattarelli, O'Toole, Pot, Vandamme, Walter, Watanabe, Wuyts, Felis, Gänzle & Lebeer, 2020) Parabrevis, 2020
Levilactobacillus paucivorans	Levilactobacillus paucivorans Paucivorans, 2020
Levilactobacillus senmaizukei	Levilactobacillus senmaizukei Senmaizukei, 2020
Levilactobacillus spicheri	Levilactobacillus spicheri Spicheri, 2020
Levilactobacillus zymae	Levilactobacillus zymae Zheng, Wittouck, Salvetti, Franz, Harris, Mattarelli, O'Toole, Pot, Vandamme, Walter, Watanabe, Wuyts, Felis, Gänzle & Lebeer, 2020
Ligilactobacillus acidipiscis	Ligilactobacillus acidipiscis Acidipiscis, 2020
Ligilactobacillus agilis	Ligilactobacillus agilis Agilis, 2020
Ligilactobacillus animalis	Ligilactobacillus animalis Zheng, Wittouck, Salvetti, Franz, Harris, Mattarelli, O'Toole, Pot, Vandamme, Walter, Watanabe, Wuyts, Felis, Gänzle & Lebeer, 2020
Ligilactobacillus apodemi	Ligilactobacillus apodemi Apodemi, 2020
Ligilactobacillus araffinosus	Ligilactobacillus araffinosus
Ligilactobacillus aviarius	Ligilactobacillus aviarius Zheng, Wittouck, Salvetti, Franz, Harris, Mattarelli, O'Toole, Pot, Vandamme, Walter, Watanabe, Wuyts, Felis, Gänzle & Lebeer, 2020
Ligilactobacillus ceti	Ligilactobacillus ceti Zheng, Wittouck, Salvetti, Franz, Harris, Mattarelli, O'Toole, Pot, Vandamme, Walter, Watanabe, Wuyts, Felis, Gänzle & Lebeer, 2020
Ligilactobacillus equi	Ligilactobacillus equi Equi, 2020
Ligilactobacillus faecis	Ligilactobacillus faecis Faecis, 2020
Ligilactobacillus hayakitensis	Ligilactobacillus hayakitensis Hayakitensis, 2020
Ligilactobacillus murinus	Ligilactobacillus murinus Murinus, 2020
Ligilactobacillus pobuzihii	Ligilactobacillus pobuzihii Pobuzihii, 2020
Ligilactobacillus ruminis	Ligilactobacillus ruminis Ruminis, 2020
Ligilactobacillus saerimneri	Ligilactobacillus saerimneri Zheng, Wittouck, Salvetti, Franz, Harris, Mattarelli, O'Toole, Pot, Vandamme, Walter, Watanabe, Wuyts, Felis, Gänzle & Lebeer, 2020
Ligilactobacillus salivarius	Ligilactobacillus salivarius Salivarius, 2020
Limosilactobacillus alvi	Limosilactobacillus alvi
Limosilactobacillus caviae	Limosilactobacillus caviae Zheng, Wittouck, Salvetti, Franz, Harris, Mattarelli, O'Toole, Pot, Vandamme, Walter, Watanabe, Wuyts, Felis, Gänzle & Lebeer, 2020
Limosilactobacillus coleohominis	Limosilactobacillus coleohominis Coleohominis, 2020
Limosilactobacillus equigenerosi	Limosilactobacillus equigenerosi Equigenerosi, 2020
Limosilactobacillus fermentum	Limosilactobacillus fermentum (Zheng, Wittouck, Salvetti, Franz, Harris, Mattarelli, O'Toole, Pot, Vandamme, Walter, Watanabe, Wuyts, Felis, Gänzle & Lebeer, 2020) Fermentum, 2020
Limosilactobacillus frumenti	Limosilactobacillus frumenti Frumenti, 2020
Limosilactobacillus gastricus	Limosilactobacillus gastricus Gastricus, 2020
Limosilactobacillus mucosae	Limosilactobacillus mucosae Mucosae, 2020
Limosilactobacillus pontis	Limosilactobacillus pontis Zheng, Wittouck, Salvetti, Franz, Harris, Mattarelli, O'Toole, Pot, Vandamme, Walter, Watanabe, Wuyts, Felis, Gänzle & Lebeer, 2020
Limosilactobacillus reuteri	Limosilactobacillus reuteri E
Limosilactobacillus secaliphilus	Limosilactobacillus secaliphilus Secaliphilus, 2020
Liquorilactobacillus aquaticus	Liquorilactobacillus aquaticus Aquaticus, 2020
Liquorilactobacillus cacaonum	Liquorilactobacillus cacaonum Cacaonum, 2020
Liquorilactobacillus capillatus	Liquorilactobacillus capillatus Capillatus, 2020
Liquorilactobacillus ghanensis	Liquorilactobacillus ghanensis Zheng, Wittouck, Salvetti, Franz, Harris, Mattarelli, O'Toole, Pot, Vandamme, Walter, Watanabe, Wuyts, Felis, Gänzle & Lebeer, 2020
Liquorilactobacillus hordei	Liquorilactobacillus hordei Zheng, Wittouck, Salvetti, Franz, Harris, Mattarelli, O'Toole, Pot, Vandamme, Walter, Watanabe, Wuyts, Felis, Gänzle & Lebeer, 2020
Liquorilactobacillus mali	Liquorilactobacillus mali (Zheng, Wittouck, Salvetti, Franz, Harris, Mattarelli, O'Toole, Pot, Vandamme, Walter, Watanabe, Wuyts, Felis, Gänzle & Lebeer, 1970) Zheng, Wittouck, Salvetti, Franz, Harris, Mattarelli, O'Toole, Pot, Vandamme, Walter, Watanabe, Wuyts, Felis, Gänzle & Lebeer, 2020
Liquorilactobacillus nagelii	Liquorilactobacillus nagelii Nagelii, 2020
Liquorilactobacillus oeni	Liquorilactobacillus oeni Zheng, Wittouck, Salvetti, Franz, Harris, Mattarelli, O'Toole, Pot, Vandamme, Walter, Watanabe, Wuyts, Felis, Gänzle & Lebeer, 2020
Liquorilactobacillus satsumensis	Liquorilactobacillus satsumensis Satsumensis, 2020
Liquorilactobacillus sucicola	Liquorilactobacillus sucicola Sucicola, 2020
Liquorilactobacillus uvarum	Liquorilactobacillus uvarum Uvarum, 2020
Liquorilactobacillus vini	Liquorilactobacillus vini Zheng, Wittouck, Salvetti, Franz, Harris, Mattarelli, O'Toole, Pot, Vandamme, Walter, Watanabe, Wuyts, Felis, Gänzle & Lebeer, 2020
Listeria aquatica	Listeria aquatica den Bakker et al., 2014
Listeria fleischmannii	Listeria fleischmannii
Listeria floridensis	Listeria floridensis den Bakker et al., 2014
Listeria grayi	Listeria grayi Errebo Larsen & Seeliger, 1966
Listeria innocua	Listeria innocua
Listeria ivanovii	Listeria ivanovii Seeliger et al., 1984
Listeria monocytogenes	Listeria monocytogenes B
Listeria riparia	Listeria riparia den Bakker et al., 2014
Listeria rocourtiae	Listeria rocourtiae Leclercq et al., 2010
Listeria seeligeri	Listeria seeligeri Rocourt & Grimont, 1983
Listeria weihenstephanensis	Listeria weihenstephanensis Lang Halter et al., 2013
Listeria welshimeri	Listeria welshimeri Rocourt & Grimont, 1983
Litchfieldia salsus	Litchfieldia salsa
Loigolactobacillus backii	Loigolactobacillus backii Backii, 2020
Loigolactobacillus bifermentans	Loigolactobacillus bifermentans Bifermentans, 2020
Loigolactobacillus coryniformis	Loigolactobacillus coryniformis (Zheng, Wittouck, Salvetti, Franz, Harris, Mattarelli, O'Toole, Pot, Vandamme, Walter, Watanabe, Wuyts, Felis, Gänzle & Lebeer, 2020) Coryniformis Subsp.Coryniformis, 2020
Loigolactobacillus iwatensis	Loigolactobacillus iwatensis Zheng, Wittouck, Salvetti, Franz, Harris, Mattarelli, O'Toole, Pot, Vandamme, Walter, Watanabe, Wuyts, Felis, Gänzle & Lebeer, 2020
Loigolactobacillus rennini	Loigolactobacillus rennini Rennini, 2020
Lottiidibacillus patelloidae	Lottiidibacillus patelloidae
Lutispora thermophila	Lutispora thermophila Shiratori et al., 2008
Lysinibacillus alkaliphilus	Lysinibacillus alkaliphilus Zhao et al., 2015
Lysinibacillus boronitolerans	Lysinibacillus boronitolerans Ahmed et al., 2007
Lysinibacillus endophyticus	Lysinibacillus endophyticus Yu et al., 2017
Lysinibacillus fusiformis	Lysinibacillus fusiformis D
Lysinibacillus halotolerans	Lysinibacillus halotolerans Kong et al., 2014
Lysinibacillus macroides	Lysinibacillus macroides
Lysinibacillus odysseyi	Lysinibacillus odysseyi (La Duc et al., 2004) Jung et al., 2012
Lysinibacillus pakistanensis	Lysinibacillus pakistanensis Ahmed et al., 2014
Lysinibacillus parviboronicapiens	Lysinibacillus parviboronicapiens Miwa et al., 2009
Lysinibacillus sphaericus	Lysinibacillus sphaericus D
Lysinibacillus tabacifolii	Lysinibacillus tabacifolii
Macrococcus bohemicus	Macrococcus Kloos et al., 1998
Macrococcus bovicus	Macrococcus bovicus Kloos et al., 1998
Macrococcus brunensis	Macrococcus brunensis Mannerova et al., 2003
Macrococcus canis	Macrococcus canis Gobeli Brawand et al., 2017
Macrococcus carouselicus	Macrococcus carouselicus Kloos et al., 1998
Macrococcus caseolyticus	Macrococcus caseolyticus (Schleifer et al., 1982) Kloos et al., 1998
Macrococcus equipercicus	Macrococcus equipercicus Kloos et al., 1998
Macrococcus goetzii	Macrococcus Kloos et al., 1998
Macrococcus hajekii	Macrococcus hajekii Mannerova et al., 2003
Macrococcus lamae	Macrococcus lamae Mannerova et al., 2003
Mahella australiensis	Mahella australiensis Bonilla Salinas et al., 2004
Mammaliicoccus lentus	Mammaliicoccus lentus
Mammaliicoccus stepanovicii	Mammaliicoccus stepanovicii
Mammaliicoccus vitulinus	Mammaliicoccus vitulinus
Margalitia camelliae	Margalitia camelliae
Margalitia shackletonii	Margalitia shackletonii
Marinilactibacillus piezotolerans	Marinilactibacillus piezotolerans Toffin, Zink, Kato, Pignet, Bidault, Bienvenu, Birrien & Prieur, 2005
Marinilactibacillus psychrotolerans	Marinilactibacillus psychrotolerans Ishikawa et al., 2003
Marinisporobacter balticus	Marinisporobacter balticus Vandieken et al., 2017
Massilibacterium senegalense	Massilibacterium senegalense
Mediterraneibacter glycyrrhizinilyticus	Mediterraneibacter glycyrrhizinilyticus A
Megasphaera indica	Megasphaera indica Lanjekar et al., 2014
Megasphaera massiliensis	Megasphaera massiliensis Padmanabhan et al., 2016
Melissococcus plutonius	Melissococcus plutonius
Mesobacillus foraminis	Bacillales_B
Mesobacillus jeotgali	Mesobacillus jeotgali (Yoon, Kang, Lee, Kho, Choi, Kang & Park) Patel & Gupta, 2020
Mesobacillus maritimus	Bacillales_B
Mesobacillus persicus	Bacillales_B
Mesobacillus rigiliprofundi	Bacillales_B
Mesobacillus stamsii	Bacillales_B
Mesobacillus subterraneus	Mesobacillus subterraneus A
Metabacillus fastidiosus	Metabacillus fastidiosus
Metabacillus galliciensis	Bacillaceae
Metabacillus halosaccharovorans	Metabacillus halosaccharovorans
Metabacillus herbersteinensis	Bacillaceae
Metabacillus indicus	Metabacillus indicus (Suresh, Prabagaran, Sengupta & Shivaji) Patel & Gupta, 2020
Metabacillus litoralis	Metabacillus litoralis A
Metabacillus malikii	Bacillaceae
Metabacillus niabensis	Metabacillus niabensis
Metasolibacillus fluoroglycofenilyticus	Metasolibacillus fluoroglycofenilyticus
Mobilisporobacter senegalensis	Mobilisporobacter senegalensis Mbengue et al., 2016
Mobilitalea sibirica	Mobilitalea sibirica Podosokorskaya et al., 2014
Mogibacterium neglectum	Mogibacterium neglectum Nakazawa et al., 2002
Mogibacterium timidum	Mogibacterium timidum (Holdeman et al., 1980) Nakazawa et al., 2000
Monoglobus pectinilyticus	Monoglobus pectinilyticus
Moorella humiferrea	Moorella humiferrea Nepomnyashchaya et al., 2012
Moorella thermoacetica	Moorella thermoacetica A
Murimonas intestini	Murimonas intestini Kläring et al., 2015
Mycoplasma alvi	Mycoplasma alvi Gourlay et al., 1977
Mycoplasma capricolum	Mycoplasma capricolum Tully et al., 1974
Mycoplasma falconis	Mycoplasma falconis Poveda et al., 1994
Mycoplasma fastidiosum	Mycoplasma fastidiosum Lemcke & Poland, 1980
Mycoplasma faucium	Mycoplasma faucium Freundt et al., 1974
Mycoplasma gateae	Mycoplasma gateae Cole et al., 1967
Mycoplasma genitalium	Mycoplasma genitalium Tully et al., 1983
Mycoplasma gypis	Mycoplasma gypis Poveda et al., 1994
Mycoplasma hominis	Mycoplasma hominis (Freundt, 1953) Edward, 1955
Mycoplasma hyorhinis	Mycoplasma hyorhinis Switzer, 1955
Mycoplasma iowae	Mycoplasma iowae Jordan et al., 1982
Mycoplasma lagogenitalium	Mycoplasma lagogenitalium Kobayashi et al., 1997
Mycoplasma microti	Mycoplasma microti Brown et al., 2001
Mycoplasma moatsii	Mycoplasma moatsii Madden et al., 1974
Mycoplasma mobile	Mycoplasma mobile Kirchhoff et al., 1987
Mycoplasma molare	Mycoplasma molare Rosendal, 1974
Mycoplasma muris	Mycoplasma muris McGarrity et al., 1983
Mycoplasma mycoides	Mycoplasma mycoides (Borrel et al., 1910) Freundt, 1955
Mycoplasma neophronis	Mycoplasma neophronis Suárez-Pérez et al., 2012
Mycoplasma orale	Mycoplasma orale Taylor-Robinson et al., 1964
Mycoplasma penetrans	Mycoplasma penetrans Lo et al., 1992
Mycoplasma pirum	Mycoplasma pirum Del Giudice et al., 1985
Mycoplasma sualvi	Mycoplasma sualvi Gourlay et al., 1978
Mycoplasma subdolum	Mycoplasma subdolum Lemcke & Kirchhoff, 1979
Mycoplasma testudinis	Mycoplasma testudinis Hill, 1985
Mycoplasma tullyi	Mycoplasma Nowak, 1929
Mycoplasmopsis bovis	Mycoplasmopsis bovis A
Mycoplasmopsis edwardii	Metamycoplasmataceae
Mycoplasmopsis gallinarum	Mycoplasmopsis gallinarum
Mycoplasmopsis lipofaciens	Mycoplasmopsis lipofaciens
Mycoplasmopsis lipophila	Metamycoplasmataceae
Mycoplasmopsis meleagridis	Mycoplasmopsis meleagridis
Mycoplasmopsis pullorum	Metamycoplasmataceae
Natranaerobaculum magadiense	Natranaerobaculum magadiense Zavarzina et al., 2013
Natranaerovirga hydrolytica	Natranaerovirga hydrolytica Sorokin et al., 2012
Natranaerovirga pectinivora	Natranaerovirga pectinivora Sorokin et al., 2012
Natronincola ferrireducens	Natronincola ferrireducens Zavarzina et al., 2009
Natronincola peptidivorans	Natronincola peptidivorans Zhilina et al., 2009
Negativibacillus massiliensis	Negativibacillus massiliensis
Neglecta timonensis	Neglecta Wagner, 1897
Neobacillus bataviensis	Neobacillus bataviensis
Neobacillus circulans	Neobacillus
Neobacillus cucumis	Neobacillus cucumis B
Neobacillus drentensis	Neobacillus drentensis
Neobacillus fumarioli	Neobacillus fumarioli
Neobacillus jeddahensis	Neobacillus jeddahensis
Neobacillus mesonae	Neobacillus mesonae
Neobacillus niacini	Neobacillus niacini (Nagel & Andreesen) Patel & Gupta, 2020
Neobacillus novalis	Neobacillus novalis
Neobacillus thermocopriae	Neobacillus thermocopriae
Niallia circulans	Niallia circulans B
Niallia endozanthoxylicus	Niallia
Niallia nealsonii	Niallia nealsonii
Nordella oligomobilis	Nordella
Nosocomiicoccus ampullae	Nosocomiicoccus ampullae A
Nosocomiicoccus massiliensis	Nosocomiicoccus massiliensis Mishra et al., 2016
Oceanirhabdus sediminicola	Oceanirhabdus sediminicola Pi et al., 2013
Oceanobacillus arenosus	Oceanobacillus arenosus Kim et al., 2015
Oceanobacillus bengalensis	Oceanobacillus bengalensis Yongchang et al., 2016
Oceanobacillus caeni	Oceanobacillus caeni Nam et al., 2008
Oceanobacillus halophilum	Oceanobacillus halophilus Amoozegar et al., 2016
Oceanobacillus iheyensis	Oceanobacillus iheyensis Lu et al., 2002
Oceanobacillus indicireducens	Oceanobacillus indicireducens Hirota et al., 2013
Oceanobacillus jeddahense	Oceanobacillus jeddahense
Oceanobacillus kimchii	Oceanobacillus kimchii Whon et al., 2011
Oceanobacillus limi	Oceanobacillus limi Amoozegar et al., 2014
Oceanobacillus massiliensis	Oceanobacillus massiliensis
Oceanobacillus oncorhynchi	Oceanobacillus oncorhynchi Yumoto et al., 2005
Oceanobacillus picturae	Oceanobacillus picturae (Heyrman et al., 2003) Lee et al., 2006
Oceanobacillus polygoni	Oceanobacillus polygoni Hirota et al., 2013
Oceanobacillus rekensis	Oceanobacillus rekensis Long et al., 2015
Oceanobacillus senegalensis	Oceanobacillus bengalensis Yongchang et al., 2016
Oceanobacillus sojae	Oceanobacillus sojae A
Oceanobacillus timonensis	Oceanobacillus timonensis
Oenococcus oeni	Oenococcus oeni (Garvie, 1967) Dicks et al., 1995
Ornithinibacillus bavariensis	Ornithinibacillus bavariensis Mayr et al., 2006
Ornithinibacillus californiensis	Ornithinibacillus californiensis Mayr et al., 2006
Ornithinibacillus contaminans	Ornithinibacillus contaminans Kämpfer et al., 2010
Ornithinibacillus halophilus	Ornithinibacillus halophilus Bagheri et al., 2013
Ornithinibacillus heyuanensis	Ornithinibacillus heyuanensis Wu et al., 2014
Ornithinibacillus salinisoli	Ornithinibacillus Mayr et al., 2006
Ornithinibacillus scapharcae	Ornithinibacillus scapharcae Shin et al., 2012
Oscillibacter ruminantium	Oscillibacter ruminantium Lee et al., 2013
Oscillibacter valericigenes	Oscillibacter valericigenes Iino et al., 2007
Oxalophagus oxalicus	Oxalophagus oxalicus (Dehning & Schink, 1990) Collins et al., 1994
Oxobacter pfennigii	Oxobacter pfennigii (Krumholz & Bryant, 1985) Collins et al., 1994
Paenibacillus aceris	Paenibacillus aceris Hwang & Ghim, 2017
Paenibacillus aceti	Paenibacillus aceti Li et al., 2016
Paenibacillus agaridevorans	Paenibacillus agaridevorans Uetanabaro et al., 2003
Paenibacillus albus	Paenibacillaceae
Paenibacillus alginolyticus	Paenibacillus alginolyticus (Nakamura, 1987) Shida et al., 1997
Paenibacillus algorifonticola	Paenibacillus algorifonticola Tang et al., 2011
Paenibacillus alvei	Paenibacillus alvei (Cheshire & Cheyne, 1885) Ash et al., 1994
[truncated: 2,709 more rows]

## Sheet: Bat names
original_name	full_name_with_author
Artibeus lituratus	Artibeus lituratus (Olfers, 1818)
Carollia perspicillata	Carollia perspicillata (Linnaeus, 1758)
Chironax melanocephalus	Chironax melanocephalus (Temminck, 1825)
Corynorhinus townsendii	Corynorhinus townsendii (Cooper, 1837)
Desmodus rotundus	Desmodus rotundus (E.Geoffroy, 1810)
Eonycteris spelaea	Eonycteris spelaea (Dobson, 1871)
Eptesicus serotinus	Eptesicus serotinus (Schreber, 1774)
Glischropus tylophus	Glischropus tylopus (Dobson, 1875)
Glossophaga soricina	Glossophaga soricina (Pallas, 1766)
Hipposideros caffer	Hipposideros caffer (Sundevall, 1846)
Miniopterus africanus	Miniopterus africanus Sanborn, 1936
Miniopterus minor	Miniopterus minor Peters, 1867
Miniopterus natalensis	Miniopterus natalensis (A.Smith, 1833)
Miniopterus schreibersii	Miniopterus schreibersii (Kuhl, 1817)
Murina leucogaster	Murina leucogaster A.Milne-Edwards, 1872
Myotis capaccinii	Myotis capaccinii (Bonaparte, 1837)
Myotis lucifugus	Myotis lucifugus (Le Conte, 1831)
Myotis myotis	Myotis myotis (Borkhausen, 1797)
Myotis petax	Myotis petax Hollister, 1912
Myotis sodalis	Myotis sodalis Miller & G.M.Allen, 1928
Neoromicia nana	Neoromicia nanus (Peters, 1852)
Noctilio albiventris	Noctilio albiventris Desmarest, 1818
Nyctalus noctula	Nyctalus noctula (Schreber, 1774)
Parastrellus hesperus	Parastrellus hesperus (H.Allen, 1864)
Pipistrellus nathusii	Pipistrellus nathusii (Keyserling & Blasius. 1839)
Pipistrellus kuhlii	Pipistrellus kuhlii (Kuhl, 1817)
Pteropus livingstonii	Pteropus livingstonii Gray, 1866
Rhinolophus	Rhinolophus Lacépède, 1799
Rhinolophus clivosus acrotis	Rhinolophus clivosus acrotis Heuglin, 1861
Rhinolophus eloquens	Rhinolophus eloquens K.Andersen, 1905
Rhinolophus ferrumequinum	Rhinolophus ferrumequinum (Schreber, 1774)
Rhinolophus hipposideros	Rhinolophus hipposideros (Bechstein, 1800)
Rhinolophus pusillus	Rhinolophus pusillus Temminck, 1834
Rousettus aegyptiacus	Rousettus aegyptiacus (E.Geoffroy, 1810)
Rousettus	Rousettus Gray, 1821
Stenonycteris lanosus	Stenonycteris lanosus (Thomas, 1906)
Artibeus planirostris	Artibeus planirostris (Spix, 1823)
Carollia brevicauda	Carollia brevicaudum (Schinz, 1821)
Phyllostomus hastatus	Phyllostomus hastatus (Pallas, 1767)
Hipposideros armiger	Hipposideros armiger (Hodgson, 1835)
Hipposideros diadema	Hipposideros diadema (Ã‰.Geoffroy Saint-Hilaire, 1813)
Sturnira lilium	Sturnira lilium (E.Geoffroy, 1810)
Platyrrhinus lineatus	Platyrrhinus lineatus (E.Geoffroy, 1810)
Taphozous	Taphozous E.Geoffroy, 1818
Eptesicus furinalis	Eptesicus furinalis (d'Orbigny, 1847)
Phyllostomus discolor	Phyllostomus discolor Wagner, 1843
Taphozous melanopogon	Taphozous melanopogon Temminck, 1841
Kerivoula hardwickii	Kerivoula hardwickii (Horsfield, 1824)
Molossus molossus	Molossus molossus (Pallas, 1766)
Carollia perspicillata	Carollia perspicillata (Linnaeus, 1758)
Phyllostomus elongatus	Phyllostomus elongatus (E.Geoffroy, 1810)
Myotis petax	Myotis petax Hollister, 1912
Kerivoula minuta	Kerivoula minuta Miller, 1898
Desmodus rotundus	Desmodus rotundus (E.Geoffroy, 1810)
Myotis muricola	Myotis muricola (Gray, 1846)
Myotis ridleyi	Myotis ridleyi (Thomas, 1898)
Rhinolophus acuminatus	Rhinolophus acuminatus Peters, 1871
Rhinolophus affinis	Rhinolophus affinis Horsfield, 1823
Rhinolophus philippinensis	Rhinolophus philippinensis Waterhouse, 1843
Rhinolophus sedulus	Rhinolophus sedulus K.Andersen, 1905
Rhinolophus trifoliatus	Rhinolophus trifoliatus Temminck, 1834
Tylonycteris pachypus	Tylonycteris pachypus (Temminck, 1840)
Tylonycteris robustula	Tylonycteris robustula Thomas, 1915
Balionycteris maculata	Balionycteris maculata (Thomas, 1893)
Cynopterus brachyotis	Cynopterus brachyotis (MÃ¼ller, 1838)
Dyacopteurs spadiceous	Dyacopterus spadiceus (Thomas, 1890)
Macroglossus minimus	Macroglossus minimus (E.Geoffroy, 1810)
