# Supplementary material for: Bacterial Composition Across Bat Species: A Human Health Perspective
Source: Animals (Basel). 2025 Oct 28;15(21):3126. doi: 10.3390/ani15213126 (PMC12607339; doi:10.3390/ani15213126)
Supplement: Supplementary file 1 [file animals-15-03126-s001.zip › animals-3925921-supplementary/Supplementary Table S5.xlsx]

## Sheet: Aerosol transmission
Supplementary Table 5. Aerosol transmission of several pathogenic bacteria found in bats
Bacteria	Disease	Aerosol	Source
Bacillus anthracis	Anthrax	Yes	https://www.cdc.gov/anthrax/about/index.html
Bordetella pertussis	Whooping Cough (Pertussis)	Yes	https://www.cdc.gov/pertussis/es/la-tosferina.html
Borrelia burgdorferi	Lyme Disease	No	https://www.cdc.gov/lyme/index.html
Brucella spp. (p. ej. B. melitensis	Pulmonary Form of Brucellosis	Yes	https://www.cdc.gov/brucellosis/es/about/index.html
Chlamydia trachomatis	Urogenital infections	No	https://www.cdc.gov/std/treatment-guidelines/chlamydia.htm
Clostridium tetani	Tetanus	No	https://www.cdc.gov/tetanus/index.html
Corynebacterium diphtheriae	Diphtheria	Si	https://www.cdc.gov/diphtheria/index.html
Coxiella burnetii	Q Fever	Yes	https://www.cdc.gov/q-fever/about/index.html
Francisella tularensis	Tularemia	Yes	https://www.cdc.gov/tularemia/about/index.html
Fusobacterium necrophorum	Lemierre's syndrome	No	https://pmc.ncbi.nlm.nih.gov/articles/PMC4184658/
Haemophilus influenzae	Meningitis, epiglottitis, pneumonia	Yes	https://www.cdc.gov/meningitis/index.html
Helicobacter pylori	Chronic Gastritis	No	https://stacks.cdc.gov/view/cdc/40603
Legionella pneumophila/longbeachae	Legionellosis (Legionnaires’ disease)	Yes	https://www.cdc.gov/legionella/causes/index.html
Leptospira interrogans	Leptospirosis	No	https://www.cdc.gov/leptospirosis/hcp/clinical-overview/index.html
Listeria monocytogenes	Listeriosis	No	https://www.cdc.gov/listeria/about/index.html
Mycobacterium tuberculosis	Tuberculosis	Yes	https://www.cdc.gov/tb/es/tuberculosis.html
Neisseria gonorrhoeae	Gonorrhea	No	https://www.cdc.gov/std/treatment-guidelines/gonorrhea-adults.htm
Neisseria meningitidis	Meningococcal Meningitis	Yes	https://www.cdc.gov/meningococcal/index.html
Rickettsia conorii	Mediterranean button fever	No	https://www.cdc.gov/other-spotted-fever/hcp/imported/index.html
Salmonella enterica serovar Typhimurium	Gastroenteritis	No	https://ndc.services.cdc.gov/case-definitions/salmonella-typhi-infection-2019/
Shigella flexneri/sonnei	Shigellosis	No	https://www.cdc.gov/shigella/about/index.html
Treponema pallidum	Syphilis	No	https://www.cdc.gov/std/treatment-guidelines/syphilis.htm
Vibrio cholerae	Cholera	No	https://www.cdc.gov/cholera/about/index.html
Yersinia pestis	Pneumonic Plague	Yes	https://www.cdc.gov/plague/about/index.html
